# Supplementary material for: Investigation of simulated microgravity effects on Streptococcus mutans physiology and global gene expression
Source: NPJ Microgravity. 2017 Jan 12;3:4. doi: 10.1038/s41526-016-0006-4 (PMC5460135; doi:10.1038/s41526-016-0006-4)
Supplement: Supplementary file 4 — Supplementary File S2 [file 41526_2016_6_MOESM4_ESM.xlsx]

## Sheet: Explanation
	OrigScale		Values are normalized in terms of raw area counts.
			For a single day run, this is equivalent to the raw data.
	ProNormImpData		Values for each sample are normalized by Bradford protein concentration.
			Each biochemical in OrigScale is then rescaled to set the median equal to 1.
			Lastly, missing values are imputed with the minimum.
	Pathway Heat Map		This is the heat map associated with the statistical analysis of the data.
			Indicates ratios, p- and q-values for each comparison.
			0.55	Green: indicates significant difference (p≤0.05) between the groups shown, metabolite ratio of < 1.00
			0.76	Light Green: narrowly missed statistical cutoff for significance 0.05<p<0.10, metabolite ratio of < 1.00
			1.71	Red: indicates significant difference (p≤0.05) between the groups shown; metabolite ratio of ≥ 1.00
			1.32	Light Red: narrowly missed statistical cutoff for significance 0.05<p<0.10, metabolite ratio of ≥ 1.00
			1.2	Non-colored text and cell: mean values are not significantly different for that comparison
				Blue: indicates significant (p≤0.05) ANOVA effect.
				Light Blue: indicates 0.05<p<0.10 ANOVA effect
		* indicates compounds that have not been officially confirmed based on a standard, but we are confident in its identity
		** samples without a protein measure (i.e. the media) are lost by this normalization, as well as any compounds that were only detected in these samples
	Box Plots - Alpha		Box plots are provided for each biochemical detected, sorted alphabetically by biochemical name.
	Box Plots - Pathway		Box plots are provided for each biochemical detected, sorted by biochemical pathway.
	Line Plots - Alpha		Line plots are provided for each biochemical detected, sorted alphabetically by biochemical name.
	Line Plots - Pathway		Line plots are provided for each biochemical detected, sorted by biochemical pathway.

## Sheet: OrigScale
												SAMPLE NAME	UNFL-00276	UNFL-00277	UNFL-00278	UNFL-00279	UNFL-00280	UNFL-00281	UNFL-00282	UNFL-00283	UNFL-00284	UNFL-00285	UNFL-00286	UNFL-00287	UNFL-00288	UNFL-00289	UNFL-00290	UNFL-00291	UNFL-00292	UNFL-00293
												CLIENT IDENTIFIER	micro-g t=4 cell pellet 3-19-14	micro-g t=4 cell pellet 3-20-14	micro-g t=4 cell pellet 3-21-14	micro-g t=8 cell pellet 3-19-14	micro-g t=8 cell pellet 3-20-14	micro-g t=8 cell pellet 3-21-14	micro-g t=24 cell pellet 3-19-14	micro-g t=24 cell pellet 3-20-14	micro-g t=24 cell pellet 3-21-14	normal-g t=4 cell pellet 3-19-14	normal-g t=4 cell pellet 3-20-14	normal-g t=4 cell pellet 3-21-14	normal-g t=8 cell pellet 3-19-14	normal-g t=8 cell pellet 3-20-14	normal-g t=8 cell pellet 3-21-14	normal-g t=24 cell pellet 3-19-14	normal-g t=24 cell pellet 3-20-14	normal-g t=24 cell pellet 3-21-14
												SAMPLE ID	1922921	1922926	1922942	1922920	1922936	1922927	1922934	1922928	1922939	1922922	1922931	1922937	1922930	1922923	1922943	1922938	1922929	1922935
												PARENT SAMPLE ID	1914629	1914630	1914631	1914632	1914633	1914634	1914635	1914636	1914637	1914638	1914639	1914640	1914641	1914642	1914643	1914644	1914645	1914646
												LC COLUMN	1	2	2	2	2	1	2	2	1	2	1	1	2	1	1	2	1	1
												BRADFORD PROTEIN	1.54	0.667	0.758	2.093	2.526	3.119	2.219	1.518	3.073	0.371	1.359	0.404	7.102	2.167	2.521	1.206	0.948	2.108
												DNA CONC	70.509	35.183	17.59	103.992	100.528	111.418	126.942	131.786	196.132	15.665	40.12	15.99	160.731	95.207	81.547	83.019	116.063	109.029
												CELL LINE	Streptococcus mutans	Streptococcus mutans	Streptococcus mutans	Streptococcus mutans	Streptococcus mutans	Streptococcus mutans	Streptococcus mutans	Streptococcus mutans	Streptococcus mutans	Streptococcus mutans	Streptococcus mutans	Streptococcus mutans	Streptococcus mutans	Streptococcus mutans	Streptococcus mutans	Streptococcus mutans	Streptococcus mutans	Streptococcus mutans
												Amount of cells (total CFU) submitted for analysis	250000000	240000000	280000000	5600000000	6800000000	17600000000	3200000	4400000	200000000	250000000	290000000	240000000	7600000000	6400000000	4400000000	25000000	310000000	140000000
												TIME POINT	4 hours	4 hours	4 hours	8 hours	8 hours	8 hours	24 hours	24 hours	24 hours	4 hours	4 hours	4 hours	8 hours	8 hours	8 hours	24 hours	24 hours	24 hours
												TREATMENT	micro-gravity growth	micro-gravity growth	micro-gravity growth	micro-gravity growth	micro-gravity growth	micro-gravity growth	micro-gravity growth	micro-gravity growth	micro-gravity growth	normal-gravity growth	normal-gravity growth	normal-gravity growth	normal-gravity growth	normal-gravity growth	normal-gravity growth	normal-gravity growth	normal-gravity growth	normal-gravity growth
												GROUP NUMBER	4	4	4	5	5	5	6	6	6	1	1	1	2	2	2	3	3	3
PATHWAY SORTORDER	BIOCHEMICAL	SUPER PATHWAY	SUB PATHWAY	COMP ID	PLATFORM	CHEMICAL ID	RI	MASS	CAS	PUBCHEM	KEGG	Group HMDB	Micro 4h	Micro 4h	Micro 4h	Micro 8h	Micro 8h	Micro 8h	Micro 24h	Micro 24h	Micro 24h	Normal 4h	Normal 4h	Normal 4h	Normal 8h	Normal 8h	Normal 8h	Normal 24h	Normal 24h	Normal 24h
3070	1,2-propanediol	Xenobiotics	Chemical	38002	GC/MS	100001176	1041	117	57-55-6	1030	C00583	HMDB01881	701158	809777	452971	743840	831357	960280	914448	785078	654907	486577	790667	599808	850575	773021	893745	652782	809384	454410
753	1,3-dihydroxyacetone	Carbohydrate	Glycolysis, Gluconeogenesis, and Pyruvate Metabolism	35963	GC/MS	100000143	1263	103	96-26-4;62147-49-3	670	C00184	HMDB01882	393048	495961	393070		66896.4			92353.8		394952	264247	362797	130539	85229.6		42909.6	127980	89825.8
2531	1-kestose	Xenobiotics	Food Component/Plant	22012	GC/MS	100000980	2376.9	361.1	470-69-9	440080	C03661	HMDB11729	93323.2		567046							426809		845702
1444	1-palmitoylglycerophosphoglycerol*	Lipid	Lysolipid	45970	LC/MS Neg	100005717	5549.7	483.4		3300276			14671.8	15741.1		103094	80637	166475		15503	12498.7	12011	17798.2	7588.7	134436	119118	83490.8		7636.08
1447	1-stearoylglycerophosphoglycerol	Lipid	Lysolipid	34437	LC/MS Neg	100001462	5826	511.4					36446.8	28047.6	17126.9	446744	390670	719986	22828.3	23077.5	16984.5	9257.05	25413.6	10977.7	510359	478398	328643	7875.32	14505.3	17803.2
284	2-aminobutyrate	Amino Acid	Methionine, Cysteine, SAM and Taurine Metabolism	1577	GC/MS	1128	1215.7	130	1492-24-6	439691	C02261	HMDB00650	793902	840419	591414	1.15225e+06	998523	1.29507e+06	673215	614003	576936	508248	930080	669763	1.62355e+06	1.51487e+06	1091931	700754	769428	762706
2275	2'-deoxycytidine	Nucleotide	Pyrimidine Metabolism, Cytidine containing	15949	LC/MS Pos	100000125	1256	228	951-77-9	13711	C00881	HMDB00014	81302.8	98967.5	123723	108029	102323	99581.9	98078	126952	133658	91395.5	105384	102738	113678	125512	109288	112767	100429	130361
285	2-hydroxybutyrate (AHB)	Amino Acid	Methionine, Cysteine, SAM and Taurine Metabolism	21044	GC/MS	100000933	1169.4	131	3347-90-8	440864	C05984	HMDB00008	183463	209536		225595	162948	288979	195771	142527	200717	177315	188275	179000	230916	256594	243152	210984	132841	137784
1060	2-hydroxyglutarate	Lipid	Fatty Acid, Dicarboxylate	37253	GC/MS	100002070	1576	247	40951-21-1	43	C02630	HMDB00606	78426.2	72998.3	85476.6	282018	214722	324428	144704	158425	169309	61077.7	68541.5	83286.6	203909	144294	183973	137749	138599	130744
755	2-phosphoglycerate	Carbohydrate	Glycolysis, Gluconeogenesis, and Pyruvate Metabolism	35629	GC/MS	100000093	1734	459.1	70195-25-4	59	C00631	HMDB03391	200421	483298	87358.7	675850	545801	616360				74387	264817	64763.2	606911	459535	405790	3151.88	48944.1
3077	2-pyrrolidinone	Xenobiotics	Chemical	31675	GC/MS	100001081	1190.9	142	616-45-5	12025		HMDB02039	467974	834827	447078	562247	595022	761308	572474	687803	580066	407419	568194	485151	932216	801525	560678	694087	658908	633915
116	3-(4-hydroxyphenyl)lactate	Amino Acid	Phenylalanine and Tyrosine Metabolism	32197	LC/MS Neg	240	1395	181.1	6482-98-0	9378	C03672	HMDB00755	2718.98	2919.19	1974.14	4042.07	3920.99	4306.58	2660.18	2603.82	3151.16	1957.7	2812.93		3519.9	3799.29		2482.82		2113.63
2319	3'-dephosphocoenzyme A	Cofactors and Vitamins	Pantothenate and CoA Metabolism	18289	LC/MS Neg	100000138	2010	686.2	3633-59-8	444485	C00882	HMDB01373	2602.69			32834.6	27033.5	51174.1	3716.22	5037.61	5637.11		2681.76		43068.8	47139.2	15871.8	45924.3	77825.6	11111.9
1193	3-hydroxydecanoate	Lipid	Fatty Acid, Monohydroxy	22053	LC/MS Neg	100000997	4681	187.2	5561-87-5	26612		HMDB02203	7530.12	5096.84	2204.72	10699.5	9493.11	12741.8	9639.16	7640.62	8829.2	2695	3637.56	3258.46	14480.7	9757.83	9015.26	5947.37	5547.01	7882.39
1190	3-hydroxypropanoate	Lipid	Fatty Acid, Monohydroxy	42103	GC/MS	115	1187.1	177.1	503-66-2	68152	C01013	HMDB00700	280446	303240	341483	421622	415780	548865	372849	379523	387131	316749	323557	354576	440021	429416	378854	289362	360645	377524
250	3-methyl-2-oxovalerate	Amino Acid	Leucine, Isoleucine and Valine Metabolism	15676	LC/MS Neg	100000036	2106	129.2	1460-34-0;51829-07-3	47	C00671	HMDB03736	17744.1	14159.4	6894.81	10134.5	12237.9	11011.3	4994.75	3571.97	3045.73	7344.51	11636.6	6138.19	8218.08		5888.58	4196.35	4724.84	4231.87
756	3-phosphoglycerate	Carbohydrate	Glycolysis, Gluconeogenesis, and Pyruvate Metabolism	40264	GC/MS	132	1754	357.1	80731-10-8	724	C00597	HMDB00807	6.00439e+06	13737900	3.16154e+06	11933808	12141831	13620693	377049	335913	770980	3181966	8.05501e+06	2944742	12901787	9297105	10365969	562705	1.68248e+06	605051
13	3-phosphoserine	Amino Acid	Glycine, Serine and Threonine Metabolism	543	GC/MS	133	1777.6	356.1	407-41-0	68841	C01005	HMDB00272	238871	652983	423047	269986	298985	308051	326626	321268	253241	368851	704064	559467	317869	302420	292245	339879	501584	294829
351	4-guanidinobutanoate	Amino Acid	Guanidino and Acetamido Metabolism	15681	LC/MS Pos	100000096	1085	146.1	463-003;463-00-3	500	C01035	HMDB03464	194444	148750	258791	296609	240260	399692	234119	209726	292318	146595	184166	194108	279732	337317	276301	223922	210228	221681
1061	4-hydroxy-2-oxoglutaric acid	Lipid	Fatty Acid, Dicarboxylate	40062	GC/MS	100002537	1658	333.1	1187-99-1	599	C01127	HMDB02070	45828.6	50586.9	27753.6	147576	187820	208500	113470	172570	177382	11759	39859.5	41971.9	125550	49558	132183	140498	134627	163088
115	4-hydroxyphenylpyruvate	Amino Acid	Phenylalanine and Tyrosine Metabolism	1669	LC/MS Neg	1141	1716	179.1	156-39-8	979	C01179	HMDB00707	7054.02	9589.68	4424.8	6636.68	8486.13	7117.18				4581.2	7019.09	5968.76	4526.57		3625.88			2745.87
221	4-methyl-2-oxopentanoate	Amino Acid	Leucine, Isoleucine and Valine Metabolism	22116	LC/MS Neg	100000551	2200	129.2	816-66-0	70	C00233	HMDB00695	32858.6	30371.6	13043.6	28573.7	30797.9	22575.9	10891.7	13935.5	11941.8	16270.6	24534.9	14061.5	19966.2	7418.98	12963.6	13135.2	11020.7	12355.4
342	5-methylthioadenosine (MTA)	Amino Acid	Polyamine Metabolism	1419	LC/MS Pos	212	2427	298.1	2457-80-9	439176	C00170	HMDB01173	23725.3	48722	26951	368213	373776	455199	161027	206810	198113	25610.4	46432.4	20355.1	488201	380448	304553	131748	268065	236599
361	5-oxoproline	Amino Acid	Glutathione Metabolism	1494	LC/MS Pos	1021	1446	130.1	98-79-3	7405	C01879	HMDB00267	5514403	6172570	6.51211e+06	6.69335e+06	6.79005e+06	7038932	6162734	6.42233e+06	6.54758e+06	5.43869e+06	5.99157e+06	6.38581e+06	6946833	6.35144e+06	6372655	6418778	6.42887e+06	6855009
1179	acetoacetate	Lipid	Ketone Bodies	33963	GC/MS	1218	1285	231.1	3483-11-02	96	C00164	HMDB00060	67930.6	158363	58707.6	66202	107599	118876	48736.4	24936.1	41618.7	46274.9	130561	39847	45562.2		30038.7	35172.8	27571.7	41731.5
1129	acetyl CoA	Lipid	Fatty Acid Metabolism	32484	LC/MS Neg	1830	1900	808.1	102029-73-2	444493	C00024	HMDB01206	54482.3	86090.8	20507.1	486601	587525	837644	4375.41	3422.9		24612.2	75088.4	14736	826737	794186	552645			3739.79
2176	adenine	Nucleotide	Purine Metabolism, Adenine containing	554	LC/MS Pos	880	1003	136.1	73-24-5	190	C00147	HMDB00034	38475.9	39772.8	19197.8	1.0719e+06	986033	1.14206e+06	543495	374251	715913	44958.4	59078.1	38389.1	1.44821e+06	617329	528528	297853	340185	591906
2175	adenosine	Nucleotide	Purine Metabolism, Adenine containing	555	LC/MS Pos	798	1650	268.1	58-61-7	60961	C00212	HMDB00050				238484	251230	411283	401380	243933	459034	10855.5			785725	523833	144698	320265	366272	724255
2170	adenosine 2'-monophosphate (2'-AMP)	Nucleotide	Purine Metabolism, Adenine containing	36815	LC/MS Neg	100001694	1497	346.1	130-49-4	94136	C00946	HMDB11617	10168	8604.97	8671.64	6177	7429.56	7177.01	8223.85	9836.81	8827.03	6874.55	7015.67	10579.5	7819.62	6190.16	7918.08	8049.79	12911.4	12073.9
2311	adenosine 5'diphosphoribose	Cofactors and Vitamins	Nicotinate and Nicotinamide Metabolism	558	LC/MS Neg	215	964	558.1	68414-18-6	192	C00301	HMDB01178				5661.89	7842.56	9028.11	21770.3	28379	23467.1				7785.84	7211.24	4960.26	12307	23736.9	18211.9
2168	adenosine 5'-monophosphate (AMP)	Nucleotide	Purine Metabolism, Adenine containing	32342	LC/MS Pos	209	1210	348.1	149022-20-8	6083	C00020	HMDB00045	1.51878e+06	1.58414e+06	1.0025e+06	7508755	7.21889e+06	9024348	4665403	5.30342e+06	6.68144e+06	902271	1.59236e+06	919225	8757042	9745673	4837972	3859071	8.26266e+06	3.9707e+06
2172	adenosine-2',3'-cyclic monophosphate	Nucleotide	Purine Metabolism, Adenine containing	37467	LC/MS Neg	72	1781	328.2	37063-35-7	2024	C02353	HMDB11616	14096.7	15502.5	11500.9	17774.8	17678.4	17981.1	23134.6	22759.7	18892.3	11279	26710.6	13528.9	18540.1	16749.6	14932.2	22113	19807.6	24649.3
798	adenosine-5'-diphosphoglucose	Carbohydrate	Pentose Metabolism	35652	LC/MS Neg	100001644	1050	588.1	15839-70-0;102129-65-7	16500	C00498	HMDB06557	10513.4	10886.4	4104.51	59977.1	119062	61720.3				5895.06	10506.4	3632.51	45986.1	126509	55354.1
24	alanine	Amino Acid	Alanine and Aspartate Metabolism	1126	GC/MS	811	1147.6	115.9	56-41-7	5950	C00041	HMDB00161	133642728	157463600	108230128	265192416	235204272	283259424	57103724	71106840	69001536	102462072	150639520	113157656	347398848	348301376	222748416	71244080	95111168	87950080
389	alanylalanine	Peptide	Dipeptide	15129	LC/MS Pos	100000113	757	161.1	1948-31-8	5484352		HMDB28680	223794	288095	121893	1.86235e+06	2.02988e+06	3.12064e+06	147713	119146	153823	133394	233918	180728	3.34508e+06	1.90191e+06	1.12812e+06	105715	171250	157533
395	alanylglycine	Peptide	Dipeptide	37075	GC/MS	100001893	1412	272.1	687-69-4	79094		HMDB06899	463566	616711	535407	598313	593852	656181	610114	588308	607870	523925	548465	695773	547990	550704	618807	457716	598668	672143
397	alanylisoleucine	Peptide	Dipeptide	37118	LC/MS Pos	100001891	2011	203.1		417358;5246008			133816	148436	171691	111968	155278	227207	189963	177599	189259	110899	149959	167270	185369	130412	169573	151758	150200	164421
398	alanylleucine	Peptide	Dipeptide	37093	LC/MS Pos	100001890	2150	203	1638-60-4	259583			256825	339865	342838	241371	239063	284213	286077	358402	297974	253487	344987	348428	265274	220563	266886	262090	267902	326451
401	alanylphenylalanine	Peptide	Dipeptide	38679	LC/MS Pos	100002700	2422	237.2	3061-90-3	2080			70156.6	57539.7	82231.9	29731.5	34873.6	24392.4	67334.8	59650.6	72744.2	57814	52201.6	81876.7	27690.2	24543.5	45539.7	37866.8	43738.3	55402
402	alanylproline	Peptide	Dipeptide	37083	LC/MS Pos	100001888	1400	187.1	13485-59-1	418040			1.21757e+06	1.62584e+06	1.335e+06	2967265	2.56451e+06	3.93729e+06	1.06807e+06	1.17293e+06	1.30204e+06	957853	1.44314e+06	1.26294e+06	2.65109e+06	2224992	1.91766e+06	980793	1.17865e+06	1.13324e+06
407	alanylvaline	Peptide	Dipeptide	37084	LC/MS Pos	100001884	1513	189	3303-45-5	137276			708894	799404	1048687	493622	647067	663784	1.01622e+06	901132	1.02311e+06	761412	892446	1011562	611462	516668	721738	878267	808977	954116
2163	allantoin	Nucleotide	Purine Metabolism, (Hypo)Xanthine/Inosine containing	1107	GC/MS	1002	1809.8	518.3	97-59-6	204	C02350	HMDB00462	7832.62	13131	18125.5	9990.22	23187.6	33299.9	29651.4	33073.1	36363.2	2833.69	11620.3	22266.9	18647.1	29614.5	13760.5	31029.9	31489.4	18786.4
16	allo-threonine	Amino Acid	Glycine, Serine and Threonine Metabolism	15142	GC/MS	100000272	1417.8	219	28954-12-3	99289	C05519	HMDB04041	171210	135742	95147.3	1.124e+06	803196	1661132	134128	197428	177665	91953	90403.6	108955	1.03436e+06	1.09177e+06	642828	136709	188973	150747
411	alpha-glutamylglutamate	Peptide	Dipeptide	22166	LC/MS Pos	100000964	857	277.1	3929-61-1	439500	C01425	HMDB28818	239855	272391	252725	192052	215046	292213	215590	285625	227210	221602	287706	246925	207945	289226	276126	186718	143405	232613
414	alpha-glutamylthreonine	Peptide	Dipeptide	38147	GC/MS	100002289	1969	156.1	6875-80-5	6998031			1.20882e+06	1.28026e+06	1.64365e+06	1.76874e+06	1.40432e+06	2.03233e+06	1.31935e+06	1.54067e+06	1648239	1181824	1.45777e+06	1.78039e+06	1.63918e+06	1413079	1.74176e+06	1.33252e+06	1529360	1434660
417	alpha-glutamylvaline	Peptide	Dipeptide	40488	LC/MS Pos	100003633	1597	247.1	5879-06-01	433630			1.76848e+06	1.98433e+06	2.11625e+06	1.38931e+06	1.69066e+06	1.91389e+06	1.98924e+06	2.03484e+06	2.13932e+06	1.75031e+06	2.18526e+06	2042445	1.58781e+06	1.54132e+06	1.88861e+06	1.81007e+06	1.73828e+06	1.9682e+06
924	alpha-ketoglutarate	Energy	TCA Cycle	33453	GC/MS	93	1779	419.1	305-72-6;328-50-7;22202-68-2	51	C00026	HMDB00208	270700	531511	292472	1.46201e+06	1237457	1.22413e+06	716440	1.07789e+06	942787	234576	380450	277711	747632	316316	719260	821453	997575	902958
784	arabinose	Carbohydrate	Pentose Metabolism	575	GC/MS	828	1631.6	217	28697-53-2	66308	C00216	HMDB00646		166354	125852	110309	69577.5	86304.5	94555.3	89654.3	131778		157459	117034		73672.3	108300	66682.4	132847	109972
2327	arabonate	Cofactors and Vitamins	Ascorbate and Aldarate Metabolism	37516	GC/MS	100001937	1736	292.1	7643-75-7	122045	C00878	HMDB00539	188271	167374	201632	248804	189526	217436	136120	121604	125150	124935	192023	246079	279742	311987	352115	132932	107988	155168
302	arginine	Amino Acid	Urea cycle; Arginine and Proline Metabolism	1638	GC/MS	231	1608.5	142	1119-34-2	232	C00062	HMDB00517	39893596	60556732	52218648	81055432	76785456	58984772	42650780	60460032	73380752	44910792	52670140	62496756	66785300	56190776	77744320	59070440	69110672	67965960
307	argininosuccinate	Amino Acid	Urea cycle; Arginine and Proline Metabolism	15497	GC/MS	232	2157	446.3	156637-58-0	16950;828	C03406	HMDB00052	163328	250033	310949	132667	109860	101611	276272	350779	375358	215198	236454	299220	57092.3		43024.9	196147	402029	247050
29	asparagine	Amino Acid	Alanine and Aspartate Metabolism	512	GC/MS	917	1617.5	188	70-47-3	6267	C00152	HMDB00168	7.66768e+06	14501709	2.41275e+06	31855254	12005436	8894334	1.70402e+06	4.28271e+06	3127417	10099989	9076148	3.66243e+06	7498491	10795392	6185277	3.31746e+06	3.92379e+06	4.00182e+06
27	aspartate	Amino Acid	Alanine and Aspartate Metabolism	15996	GC/MS	234	1529.7	232	56-84-8	5960	C00049	HMDB00191	126418960	178874048	92489872	177553488	124650632	163183376	66045672	70605344	82757440	104374192	178400752	97411112	119392688	121771120	119834376	68868464	85710840	87054176
442	aspartylleucine	Peptide	Dipeptide	40068	LC/MS Pos	100003158	2310	247.2	3062-14-4	332962			239606	260755	339913	281823	333196	335614	321649	339352	335193	216227	336363	302510	314835	306650	303994	302966	349628	371890
444	aspartylphenylalanine	Peptide	Dipeptide	22175	LC/MS Pos	100000803	2538	281.1	13433-09-5	93078		HMDB00706	86772.3	86967.2	126028	102515	115763	117949	144707	112898	129339	88097.5	110085	93919.9	102499	106091	110452	121268	132074	131962
2403	benzoate	Xenobiotics	Benzoate Metabolism	15778	GC/MS	100000008	1291.5	179	65-85-0	243	C00180	HMDB01870	2.01192e+06	913159	1.75375e+06	1.89525e+06	1.05341e+06	1.60543e+06	799791	368082	590206	365797	437348	362514	2.77568e+06	2.32927e+06	451391	410387	1.96386e+06	775018
2257	beta-alanine	Nucleotide	Pyrimidine Metabolism, Uracil containing	55	GC/MS	244	1451.8	174	56-41-7;107-95-9	239	C00099	HMDB00056	47305.1	40659.4	54813.2	42917.9	42794.2	55651.7	39873	46163.6	27941.8	45326.4	81845.8		44091.3		62659.5	91884	57528.9	45145.7
12	beta-hydroxypyruvate	Amino Acid	Glycine, Serine and Threonine Metabolism	15686	GC/MS	100000055	1425.1	221	1113-60-6;3369-79-7	964	C00168	HMDB01352	55715.6	56989.7	155786		76960.2					97757.8	144962	156468			66707
6	betaine	Amino Acid	Glycine, Serine and Threonine Metabolism	3141	LC/MS Pos	799	721	118.2	107-43-7	247	C00719	HMDB00043	25571806	35129144	16160829	35924180	28212124	44723608	6242749	6.51884e+06	8842423	18286026	33470764	15532807	44970684	43155292	18895620	4.8434e+06	8548344	4.46213e+06
2344	biotin	Cofactors and Vitamins	Biotin Metabolism	568	LC/MS Pos	251	3029	245.2	58-85-5	171548	C00120	HMDB00030	373043	452818	485723	484679	491935	565297	463181	452114	489295	358629	489279	437871	540340	551035	500457	429868	437858	485760
1175	carnitine	Lipid	Carnitine Metabolism	15500	LC/MS Pos	100000007	702	162.2	461-05-2	10917	C00318	HMDB00062	1.57974e+06	1.96544e+06	1.22436e+06	2.36353e+06	1990112	2.80935e+06	724197	763816	870095	1.02938e+06	1.77106e+06	1.05213e+06	2.7497e+06	2.56226e+06	1.40304e+06	559588	1.0409e+06	533063
1341	choline	Lipid	Phospholipid Metabolism	15506	LC/MS Pos	1256	674	104.2	67-48-1	305	C00114	HMDB00097	1445672	1.06776e+06	938517	3.10123e+06	2882298	3.9506e+06	1.50956e+06	1.24828e+06	1.68074e+06	885994	1154352	935483	3.58942e+06	3646002	2.65196e+06	1.14398e+06	1514665	1214681
693	cis-Cyclo[L-ala-L-Pro]	Peptide	Dipeptide	47098	LC/MS Pos	100004646	2000	169.2		6428987			662867	646854	998514	514557	696284	466678	1.13356e+06	1.15416e+06	1031115	808462	704818	1.08691e+06	416675	270511	684069	1.24737e+06	1.23973e+06	1.33045e+06
964	cis-vaccenate (18:1n7)	Lipid	Long Chain Fatty Acid	33970	GC/MS	100001228	1987	339.3	506-17-2	5282761	C08367	HMDB03231	375249	431847	250025	469732	438729	547939	446279	570023	413100	311797	514601	398732	431406	694506	477609	324392	379219	473136
48	citramalate	Amino Acid	Glutamate Metabolism	22158	GC/MS	100000998	1490.7	247	6236-10-08	1081	C00815	HMDB00426	237754	268598	122620	282587	240253	429347	125533	134182	137256	83768.7	233932	74202.7	398683	462436	332576	212357	257624	295219
919	citrate	Energy	TCA Cycle	1564	GC/MS	1124	1763.4	273.1	77-92-9	311	C00158	HMDB00094	938465	1.08251e+06	1.20441e+06	739706	973272	770445	1.18669e+06	1.29609e+06	1.21239e+06	1.11494e+06	899602	1185812	1001435	872669	1.05629e+06	1.30102e+06	1.49815e+06	1.30378e+06
2320	coenzyme A	Cofactors and Vitamins	Pantothenate and CoA Metabolism	2936	LC/MS Neg	270	1600	766.1	85-61-0;18439-24-2	317	C00010	HMDB01423	17491.4	28870.2	7485.17	129863	111245	152718		4493.57		6850.15	17822.9	3657.67	139294	138310	77943.2	21343.5	30613.3	8283.34
330	creatinine	Amino Acid	Creatine Metabolism	513	LC/MS Pos	275	730	114.1	60-27-5	588	C00791	HMDB00562	110179	118009	147939	148815	115559	144062	211766	215125	129045	73357.6	122520	153039	125744	160715	218608	178947	155137	196246
450	cyclo(glu-glu)	Peptide	Dipeptide	37100	LC/MS Pos	100001947	1595	259		7408481			479103	533532	556582	587920	584656	651078	573938	604286	558523	505195	551894	542159	605138	556531	638052	605643	662973	613706
453	cyclo(gly-pro)	Peptide	Dipeptide	37077	LC/MS Pos	100001946	1754	155.1	3705-27-9	126154			1110292	1262433	1.30559e+06	1.21015e+06	1.20471e+06	1.34566e+06	1264221	1.31334e+06	1.27893e+06	1.0947e+06	1.28132e+06	1.22733e+06	1.19792e+06	1.14967e+06	1.25943e+06	1.32128e+06	1.37975e+06	1.32292e+06
457	cyclo(leu-pro)	Peptide	Dipeptide	37104	LC/MS Pos	100001925	3445	211.1	2873-36-1	7074739			4.04604e+06	4.44454e+06	5140576	4581587	4995873	5.92341e+06	5598676	5717773	5845461	3.55844e+06	5135396	4.26681e+06	4615954	4.88157e+06	5.26358e+06	5.55803e+06	5.31271e+06	5542793
459	cyclo(L-phe-D-pro)*	Peptide	Dipeptide	43787	LC/MS Pos	100004636	3556	245.2		6992198			592996	738350	871792	765480	769493	882033	858009	930533	927783	621833	750019	770901	826671	748364	770561	815377	880194	909773
460	cyclo(L-phe-L-pro)	Peptide	Dipeptide	37095	LC/MS Pos	100001927	3651	245.1		9837725;443440	C11847		3.13569e+06	3451139	4.05006e+06	3.56272e+06	4.0156e+06	4213483	4.0359e+06	4.70467e+06	4.49748e+06	3.20943e+06	3820644	4.02446e+06	3990114	3.65043e+06	4031978	3.87936e+06	4224630	4.56961e+06
462	cyclo(pro-tyr)	Peptide	Dipeptide	43522	LC/MS Pos	100004363	2589	261.2	4549-02-04				2.42165e+06	2.72541e+06	3.0434e+06	2.86889e+06	2921072	3.32481e+06	3.26992e+06	3391841	3492002	2.41028e+06	2.86918e+06	3.04633e+06	2820663	2.87809e+06	3.00678e+06	3124089	3252858	3454176
286	cysteine	Amino Acid	Methionine, Cysteine, SAM and Taurine Metabolism	31453	GC/MS	800	1560.1	218	52-90-4;56-89-3	5862	C00097	HMDB00574	7622953	10945065	6473684	14453904	13160003	20574718	2395432	2.55968e+06	3.40215e+06	6367573	12135299	6.95519e+06	18852064	19950724	14408193	3265266	4174163	3.28023e+06
294	cysteine sulfinic acid	Amino Acid	Methionine, Cysteine, SAM and Taurine Metabolism	37443	GC/MS	100002113	1662	252	207121-48-0	109	C00606	HMDB00996	190477	202271	223063	254691	259573	283534	217576	249081	273597	213692	218439	290779	210611	184517	290073	237348	274196	254196
356	cysteine-glutathione disulfide	Amino Acid	Glutathione Metabolism	35159	LC/MS Pos	100001437	821	427.1	13081-14-6	4247235		HMDB00656	796057	1106267	494716	1.26025e+06	978087	1.72458e+06	9527.96	17362.4	13728.7	597018	1.5105e+06	508044	1.66586e+06	2.06499e+06	1.13605e+06	72696.6	107719	30866.4
288	cystine	Amino Acid	Methionine, Cysteine, SAM and Taurine Metabolism	31454	GC/MS	279	2015.3	218	56-89-3	67678	C00491	HMDB00192	37330396	45364616	57304476	45156676	43919248	31297730	53433724	60805312	59529168	49778448	42011864	61511568	25629990	21962408	46003288	56485792	59957836	62937588
2262	cytidine 5'-monophosphate (5'-CMP)	Nucleotide	Pyrimidine Metabolism, Cytidine containing	2372	LC/MS Pos	282	887	324	63-37-6	6131	C00055	HMDB00095	41971.7	87231.4	42190.3	231244	146866	223225	682186	666572	861232	39040.6	71171.9	27970.8	125829	123318	95999.5	514603	849453	503569
1174	deoxycarnitine	Lipid	Carnitine Metabolism	36747	LC/MS Pos	100001662	759	146.1	6249-56-5	134	C01181	HMDB01161	366908	384590	294154	288567	288931	393885	182609	192690	202440	238641	430098	337989	346851	375557	271963	137661	265608	154936
2529	diaminopimelate	Xenobiotics	Food Component/Plant	15130	GC/MS	100000115	1874.4	272.1	1476-39-7;2577-62-0	439283	C00666	HMDB01370	48161.4					93937	36159.1				59895.6	63745.3				26732.7	86053.8	56309
751	dihydroxyacetone phosphate (DHAP)	Carbohydrate	Glycolysis, Gluconeogenesis, and Pyruvate Metabolism	15522	GC/MS	309	1737	315.1	102783-56-2	668	C00111	HMDB01473	1.43795e+06	3.12781e+06	2.13391e+06		208537		94243.4		61090.4	912809	1.5174e+06	1.38744e+06		135499	172039	67738	101372	40772.1
5	dimethylglycine	Amino Acid	Glycine, Serine and Threonine Metabolism	5086	GC/MS	806	1030	57.9	1118-68-9	673	C01026	HMDB00092	1.00915e+06	1.92817e+06	513529	1707395	1.1742e+06	1.74183e+06		147648		736303	1747302	606707	1.97573e+06	2.56427e+06	866071
974	eicosenoate (20:1n9 or 11)	Lipid	Long Chain Fatty Acid	33587	LC/MS Neg	100001335	5955	309.4		5282768			185694	198519	131322	675762	570798	694951	1.02294e+06	943832	852886	145791	209188	130289	857492	1.00677e+06	379349	469764	815290	764018
2654	erythritol	Xenobiotics	Food Component/Plant	20699	GC/MS	100000846	1517.5	217	149-32-6	222285	C00503	HMDB02994	97133.7	109381	92414.5	234759	231694	236413	97266	120459	140108	50517.4	89522.6	85813.9	865873	443704	246450	130950	184452	159159
913	erythronate*	Carbohydrate	Aminosugar Metabolism	33477	GC/MS	100001320	1546.9	292.1	88759-55-1	2781043		HMDB00613	675488	788584	548320	1571372	1.5411e+06	2.3047e+06	503566	610439	632489	468382	837104	584679	2.26385e+06	1987027	1.26048e+06	584612	712271	812062
1347	ethanolamine	Lipid	Phospholipid Metabolism	1497	GC/MS	420	1304	174.1	141-43-5	700	C00189	HMDB00149	484508	618435	730948	371449	794069	575493	838599	646853	506836	533202	794207	687368	658935	527483	678579	897124	800331	792827
2314	flavin adenine dinucleotide (FAD)	Cofactors and Vitamins	Riboflavin Metabolism	2134	LC/MS Neg	327	2413	784.1	146-14-5;84366-81-4	643975	C00016	HMDB01248	8326.81	15892.5	9004.53	18983.6	15580.4	20402.5	26484.3	19193.2	17105.2	5762.11	14012	7525.39	16487.6	23125.1	10391.6	14804.5	26630.5	22484.4
2315	flavin mononucleotide (FMN)	Cofactors and Vitamins	Riboflavin Metabolism	15797	LC/MS Neg	100000251	2395	455.1	130-40-5	710	C00061	HMDB01520	10924.7	11303.3	10098.6	29174.8	22007.8	30663.4	6008.09	6054.67	9768.34	6094.35	12885.2	6324.55	27333.8	31464	17811.2	4456.06	14815	8362.07
843	fructose	Carbohydrate	Fructose, Mannose and Galactose Metabolism	577	GC/MS	878	1758	217	57-48-7	5984	C00095	HMDB00660	63606152	65401044	300345312	1293389	892542	1.26721e+06	7497015	6305917	7.86412e+06	166756480	161815792	347480864	1.95235e+06	1696832	1.40591e+06	4.04178e+06	5.12203e+06	6.30396e+06
844	fructose 1-phosphate	Carbohydrate	Fructose, Mannose and Galactose Metabolism	15907	GC/MS	100000253	1996.5	445.2	53823-70-4	65246	C01094	HMDB01076	4155961	18788852	2207778	221688	264663	190813	131365	97027.9	168306	1.9325e+06	7.84238e+06	2528422	537312	322683	183170	90844.3	162921	139778
746	fructose-6-phosphate	Carbohydrate	Glycolysis, Gluconeogenesis, and Pyruvate Metabolism	12021	GC/MS	1232	1994.9	315.1	103213-47-4	69507	C05345	HMDB00124	3.76075e+06	9456433	3172858	1866549	1866491	1.46757e+06	311366	300381	189253	3.25499e+06	4307767	3.98527e+06	2.79787e+06	3.61217e+06	1905641	245931	371931	205000
928	fumarate	Energy	TCA Cycle	1643	GC/MS	330	1382.1	245	100-17-8	444972	C00122	HMDB00134	5071282	5617948	2.4794e+06	10435197	5.46394e+06	8372320	6198251	8285567	6539561	3604014	4.85315e+06	1.9039e+06	8.1887e+06	6.8999e+06	4722253	5655290	8.03628e+06	6830444
41	gamma-aminobutyrate (GABA)	Amino Acid	Glutamate Metabolism	1416	GC/MS	141	1539.7	304.1	56-12-2	119	C00334	HMDB00112	170418	237552	261658	194959	281811	215586	293046	293222	234362	225482	262962	289002	281064	203680	278822	295087	233845	294150
383	gamma-glutamyl-2-aminobutyrate	Peptide	Gamma-glutamyl Amino Acid	37092	GC/MS	100001502	1904	403.2					44787.6	47251.6		139970	61097.9	180793	19835.6	29665.3	57691.5	38926.3	71502		118440	137351	81007.4	38583.2	42725.3	26255.1
368	gamma-glutamylalanine	Peptide	Gamma-glutamyl Amino Acid	37063	GC/MS	100001843	1881	389.2	5875-41-2	440103			402285	539096	206198	2.05449e+06	1.56984e+06	2223148	418764	530352	717765	206749	619385	211873	2.0466e+06	1.97297e+06	1314447	320047	893822	416502
369	gamma-glutamylcysteine	Peptide	Gamma-glutamyl Amino Acid	1778	LC/MS Pos	1036	1274	251.1	636-58-8	842	C00669	HMDB01049	103778	152077	49894.8	1.10999e+06	834193	1.36369e+06	31657.7	32570.1	38947.7	53878	79810.1	21448.6	1.13989e+06	1.35189e+06	697947	91424.5	155865	35124.6
375	gamma-glutamylleucine	Peptide	Gamma-glutamyl Amino Acid	18369	LC/MS Pos	1268	2744	261.2	2566-39-4	151023		HMDB11171	137402	152510	155397	308158	273303	421714	197530	202810	244285	130656	181071	153771	435808	367015	273877	161960	215388	190836
377	gamma-glutamylmethionine	Peptide	Gamma-glutamyl Amino Acid	37539	LC/MS Pos	100001313	1993	279.2	17663-87-5	7009567			13656827	17796598	8320540	26210234	23093922	37961632	7107251	7.26157e+06	10928998	8655605	17889320	7635846	38900760	43710068	22589690	5129122	10141654	7572655
378	gamma-glutamylphenylalanine	Peptide	Gamma-glutamyl Amino Acid	33422	LC/MS Pos	100000491	2846	295.1	7432-24-8	111299		HMDB00594	105526	109336	126236	148241	146085	179137	122666	132789	123898	94316.6	127702	119218	171873	166964	136670	117683	144825	145928
381	gamma-glutamyltyrosine	Peptide	Gamma-glutamyl Amino Acid	2734	LC/MS Pos	1102	2073	311.2	7432-23-7	94340		HMDB11741	59637.8	52441.3	53969.2	68778.8	53712.5	55133.5	60972.3	51007.4	51572.4	39373.2	42094.8	71940.6	64167.5	64599.4	55690.5	42852.9	61577	41193.2
2586	gluconate	Xenobiotics	Food Component/Plant	587	GC/MS	338	1879.4	333	527-07-1	10690	C00257	HMDB00625	181784	155155	195999	72556.8	103232	112016	94574.2	99522.1	101806	127185	163520	202800	118286	89892	134972	103519	105040	101114
884	glucosamine	Carbohydrate	Aminosugar Metabolism	18534	GC/MS	289	1833	203	66-84-2	441477	C00329	HMDB01514	2.6912e+06	1.93957e+06	2.31067e+06	149760	127240	128690	211982	205268	201509	2.78197e+06	3.7623e+06	5.99713e+06	145308	131860	99189.6	135285	158647	194247
886	glucosamine-6-phosphate	Carbohydrate	Aminosugar Metabolism	580	GC/MS	290	2048.3	203	3616-42-0	439217	C00352	HMDB01254	738498	1.25296e+06	506653	559832	569028	664765				413363	792444	567351	842099	802005	723445
742	glucose	Carbohydrate	Glycolysis, Gluconeogenesis, and Pyruvate Metabolism	20488	GC/MS	572	1866.8	217.1	50-99-7	79025	C00031	HMDB00122	113257728	132731176	207458736		133345	145068	1.5265e+06	1.11462e+06	1593546	176077728	143107680	217746384		188809	197455	805711	1.16326e+06	1.08684e+06
744	glucose 1-phosphate	Carbohydrate	Glycolysis, Gluconeogenesis, and Pyruvate Metabolism	15561	GC/MS	1233	2017	299.1	56401-20-8	65533	C00103	HMDB01586	399082	628120	301801	1.19807e+06	1.22188e+06	835332	347896	465052	373460	265319	359409	433063	2.42789e+06	2.19319e+06	1.09658e+06	296556	547708	377142
743	glucose-6-phosphate (G6P)	Carbohydrate	Glycolysis, Gluconeogenesis, and Pyruvate Metabolism	31260	GC/MS	291	2042.7	387.2	103192-55-8	5958	C00668	HMDB01401	15233987	25966362	10869172	5.28305e+06	5.37207e+06	6841002	514386	636620	825604	12797538	14617451	12551970	11140656	12235189	9542929	680712	953107	723721
36	glutamate	Amino Acid	Glutamate Metabolism	57	GC/MS	561	1611.9	246	56-86-0	611	C00025	HMDB00148	347554528	412192992	384721024	610110144	521422304	681001216	384173472	409377664	451950528	345053440	421824288	407417984	612672256	510492736	497954976	357717920	445752928	414328768
37	glutamine	Amino Acid	Glutamate Metabolism	53	LC/MS Pos	563	684	147.2	56-85-9	5961	C00064	HMDB00641	4773754	4821785	2.44915e+06	9565524	9543285	7121276				2239394	4718567	2.19483e+06	11376793	11286120	8879971
354	glutathione, oxidized (GSSG)	Amino Acid	Glutathione Metabolism	27727	LC/MS Pos	448	1535	613.1	103239-24-3	65359	C00127	HMDB03337	177185	273707	127479	178282	124431	419560				127372	394766	111929	442077	633524	141536		30272.3
353	glutathione, reduced (GSH)	Amino Acid	Glutathione Metabolism	2127	LC/MS Pos	496	1274	308.1	70-18-8	124886	C00051	HMDB00125	778117	1.03319e+06	133777	1.95756e+06	1.55402e+06	2.56342e+06	16897			238170	260478		3.26438e+06	3.59838e+06	1.5089e+06	177498	291904
762	glycerate	Carbohydrate	Glycolysis, Gluconeogenesis, and Pyruvate Metabolism	1572	GC/MS	1052	1360.7	189	600-19-1	752	C00258	HMDB00139	1.06723e+06	1.29244e+06	920614	3.75214e+06	2.93246e+06	3.93811e+06	3.24581e+06	3414370	3.91605e+06	806920	1.20309e+06	921596	2.79173e+06	2.25097e+06	2.39253e+06	3.0577e+06	4.12911e+06	4379822
1452	glycerol	Lipid	Glycerolipid Metabolism	15122	GC/MS	1254	1311	205	56-81-5	753	C00116	HMDB00131	43244024	48644592	48892316	53919744	51302500	55141928	55349592	56146036	56748808	43828472	46846284	52331436	50765276	49035184	55555628	52043376	55974216	60221168
3146	glycerol 2-phosphate	Xenobiotics	Chemical	27728	GC/MS	100001029	1691.8	243	819-83-0	2526	C02979	HMDB02520	481661	462692	160531	1.94111e+06	1.11796e+06	2.71873e+06	367144	664131	769614	287066	355989	256582	2.00737e+06	2071920	895232	325882	1.03232e+06	401119
1453	glycerol 3-phosphate (G3P)	Lipid	Glycerolipid Metabolism	15365	GC/MS	100000258	1719.7	357.1	29849-82-9	754	C00093	HMDB00126	11669762	15226247	7.30274e+06	24688894	21057012	30783836	4441371	4704374	5811710	6594858	12911591	7444268	36630228	37078476	19272108	2.72175e+06	6.98394e+06	3.41176e+06
1344	glycerophosphorylcholine (GPC)	Lipid	Phospholipid Metabolism	15990	LC/MS Pos	100000269	694	258.1	28319-77-9	71920	C00670	HMDB00086	2.54289e+06	2.91084e+06	1.60552e+06	8.34413e+06	7673683	9204844	3.43291e+06	3.52793e+06	3870815	1.4783e+06	2732632	1.36586e+06	8402384	8710820	5636950	2559498	5.12247e+06	2.75539e+06
1	glycine	Amino Acid	Glycine, Serine and Threonine Metabolism	11777	GC/MS	340	1166	101.9	56-40-6	750	C00037	HMDB00123	26310264	39288976	30686360	27702566	21401856	31647080	8805105	7.15933e+06	8907459	27747860	42669120	32300062	25529376	32885496	23165346	12819342	13546804	13642716
3147	glycolate (hydroxyacetate)	Xenobiotics	Chemical	15737	GC/MS	203	1119	177	79-14-1	757	C00160	HMDB00115	406798	398024	445220	695961	561692	707249	472956	480803	549534	392332	462928	452245	754941	667767	623056	499893	540099	527915
474	glycylglutamate	Peptide	Dipeptide	34403	GC/MS	100001255	1969	549.3	7412-78-4	99278		HMDB28840	70316.8	102298	90068.5				56876.4	73777.6	50859.7	104856	89402.4	109693				20754.4
477	glycylglycine	Peptide	Dipeptide	21030	GC/MS	100000898	1447.3	258.1	556-50-3	11163	C02037	HMDB11733	84591.7	114071	105367	76274.6	89376.1	102946	100444	69906	98633	78938.4	105413	103587	93150.7	99812.8	113869	55479.2	87901	104484
479	glycylisoleucine	Peptide	Dipeptide	36659	LC/MS Pos	100001790	2080	189.1	19461-38-2	88079			1.13342e+06	1.14518e+06	1.62737e+06	347336	548821	440622	1.39921e+06	1495011	1.58672e+06	1.24088e+06	1.15191e+06	1.67228e+06	454554	450692	813777	1.10536e+06	972721	1.38375e+06
480	glycylleucine	Peptide	Dipeptide	34398	LC/MS Pos	100001258	2236	189.1	869-19-2	92843	C02155	HMDB00759	558657	636393	827908	202149	268913	231731	664477	682234	669475	579230	624463	750420	228903	208730	383528	478351	428869	540028
483	glycylphenylalanine	Peptide	Dipeptide	33954	LC/MS Pos	100001268	2377	223.1	3321-03-07	92953		HMDB28848	73832.5	55355.4	137291				87238.9	119705	74763.4	68778.1	62252	147398				55258.3		75069.3
484	glycylproline	Peptide	Dipeptide	22171	LC/MS Pos	100000976	1115	173.1	704-15-4	3013625		HMDB00721	563502	795258	491548	189326	238812	270261	243114	254035	264050	387792	608002	504301	246069	280146	206237	181292	254200	242967
486	glycylthreonine	Peptide	Dipeptide	42050	GC/MS	100003508	1911.1	174.1	7093-70-1	351980			2835784	2262184	5138976	256015	503308	263114	3.9955e+06	4324582	3.163e+06	3.76759e+06	2.44721e+06	5317500	504315	436603	947992	2.30559e+06	1.58725e+06	2.91438e+06
490	glycylvaline	Peptide	Dipeptide	18357	LC/MS Pos	100000487	1572	175.1	1963-21-9	97417		HMDB28854	1519775	1.27377e+06	2033604	140848	286808	237946	1.8502e+06	1.94325e+06	1.93616e+06	1.61446e+06	1.3323e+06	1.92627e+06	254967	257193	623608	1.18857e+06	920448	1.36052e+06
2209	guanine	Nucleotide	Purine Metabolism, Guanine containing	32352	LC/MS Pos	172	1022	152.1	73-40-5	764	C00242	HMDB00132	511924	266480	166843	161246	154055	196233	79440.1	111803	125486	118432	199297	86096.2	113366	310553	135689	86570.4	75425.5	96110.9
2208	guanosine	Nucleotide	Purine Metabolism, Guanine containing	1573	LC/MS Neg	1099	1675	282.1	118-00-3	6802	C00387	HMDB00133	23114.4	19981.2	16102.6	5525.48	6977.28	7442.6	23586.7	11721.3	40293.7	12077.6	13483.7	12185.5	10307.8	26066	8816.95	15386.6	15902.9	37860.4
2203	guanosine 5'- monophosphate (5'-GMP)	Nucleotide	Purine Metabolism, Guanine containing	2849	LC/MS Pos	347	1300	364	5550-12-09	6804	C00144	HMDB01397	28626.1	49055.3	16930.3	66445.4	32458.3	34816.9	705558	719320	831847	27734.3		21567.6	32010.9	56763.2	26718.6	508160	894600	551451
2206	guanosine-2',3'-cyclic monophosphate	Nucleotide	Purine Metabolism, Guanine containing	37139	LC/MS Pos	74	1620	346	15718-49-7	92823	C06194	HMDB11629	230344	198321	239821	170488	256920	232539	250251	250506	271954	234289	215114	258116	218844	207445	215127	204401	288469	341800
2391	hippurate	Xenobiotics	Benzoate Metabolism	15753	LC/MS Neg	100000014	2136	178.1	495-69-2	464	C01586	HMDB00714	5087.96	4043.32	2756.55	4080.98	3545.03	4075.73	3251.73	3916.14	3662.82		2892.86	3100.77	3939.09	4527.02	3366.74	4255.22	2710.97	3525.76
50	histidine	Amino Acid	Histidine Metabolism	59	LC/MS Neg	355	757	154.1	5934-29-2	6274	C00135	HMDB00177	162634	195797	147394	235558	226511	241649	226971	226531	237034	141863	158169	178092	217179	158341	229285	214990	243013	223923
498	histidylisoleucine	Peptide	Dipeptide	43138	LC/MS Pos	100003161	1414.9	269.2	510-791-9560	4060215			269871	288732	350735	189193	216866	212950	291430	323868	299879	273267	258487	333880	240177	206790	269930	293161	294181	352594
499	histidylleucine	Peptide	Dipeptide	40061	LC/MS Pos	100003162	1482	269.2	7763-65-7	189008;6992010			106659	126007	168696	34575.2	38841.9	29661.7	61190.4	58763.5	87305.9	84547	99724.4	90541.7	45619.1	59063	72234	66687.5	96581.1	101962
502	histidylproline	Peptide	Dipeptide	42093	LC/MS Pos	100003546	775	253.2	20930-58-9				258419	316555	278068	160852	141066	146346	123492	110279	113645	224104	320870	273055	161415	197705	120360	144213	111940	118104
278	homocysteine	Amino Acid	Methionine, Cysteine, SAM and Taurine Metabolism	15128	GC/MS	311	1648.2	128	454-29-5	778	C00155	HMDB00742	111116	128424	84282.4	136193	90816.8	189690	79277.2	80251	91720.7	38681.5	127161	128046	275274	200709	192420		114271	93884
18	homoserine	Amino Acid	Glycine, Serine and Threonine Metabolism	23642	GC/MS	100000458	1471	218.1	672-15-1	12647	C00263	HMDB00719	788124	1.00169e+06	385697	837154	773625	807212	530936	598475	621775	527319	853675	421337	778500	1.09904e+06	1.00388e+06	560586	718993	617519
2154	hypoxanthine	Nucleotide	Purine Metabolism, (Hypo)Xanthine/Inosine containing	3127	LC/MS Neg	171	1313	135.1	68-94-0	790	C00262	HMDB00157	7538.4	3468.96	5507.65	9281.46	12977.2	27847.3					5190.43		15051.3	40802.1	11693.8
2153	inosine	Nucleotide	Purine Metabolism, (Hypo)Xanthine/Inosine containing	1123	LC/MS Neg	361	1600	267.2	58-63-9	6021	C00294	HMDB00195	6785.89	6335.94	3339.34	6632.65	10514.7	12550.7	3743.3		5915.35	4906.88	6131.73	3686.05	27678.3	80816.7	12905.1			3316.36
749	Isobar: fructose 1,6-diphosphate, glucose 1,6-diphosphate, myo-inositol 1,4 or 1,3-diphosphate	Carbohydrate	Glycolysis, Gluconeogenesis, and Pyruvate Metabolism	36984	LC/MS Neg	100002180	572	339					285023	492898	251279	305125	560757	308400	26745.4	22246	34358	213433	298786	216349	856708	526625	568982	27804.3	54274.2	19869.8
247	isoleucine	Amino Acid	Leucine, Isoleucine and Valine Metabolism	1125	LC/MS Pos	376	1614	132.1	73-32-5	6306	C00407	HMDB00172	42012388	52890692	55129996	39142424	42811612	46155640	39094436	42159148	39170548	43141208	48573228	48535824	49398748	48300148	42031988	41447720	41914996	43880292
508	isoleucylalanine	Peptide	Dipeptide	40046	LC/MS Pos	100003163	1686	203.2	24787-73-3	5246009;5246010			121102	47612.8	120815	164218	173031	213235	146516	144565	187329	86814.3	96236.5	117446	199045	199979	208097	127229	168965	174185
511	isoleucylaspartate	Peptide	Dipeptide	42982	LC/MS Pos	100003166	1552	247.2	510-791-9560				70940.9	94278	100961	122030	129562	171540	109925	110913	132479	76304.8	92250.5	94010.5	162369	144709	133971	111597	122150	125976
512	isoleucylglutamate	Peptide	Dipeptide	40057	LC/MS Pos	100003168	1650	261.2	42516-53-0				327423	422856	414444	321498	350679	413589	407149	326429	406482	383426	379810	376649	373330	437857	409154	457451	360771	404798
513	isoleucylglutamine	Peptide	Dipeptide	40019	LC/MS Pos	100003167	1530	260.2		7020102			353056	216047	495140	423687	418728	533872	530176	523997	621397	404195	371860	430564	421371	388391	496773	530263	460327	686235
514	isoleucylglycine	Peptide	Dipeptide	40008	LC/MS Pos	100003169	1732	189.2	868-28-0	342532			247099	194789	338520	311074	338088	384590	311037	346366	373633	230230	300796	288859	397451	364752	353036	346462	320350	368813
517	isoleucylisoleucine	Peptide	Dipeptide	36761	LC/MS Pos	100001707	2678	245.1	42537-99-5	7010568			132617	99976.3	150153	120701	112814	141928	98079.9	110419	116861	86061.2	113584	111911	130282	117675	112845	91168.5	87251.1	106004
518	isoleucylleucine	Peptide	Dipeptide	36760	LC/MS Pos	100001708	2856	245.1	26462-22-6	11644431			81531	114846	120083	164349	151709	195880	138630	119291	118336	85667.3	97374.7	93152.3	216205	191546	158959	112438	129076	155570
522	isoleucylserine	Peptide	Dipeptide	40012	LC/MS Pos	100003174	1472.5	219.2	6403-14-1	7021816			84193.7	33933.9	40609.5	172279	169174	243581	163894	136524	240051	31481.9	35077.7	39903.4	168484	142916	253785	177005	154808	210073
523	isoleucylthreonine	Peptide	Dipeptide	42968	LC/MS Pos	100003175	1555.1	233.2		16122515			480641	310678	459422	604447	601619	870601	598240	588714	742291	415777	457737	482319	702478	642516	699379	618334	568786	792112
526	isoleucylvaline	Peptide	Dipeptide	40049	LC/MS Pos	100003178	2202	231.2	41017-96-3	5246011;435949			1.46814e+06	1423783	2.01084e+06	1.76991e+06	1.72074e+06	2083885	1.7288e+06	1.72481e+06	1.97783e+06	1.39662e+06	1.72924e+06	1.92226e+06	1.82553e+06	1.54737e+06	1.87293e+06	1.70143e+06	1.6625e+06	1.90102e+06
800	isomaltohexaose	Carbohydrate	Glycogen Metabolism	42056	LC/MS Neg	100003872	1328	989.1	6175-02-06	188993			68649.8	55149.2	54134.3	33071.6	28374.6	19071.3	25617.5	19497.6	14285.4	48890.8	47919.1	53017.6	16374.3	13588.6	16848.5	27205.7	30219.1	32046.9
808	isomaltose	Carbohydrate	Glycogen Metabolism	39777	GC/MS	100002764	2221.8	204.1	499-40-1	439193	C00252	HMDB02923	38512800	50248424	61233276	42163840	44765016	45928904	37395320	43837524	36977456	38065844	51453004	61871620	48701656	45748504	48626960	31577358	40233920	39174968
803	isomaltotetraose	Carbohydrate	Glycogen Metabolism	42031	LC/MS Neg	100003870	1081	665	35997-20-7	3080783			422670	491035	430453	137319	203559	131543	275245	318929	187915	360416	442408	358716	146171	136462	165441	335648	549406	390536
806	isomaltotriose	Carbohydrate	Glycogen Metabolism	37353	LC/MS Neg	100002110	893	503	3371-50-4	439668	C02160		508746	744774	656409	156481	192976	175522	281631	361462	176406	531000	723659	570044	181067	223021	220089	363345	636768	409428
187	kynurenine	Amino Acid	Tryptophan Metabolism	15140	LC/MS Pos	100000265	1902	209.1	2922-83-0	161166	C00328	HMDB00684	16294.4	39641.3	49625	38300	27940.6	59117.2	37917.3	42975.5	48956.8		45713.4	28070.9	45188.9	38113.1	34097.5	26618.3	39788.1	62451.2
759	lactate	Carbohydrate	Glycolysis, Gluconeogenesis, and Pyruvate Metabolism	527	GC/MS	482	1102.8	116.9	79-33-4	612	C00186	HMDB00190	715711936	714622336	444861376	1523493248	1371668352	1520936064	1062326784	1121204480	1087924096	479812224	677319296	417880064	1629130496	1480195200	1288044544	1018865408	1062905792	1122080896
218	leucine	Amino Acid	Leucine, Isoleucine and Valine Metabolism	60	LC/MS Pos	397	1674	132.2	61-90-5	6106	C00123	HMDB00687	92357520	105395056	111553904	100329936	102171784	113893176	101450456	100614024	110942544	94337040	109453600	111829816	113842040	113740224	103738544	101596984	102613800	113278096
529	leucylasparagine	Peptide	Dipeptide	40052	LC/MS Neg	100003181	1780	244.2	14608-81-2	4128305			71105.4	23609.5	63357.1	98934.4	91993.9	110996	103284	107423	129288	47365.9	48090.5	57275.2	94637.7	86527.5	116729	103547	99589.5	123188
531	leucylglutamate	Peptide	Dipeptide	40021	LC/MS Pos	100003184	1716	261.2		5259589;5259590			166933	185201	176982	110707	154184	175322	152581	157353	156485	155567	185757	183088	138327	145756	143761	142369	128607	131070
532	leucylglycine	Peptide	Dipeptide	40045	LC/MS Pos	100003185	1800	189.2	686-50-0	79070			178536	133279	271658	74748.4	109452	112907	198301	227617	227436	159291	188014	223269	103491	99028.8	147315	183564	144611	184174
535	leucylleucine	Peptide	Dipeptide	36756	LC/MS Pos	100001710	3012	245.1	3303-31-9	76807	C11332	HMDB28933	81179.4	102306	73791.5	98345.5	94940.3	130948	49977.3	55723.6	55121	56706.9	86822.5	78718.2	90453.6	97506.1	98736.2	43679	53052.9	53211.6
537	leucylphenylalanine	Peptide	Dipeptide	40026	LC/MS Neg	100003189	4057	277.3	3063-05-06	259325			4951.95		4768.09	9064.29	10730.3	14971	8447.11	6715.08	7690.63				12210	11526.5	11988.3	5124.87	7693.75	6498.14
539	leucylserine	Peptide	Dipeptide	40048	LC/MS Neg	100003190	1837	217.2	6209-12-07	3621685			26542.9	19411.1	25604.8	34137.7	36865.8	48103.6	44476	43283.3	55547.7	18738.7	22099.9	21963.2	37074.7	31210.1	49842.9	47433	35983.1	65379.8
540	leucylthreonine	Peptide	Dipeptide	42969	LC/MS Neg	100003191	2296	231.3		10353878			75655	34030.4	75515	69704.8	91812.3	81385.6	127758	111446	153988	63301.2	58385.3	70456.7	87465.8	77749.3	103684	95719.9	84588.6	112985
69	lysine	Amino Acid	Lysine Metabolism	1301	LC/MS Pos	407	603	147.2	56-87-1	5962	C00047	HMDB00182	1.63626e+06	1.79111e+06	1.78841e+06	7175478	6171795	6.29127e+06	3.44475e+06	4.06319e+06	4966684	1.73793e+06	1.61275e+06	1.89846e+06	7.08053e+06	5.09985e+06	5026047	3.60905e+06	6.53973e+06	3.36475e+06
929	malate	Energy	TCA Cycle	1303	GC/MS	409	1502	233	6915-15-7	525	C00149	HMDB00156	97949.5	7215.51	37786.5		21115.1	17189.4			10213.7	87619.3		52627.4	37068.9	19353.7	25508.8	27735.7	10161.7
853	mannitol	Carbohydrate	Fructose, Mannose and Galactose Metabolism	15335	GC/MS	100000277	1839	319.1	69-65-8	6251	C00392	HMDB00765	761948	511903	368496					29726.2		422248	495573	337417						15979.2
854	mannitol-1-phosphate	Carbohydrate	Fructose, Mannose and Galactose Metabolism	34931	GC/MS	100000278	2035	387.2	104835-69-0				5.86749e+06	12118083	3.89333e+06	7.25656e+06	5156231	9243585	175165	130262	203556	3.68595e+06	8344974	3.89587e+06	9788466	6632025	5199672	157791	418314	218829
891	mannosamine	Carbohydrate	Aminosugar Metabolism	40477	GC/MS	100003685	1829.3	203	5505-63-5	440049	C03570		1.15576e+06	761116	1.56924e+06		25032.7		71882.3	72900.5	112518	2.01136e+06	2.14864e+06	4.46336e+06				39686.2	54914.6	56913.4
849	mannose	Carbohydrate	Fructose, Mannose and Galactose Metabolism	584	GC/MS	803	1753.5	204	3458-28-4	18950	C00159	HMDB00169	3.26448e+06	3.08621e+06	4.1077e+06	313040	341033	327060	342792	321811	314280	3163584	2.94912e+06	3968662	392116	354995	279300	280341	359288	265899
269	methionine	Amino Acid	Methionine, Cysteine, SAM and Taurine Metabolism	1302	LC/MS Pos	415	1252	150.1	63-68-3	6137	C00073	HMDB00696	12480924	14691690	15410168	12666452	11700595	13937826	11794787	12581428	12826189	11795345	15203550	14627704	13080424	13373169	13270509	11672822	11730455	13632246
274	methionine sulfoxide	Amino Acid	Methionine, Cysteine, SAM and Taurine Metabolism	18374	LC/MS Pos	100000039	729	166.1	3226-65-1	158980	C02989	HMDB02005	319758	416931	461635	248673	249309	265922	284868	357849	326079	319290	404311	502714	242727	213615	290791	276457	343353	355412
2286	methylphosphate	Nucleotide	Purine and Pyrimidine Metabolism	37070	GC/MS	100001805	1221	241	7023-27-0	13130			337465	326847	227729	932069	831286	1.43959e+06	237233	203941	201363	158572	335937	208689	1.14421e+06	1216097	787893	128613	199735	215136
1314	myo-inositol	Lipid	Inositol Metabolism	19934	GC/MS	363	1924.9	217	87-89-8	892	C00137	HMDB00211	4.80587e+06	5.53123e+06	6.67368e+06	4.64203e+06	5482313	5209889	4527620	4.44428e+06	4.48291e+06	4.8135e+06	5535548	6.47076e+06	4.8038e+06	4763533	5422755	4415520	4.85527e+06	4971249
2215	N1-methylguanosine	Nucleotide	Purine Metabolism, Guanine containing	31609	LC/MS Pos	100001122	1850	298.1	2140-65-0	96373		HMDB01563	27648	26792	24745.1	28260.9	27695.1	27077.7	30529.6	23945.6	29724.9		36402.9	33093.6		31381.2	29628.7	30699.6	26152.5	33717.8
70	N2-acetyllysine	Amino Acid	Lysine Metabolism	36751	LC/MS Pos	100001721	853	189.1	1946-82-3	92907	C12989	HMDB00446	35067.2	36576.3	67749.8	169039	180345	189038	87346.5	77352.3	111821	47388	40208.9	37105.1	251731	248746	100071	68314.4	144972	81112
71	N6-acetyllysine	Amino Acid	Lysine Metabolism	36752	LC/MS Pos	100001734	1134	189.1	692-04-6	92832	C02727	HMDB00206	216675	237265	134603	1.18946e+06	1.00251e+06	1324575	263570	275970	339790	141643	236348	148885	1.45647e+06	1.31054e+06	793262	205126	349427	265984
25	N-acetylalanine	Amino Acid	Alanine and Aspartate Metabolism	1585	LC/MS Neg	1110	882	130.1	97-69-8	88064	C02847	HMDB00766	6159.07	14415.3	5686.62	11327.5	16054.5	13348.7	11935.7	12963.3	11820.8	4252.2	11991.6	9168.05	19973.8	28090	14423.5	9866.29	12592.5	12632.3
31	N-acetylaspartate (NAA)	Amino Acid	Alanine and Aspartate Metabolism	22185	GC/MS	100000787	1648.5	274	997-55-7;997-55-7	65065	C01042	HMDB00812	149624	264467	75844.7	412218	341672	678569	55270.1	65384.2	81810.8	86074.8	295903	78842.6	1.06217e+06	1.25032e+06	420765	22854.6	100620	101869
38	N-acetylglutamate	Amino Acid	Glutamate Metabolism	15720	LC/MS Pos	100000282	1492	190.1	5817-08-03	70914	C00624	HMDB01138	31132.3	27750	20776.7	62368.5	47615.1	86585.3		20162.9	34845.7	35361.4	38994	24879	54653.5	61269.3	50346.7	26012	21577.2	22184.5
2	N-acetylglycine	Amino Acid	Glycine, Serine and Threonine Metabolism	27710	GC/MS	100001006	1396.4	143.9	543-24-8	10972		HMDB00532	89980.5	350982	107693	335177	297435	350128	187707	223070	308300	180160	328521	147044	295767	257881	373611	167424	255144	357078
51	N-acetylhistidine	Amino Acid	Histidine Metabolism	33946	LC/MS Neg	100001293	913	196.2	39145-52-3	75619	C02997	HMDB32055	17296	20745.4	8688.76	14372	10953.7	14440	6444.09	3361.03	6468.89	11961.2	16510.8	7113.96	15228.1	17496.6	14486.7	5240.23		4856.34
219	N-acetylleucine	Amino Acid	Leucine, Isoleucine and Valine Metabolism	1587	LC/MS Pos	1082	3444	174.1	1188-21-2	70912	C02710	HMDB11756	105761	98523.9	180336	119894	129252	163642	114889	124458	124223	99345.2	113418	108187	169939	157595	136678	107213	127949	120630
270	N-acetylmethionine	Amino Acid	Methionine, Cysteine, SAM and Taurine Metabolism	1589	LC/MS Neg	1083	1805	190.1	65-82-7	448580	C02712	HMDB11745	5984.18	8130.22	5509.54	7819.52	8396.24	8440.33	7019.01	6169.94	5477.95	5375.03	7404.57	5421.93	10035.2	9034.7	6317.73	5432.44	5140.59	5918.09
94	N-acetylphenylalanine	Amino Acid	Phenylalanine and Tyrosine Metabolism	33950	LC/MS Neg	100001256	2590	206.2	2018-61-3	74839	C03519	HMDB00512	19623.7	17581.9	11887.2	14190.7	12872.3	12973.9	11849.9	12165.7	12347.2	11975.8	17967.4	10425.5	17220.5	15766.5	10644.2	12220.8	12121.4	12647.9
315	N-acetylproline	Amino Acid	Urea cycle; Arginine and Proline Metabolism	34387	LC/MS Neg	100001334	1245	156.1	1074-79-9	322640			5994.8	7603.06	8935.26	10264.6	13333.2	22242.6	8962.96	7866.05	9494.1	7314.28	9101.16	8130.35	14871	15323	13438.4	7990.77	8270.74	10727.1
10	N-acetylserine	Amino Acid	Glycine, Serine and Threonine Metabolism	37076	GC/MS	100001851	1526	218	97-14-3	65249		HMDB02931	626223	785982		2.08814e+06	2948389	2357504	162803	170184	264307	387349	606977	96201.6	1.04564e+06	516501	1.50564e+06	196028	189127	241399
15	N-acetylthreonine	Amino Acid	Glycine, Serine and Threonine Metabolism	33939	LC/MS Neg	100001274	846	160.1	17093-74-2	152204	C01118		70660	68661.9	54797.5	35561.6	27822.4	58427.1	18626.6	16199.2	20904.6	52970.7	72645.8	42710.9	40497	38657.6	30778.6	19370.5	13614.5	18151.8
178	N-acetyltryptophan	Amino Acid	Tryptophan Metabolism	33959	LC/MS Neg	100001254	2650	245.2	1218-34-4	700653	C03137	HMDB13713	3311.2	4434.09	2793.68	3789.11	5652.31	6463.01		3400.1	3657.43	2552.53	6928.63	2224.71	6169.71	7416.56	4302.84	3439.84	3132.23	3229.37
107	N-acetyltyrosine	Amino Acid	Phenylalanine and Tyrosine Metabolism	32390	LC/MS Neg	100001104	1677	222.2	537-55-3	68310		HMDB00866	8675.09	9438.45	6839.37	9807.92	8100.83	11568	6590.95	5448.73	6732.46	5176.11	7704.79	6281.74	8631.18	9614.41	7795.96	5899.56	6427.81	6222.78
2226	N-carbamoylaspartate	Nucleotide	Pyrimidine Metabolism, Orotate containing	1594	GC/MS	1108	1749	257.1	923-37-5	93072	C00438	HMDB00828	141027	169696	51049.2		106681		36287.4	67670.2	47836.8	55418.2	153706	89948.2		123049	65713			60421
271	N-formylmethionine	Amino Acid	Methionine, Cysteine, SAM and Taurine Metabolism	2829	LC/MS Neg	194	1541	176.1	4289-98-9	439750	C03145	HMDB01015	12788.6	11679.5	6433.91	13212.8	11603.8	13674.7	6763.34	6679.56	8515.92	7151.72	13061.3	8646.19	12261.3	14310.8	10326.5	5936.58	7223.38	5366.65
2291	nicotinamide	Cofactors and Vitamins	Nicotinate and Nicotinamide Metabolism	31480	GC/MS	432	1493.7	151	98-92-0	936	C00153	HMDB01406				129433	96751.5	225167	73862.7	102194	166789	23750.4		34387.6	79244.6	54600.9	109213	111408	65836.4	214800
2295	nicotinamide adenine dinucleotide (NAD+)	Cofactors and Vitamins	Nicotinate and Nicotinamide Metabolism	5278	LC/MS Pos	1310	1370	664	53-84-9	5893	C00003	HMDB00902	1.25706e+06	1.19883e+06	622869	4234820	3879250	5.44898e+06	2.93341e+06	2.66963e+06	3.22038e+06	608637	1.13081e+06	548278	3.88147e+06	4029811	3.41121e+06	1.86579e+06	2.76504e+06	2.82846e+06
2296	nicotinamide adenine dinucleotide reduced (NADH)	Cofactors and Vitamins	Nicotinate and Nicotinamide Metabolism	31475	LC/MS Neg	428	1554	664.1	58-68-4;606-68-8	439153	C00004	HMDB01487	4125.68		4844.09	10889.5	10298.5	10485.4	11246.6	12013.8	15685.7	4916.16	5125.08	4157.43	9943.32	5816.36	9667.97	11289.6	14220.6	12884.5
2288	nicotinate	Cofactors and Vitamins	Nicotinate and Nicotinamide Metabolism	1504	GC/MS	567	1334.1	180	59-67-6	938	C00253	HMDB01488	57185.4	51908.9	666965		66008	59885.8	387824	391913	503726	510941	336448	897384	59357.6	44039.2	45486.2	303248	452401	475265
2300	nicotinate adenine dinucleotide (NAAD+)	Cofactors and Vitamins	Nicotinate and Nicotinamide Metabolism	15725	LC/MS Neg	100000118	1236	662.9	6450-77-7;104809-30-5	25246170			11743.8	14955.8	3171.54	2921.55	3082.36	4620.78	44290.1	37625.8	58654.7	5141.49	7522.42	3289.66				16192.7	24042.6	27169.4
2290	nicotinic acid mononucleotide (NaMN)	Cofactors and Vitamins	Nicotinate and Nicotinamide Metabolism	32461	LC/MS Pos	100001058	879	336	321-02-8	5288991	C01185	HMDB01132	206178	264810	308111	145397	161199	183272	334770	331316	347540	240349	260402	316036	167766	158752	213068	257157	298607	307015
363	norophthalmate*	Amino Acid	Glutathione Metabolism	39251	LC/MS Pos	100002287	989	276.1	1116-21-8	5489007		HMDB05766	343444	518458	268237	307130	266239	577396	172173	166215	216704	251811	543151	242720	635767	658551	181104	120311	280427	189638
19	O-acetylhomoserine	Amino Acid	Glycine, Serine and Threonine Metabolism	31539	GC/MS	100001129	1508	128	7540-67-2	439389	C01077		290980	340892	206339	941993	786303	1.14588e+06	223123	235467	290477	251993	370288	238495	1.00864e+06	1113132	749859	227730	256580	261182
11	O-acetylserine	Amino Acid	Glycine, Serine and Threonine Metabolism	15947	GC/MS	100000286	1423	174	66638-22-0	99478	C00979	HMDB03011	2.85634e+06	2.78249e+06	681346	60508544	41933824	76580416	2941195	2.97231e+06	2.85574e+06	1.38691e+06	2.44792e+06	665445	45023852	20743022	26839128	2841036	2286553	2.66688e+06
362	ophthalmate	Amino Acid	Glutathione Metabolism	34592	LC/MS Pos	100001311	1457	290.1	495-27-2	7018721		HMDB05765	331048	391528	243428	229076	171127	344529	69997.5	65772	92925.6	220804	378619	234989	491128	372594	176214	78261.3	117793	85677.5
304	ornithine	Amino Acid	Urea cycle; Arginine and Proline Metabolism	1493	GC/MS	444	1763.8	142	3184-13-2	6262	C00077	HMDB03374	2425870	3220808	5.59267e+06	2.96428e+06	4.16499e+06	3.43012e+06	3.36494e+06	3.37029e+06	2.93376e+06	4093216	3847869	5274188	4.63894e+06	3.23261e+06	4.90305e+06	3.88321e+06	4.32402e+06	3.63429e+06
2228	orotate	Nucleotide	Pyrimidine Metabolism, Orotate containing	1505	GC/MS	445	1709.6	254.1	50887-69-9	967	C00295	HMDB00226	294469	204281	166822	276208	291912	289376	229815	233442	226912	165327	286111	134431	256464	318392	231702	159942	224675	263353
155	o-Tyrosine	Amino Acid	Phenylalanine and Tyrosine Metabolism	43392	LC/MS Pos	100004290	1883	182	2370-61-8	91482			47659.2	61600.9	76193.3	77535.6	61204.5	89718.4	58945.2	67344.1	69666	27757.4	66629.7	56271.9	64484.4	38560.1	59368.8	90026.7	67191.4	76994.2
2316	pantothenate	Cofactors and Vitamins	Pantothenate and CoA Metabolism	1508	LC/MS Pos	1024	2218	220.1	137-08-6	6613	C00864	HMDB00210	1075353	1220425	829662	672390	542208	883427	231545	239182	216521	716157	1133101	679521	810648	896417	587702	251065	226777	268532
123	p-cresol sulfate	Amino Acid	Phenylalanine and Tyrosine Metabolism	36103	LC/MS Neg	100001315	2896	187.1	3233-57-7	4615423	C01468	HMDB11635	14865	16426.9	15981.1	19281.1	21403.8	24719.8	24452	24663.4	24974.6	13586.7	20875	16628.9	24106.4	19187.7	19976.1	21306.3	23466.8	27586.2
93	phenylalanine	Amino Acid	Phenylalanine and Tyrosine Metabolism	64	LC/MS Pos	460	2056	166.1	63-91-2	6140	C00079	HMDB00159	51772348	59809832	64079772	56558456	55192780	60066760	61256004	58259384	59822484	52769532	59988840	64466744	57950032	55944360	55420092	55062892	56032396	63558212
583	phenylalanylglutamate	Peptide	Dipeptide	41432	LC/MS Neg	100003596	1617	293.2	3617-45-6	4422358			14492.7	17347.3	18638	11584.3	14462.1	16296	14143.5	14599.7	16076.3	15161.4	18075.5	16858.4	12748.7	15092.4	16150.8	13342.7	11730	15544.6
587	phenylalanylleucine	Peptide	Dipeptide	40192	LC/MS Neg	100003200	4165.3	277.2	3303-55-7	4078229			6569.64	17090.5	9265.38	8468.11	8594.94	11693.9	6152.1	5425.97	4198.1	6422.38	13439.2	7749.14	13463.9	9105.8	7933.26	4616.66	3631.11	5653.19
590	phenylalanylproline	Peptide	Dipeptide	41392	LC/MS Neg	100003592	3170	261.2	7669-65-0	4069131			289915	363631	253727	291467	329601	316726	251402	255443	335068	212409	354425	282514	336907	318212	274424	232025	295170	320861
594	phenylalanylvaline	Peptide	Dipeptide	41393	LC/MS Pos	100003590	2570	265.1	3918-90-9	4096934			44398.9	49525.2	36885.9	37415.6	48303.4	49454.9	43118.3	40474.2	50721.4	42615.7	52172.7	53569.7	59772.7	49433.2	51351.7	42241.1	34729.6	24818.7
97	phenylpyruvate	Amino Acid	Phenylalanine and Tyrosine Metabolism	566	LC/MS Neg	241	2534	163.1	156-06-9	997	C00166	HMDB00205	38816.9	39761.4	16389.7	4239.56		4037.98				16456.6	31411.2	12538.3	3967.61
940	phosphate	Energy	Oxidative Phosphorylation	11438	GC/MS	461	1307.7	298.9	7664-38-2	1061	C00009	HMDB01429	2126299776	2325574400	2474220544	2665417984	2523835648	2693248256	2694818816	2797503744	2783793152	2194717184	2363519744	2635372800	2506090240	2400636928	2721159680	2630236416	2769892096	2890539008
757	phosphoenolpyruvate (PEP)	Carbohydrate	Glycolysis, Gluconeogenesis, and Pyruvate Metabolism	597	GC/MS	463	1595.4	369	10526-80-4	1005	C00074	HMDB00263	1.05373e+06	1701859	195708	2.66435e+06	1.95245e+06	2824561			12083.7	431336	936679	219259	1.71145e+06	1.61575e+06	1.37347e+06		39957.4
86	pipecolate	Amino Acid	Lysine Metabolism	1444	GC/MS	1025	1396.1	156	4043-87-2	849	C00408	HMDB00070	257507	230411	209346	325089	322672	396482	208241	263200	299241	197088	247300	245511	319886	357267	324054	246598	256496	281342
305	proline	Amino Acid	Urea cycle; Arginine and Proline Metabolism	1898	LC/MS Pos	480	796	116.1	147-85-3	145742	C00148	HMDB00162	16210247	15183440	12212481	30473808	25795066	40322316	12686202	12694909	15365421	10701512	15008367	11306062	29830582	27982222	22973906	13082664	12790870	15290751
597	prolylasparagine	Peptide	Dipeptide	41371	LC/MS Neg	100003670	891	228.1	107856-82-6	7408192;7408193			28024.5	26059.6	34568.8	50748.8	45007.2	56468.4	25910.2	34258.1	34318.9	32353.3	27134.3	33517	54401.3	47266.6	43137.1	29468.3	32604.6	30803.4
600	prolylglutamine	Peptide	Dipeptide	40659	LC/MS Pos	100003672	823.5	244.2					1.77606e+06	1981276	2.23729e+06	2.73585e+06	2.64003e+06	3.4115e+06	1.54639e+06	1.64683e+06	1.89552e+06	1.79786e+06	2.1354e+06	2.35231e+06	2.91408e+06	2.91545e+06	2.61733e+06	1683225	1.71289e+06	1.95541e+06
602	prolylisoleucine	Peptide	Dipeptide	33956	LC/MS Pos	100001169	2112	229.2	51926-51-3	104014			3.66816e+06	4062814	4.21393e+06	5266399	5423055	6.76525e+06	4.01575e+06	3904748	4050040	3.23559e+06	4.17381e+06	3.84303e+06	6126332	6.86225e+06	4434959	3.45619e+06	4.02429e+06	4068148
603	prolylleucine	Peptide	Dipeptide	31914	LC/MS Neg	100001163	2985	227.2	52899-07-7	3527720			73654.2	66199.5	60282.1	109563	119835	127641	62616.3	81555	62371	66069.5	83451	78252.2	109720	146064	110233	53522.8	71052.9	62250.2
608	prolylserine	Peptide	Dipeptide	40714	GC/MS	100003679	1888.6	142.1	71835-80-8	7408257;7408258			1.14378e+06	1539387	1.82271e+06	2.72534e+06	2.40809e+06	3.05258e+06	915297	1.07501e+06	1.06037e+06	1.34959e+06	1.61434e+06	2022729	3.02683e+06	2.64072e+06	2.27723e+06	1.11856e+06	1090363	1.10323e+06
610	prolyltryptophan	Peptide	Dipeptide	41446	LC/MS Pos	100003680	2653	302.2	35310-39-5				94771.2	96476.1	110838	124477	124164	192713	106429	123901	119776	93005.9	115107	113364	154379	164813	162766	116361	132351	124911
612	prolylvaline	Peptide	Dipeptide	40720	GC/MS	100003682	1826.8	142.1	52899-09-9	152307;6992339			3.0035e+06	3350790	3.3492e+06	9708065	8210897	12923045	2.20456e+06	2411798	2.22116e+06	2976179	3.32666e+06	3.84352e+06	10279439	11686138	7.91259e+06	2.24228e+06	2.44839e+06	2.55425e+06
2388	pyridoxal	Cofactors and Vitamins	Vitamin B6 Metabolism	1651	LC/MS Pos	491	1210	168.1	65-22-5	1050	C00250	HMDB01545	277667	251675	380474	179307	202227	197155	308332	317086	271806	276410	263084	295233	227301	235286	205227	322573	254601	281024
47	pyroglutamine*	Amino Acid	Glutamate Metabolism	32672	LC/MS Pos	100001540	764	129.2	2353-44-8	134508			52315.7	63441.4	72776.6	98856.2	102880	116774	73539.4	96782.5	102236	56387.6	68983.4	63066.9	120987	106144	97571.8	117272	107413	85100.6
613	pyroglutamylglutamine	Peptide	Dipeptide	22194	LC/MS Neg	100000966	879	256.1	109481-23-4				32097.7	34913.1	39081	44227.3	42986.5	47396	48173.7	43348.3	46754.4	31643.7	34951.4	35611.8	41001.5	41467.1	39922.9	36262	37518	43993.8
615	pyroglutamylvaline	Peptide	Dipeptide	32394	LC/MS Neg	100001132	1755	227.2	21282-10-0	152416			350047	403604	405303	422720	425828	473407	424006	446542	466045	327384	412423	403587	416697	394670	430123	395551	440014	459866
939	pyrophosphate (PPi)	Energy	Oxidative Phosphorylation	2078	GC/MS	495	1642.3	451	1466-09-3;2466-09-3	644102	C00013	HMDB00250	325868	847105								352998
758	pyruvate	Carbohydrate	Glycolysis, Gluconeogenesis, and Pyruvate Metabolism	599	GC/MS	823	1130.6	217	127-17-3	1060	C00022	HMDB00243	4637651	10643656	3.94376e+06	13714212	10460130	14090147	5.12917e+06	5.57359e+06	5.29625e+06	4075424	6749047	3.26744e+06	8853850	3.56827e+06	8546387	6020639	7622858	5943180
2313	riboflavin (Vitamin B2)	Cofactors and Vitamins	Riboflavin Metabolism	1827	LC/MS Pos	500	3111	377.2	83-88-5	493570	C00255	HMDB00244	21454.1		25219.6	60613.9	35255	43602.6	63829.6	62337.4	68401.2	24259.3	31948.1	22601.7	41530.8	49585.6		41508.9	73317.7	56591.8
776	ribose	Carbohydrate	Pentose Metabolism	12080	GC/MS	914	1639.2	204	50-69-1	5779	C00121	HMDB00283	112077	197405	116382	307789	244725	307804	198546	211917	369229	103270	185791	130309	396203	354230	139743	121877	190212	291911
767	ribose 5-phosphate	Carbohydrate	Pentose Phosphate Pathway	561	GC/MS	19	1928.4	315.1	18265-46-8;108321-05-7	447634	C00117	HMDB00618	206021	524089	173902	183422	174825	231274	93627.8	47586	93546.3	167630	246753	204405	229449	137731	112466	71143.6	98157.6	54280.1
774	ribulose	Carbohydrate	Pentose Metabolism	35855	GC/MS	100000147	1662	306.1	488-84-6	151261	C00309	HMDB00621	71003	102423	56631.4	55020.3	32800.1	52664.2	34814.8		32617.4	38894.2	47190.7	50463.8	36162.9	47387.6	21024.3	15311.2	25691.1	39070.2
772	ribulose/xylulose 5-phosphate	Carbohydrate	Pentose Phosphate Pathway	37288	GC/MS	100002179	1935	357.2			C00199		463735	921002	243707	306831	188561	265957	64437.1	55104.7	101713	328186	467904	307625	346589	268529	145046		65197.2	40365.2
276	S-adenosylmethionine (SAM)	Amino Acid	Methionine, Cysteine, SAM and Taurine Metabolism	15915	LC/MS Pos	1263	676	399.1	24346-00-7;86867-01-8;86867-0108	34755	C00019	HMDB01185	22220.2	21668.5	24272.9	37665.9	53834.7	64220.4	49597.2	54140.3	53485.3	16820.5	17417.9	20797.7	44804.3	47876.5	49649.2	49403.1	59870.9
1317	scyllo-inositol	Lipid	Inositol Metabolism	32379	GC/MS	100001215	1893.8	318.2	488-59-5	892	C06153	HMDB06088	129908	141283	171417	96336.8	96127.8	111328	111153	99855.4	108667	115678	183291	193026	124023	100852	144433	84968	90479.2	131242
770	sedoheptulose-7-phosphate	Carbohydrate	Pentose Phosphate Pathway	35649	GC/MS	100001628	2070	691.35	2646-35-7	616	C05382	HMDB01068	393548	565613	198674		10457.9	12460.9				221422	323708	277594	25377	41435	32884.8
9	serine	Amino Acid	Glycine, Serine and Threonine Metabolism	1648	GC/MS	503	1389.1	204	56-45-1	5951	C00065	HMDB00187	56279948	65025536	33656320	192567760	135981008	200689520	44721028	49697884	53079876	49438140	63048776	48657860	113683696	90412536	100114560	46399576	52801752	55240100
623	serylisoleucine*	Peptide	Dipeptide	40193	LC/MS Pos	100003201	2021	219.2	510-791-9560	71429009			131743	164879	174440	142726	142096	182933	202107	218508	210078	168791	156609	166456	125568	109763	157620	181642	142329	166378
624	serylleucine	Peptide	Dipeptide	40066	LC/MS Pos	100003202	2106	219.2	6665-16-3	7015695			383842	419470	469626	265958	307806	328235	404228	384669	381332	373829	428408	450622	305723	283598	303090	344834	350671	367856
626	serylphenyalanine	Peptide	Dipeptide	40054	LC/MS Pos	100003253	2348	253.2					45636.3	35769.1	79927.4			45522.3	44074.9	55063.3	55565.9	51954.8	35777.5	74278.8			23066	25071.8	22787.3	35492.3
630	serylvaline	Peptide	Dipeptide	42058	LC/MS Pos	100003522	1501	205.1	51782-06-0	7020159			358667	373540	470861	199661	212739	239743	406308	403097	443420	358231	405921	426749	202750	212403	273753	347248	334951	420091
846	sorbitol	Carbohydrate	Fructose, Mannose and Galactose Metabolism	15053	GC/MS	506	1843	319.1	6706-59-8	5780	C00794	HMDB00247	58264.8	64560.1	36768	126848	140996	139215	43211.1	30136.2	47498.3	37571.4	56096.8	106845	132987	180826	98180.3
845	sorbose	Carbohydrate	Fructose, Mannose and Galactose Metabolism	563	GC/MS	220	1800.9	437.1	87-79-6	441484	C00247	HMDB01266	97731.3			22623.7	22657.6	14913.3					221018	573319	27573.5	7192.07	18257.4	24802.4		27415.4
341	spermidine	Amino Acid	Polyamine Metabolism	485	LC/MS Pos	50	533	146.2	124-20-9	1102	C00315	HMDB01257	73148.2	243189	695074	187434	249528	195098	239065	287988	99361.3	418307	157375	574938	253155	236246	168191	285417	352975	316190
2759	stachydrine	Xenobiotics	Food Component/Plant	34384	LC/MS Pos	100001296	860	144.1	4136-37-2	115244	C10172	HMDB04827	144631	155721	86046.1	181127	136959	228122	37701.7	55824.4	42447.4	70994	137389	95654.8	212987	189862	108829	23758.3	31248.1	19541.4
927	succinate	Energy	TCA Cycle	1437	GC/MS	252	1348	247	110-15-6	1110	C00042	HMDB00254	1.34194e+06	1.72996e+06	962768	4558865	3.66231e+06	5.34231e+06	3.24554e+06	3690524	3.52681e+06	974710	1.7658e+06	855153	3.23526e+06	2.5348e+06	3.37127e+06	3.04351e+06	3.05567e+06	3.42265e+06
829	sucrose	Carbohydrate	Disaccharides and Oligosaccharides	1519	LC/MS Neg	935	875	341.2	57-50-1	5988	C00089	HMDB00258												175101
856	tagatose	Carbohydrate	Fructose, Mannose and Galactose Metabolism	35864	GC/MS	100000893	1770	217.1	87-81-0				1.48623e+06	3701091	11395050	802632	968415	934447	746293	734587	875848	4071629	6396938	9259901	1.40406e+06	1.35435e+06	984088	574991	724037	789366
2374	thiamin (Vitamin B1)	Cofactors and Vitamins	Thiamine Metabolism	5341	LC/MS Pos	873	740	265.1	59-43-8	1130	C00378	HMDB00325	10717.6	10111.2	16195.4	64783.2	58152.1	48147.4	38565.8	43455.9	25622.5	5220.2	11499.3	9379.09	99267.4	56730.2	50910.7	45575.3	117057	42027.6
14	threonine	Amino Acid	Glycine, Serine and Threonine Metabolism	1284	LC/MS Pos	564	713	120.1	72-19-5	6288	C00188	HMDB00167	1.25413e+06	1.60325e+06	1.29334e+06	2.05243e+06	1.89587e+06	1.88464e+06	1.24501e+06	1.29403e+06	1.39943e+06	1.02285e+06	1.45987e+06	1.09909e+06	1.4976e+06	1.85788e+06	1.91901e+06	1.30346e+06	1.33031e+06	1.41497e+06
638	threonylisoleucine	Peptide	Dipeptide	42972	LC/MS Pos	100003203	2135	233.2					103756	138114	152345	182808	180256	127604	127634	134857	167031	107321	150904	173662	183263	134621	183197	88875.9	139126	188587
639	threonylleucine	Peptide	Dipeptide	40051	LC/MS Neg	100003204	1952	231.2	50299-12-2	4420322			60287.9	76400.6	75526.4	65077.7	67933.9	54344.6	80000.5	75682.6	76621.8	66010.6	66419.5	68302	55922.2	54542.3	56284.3	68495.5	61889.9	74160.8
641	threonylphenylalanine	Peptide	Dipeptide	31530	LC/MS Pos	100001125	2500	267.2	16875-27-7	4099799;4099798			35834.3	23934.4	45318.9	33239.5	49148.8	46799.4	28461.8	32415.2	46050.3	30054	44743.1	40338.9	44368.3	37688.1	43253.7	47212.4	44209.9	51124.6
644	threonylvaline	Peptide	Dipeptide	42011	LC/MS Pos	100003534	1574.5	219.2	99032-17-4	416721;4278432			320496	375467	386449	302711	356963	393481	398411	371165	440591	308423	376331	362661	341657	332323	355208	424491	383176	410700
2281	thymidine	Nucleotide	Pyrimidine Metabolism, Thymine containing	2183	LC/MS Neg	872	1935	241.1	50-89-5	5789	C00214	HMDB00273		3447.3		13246.6	12476.9	22173.7				2405.08	4829.31	4598.27	27027.6	31246.6	14692.8
2277	thymidine 5'-monophosphate	Nucleotide	Pyrimidine Metabolism, Thymine containing	12023	LC/MS Neg	1248	924	321.1	33430-62-5	9700	C00364	HMDB01227	4997.41	5068.05	2987.14	3600.76	3581.74	4693.52			2599.05		4986.38	2523.4	4573.16	7397.6	3165.12		3313.07
2282	thymine	Nucleotide	Pyrimidine Metabolism, Thymine containing	604	GC/MS	882	1429.1	255	65-71-4	1135	C00178	HMDB00262	790622	1.00693e+06	749837	1.82833e+06	1.25039e+06	2172795	972483	937243	980469	785356	1.13991e+06	888588	1.99424e+06	1.94375e+06	1.43785e+06	883116	920671	1.10384e+06
177	tryptophan	Amino Acid	Tryptophan Metabolism	54	LC/MS Pos	565	2445	205.1	73-22-3	6305	C00078	HMDB00929	22149948	26947214	26842120	25026898	24551500	30738882	27459514	29202998	28893908	20591772	26389770	26229908	25865356	26043204	25241182	25938846	27220488	30485306
648	tryptophylaspartate	Peptide	Dipeptide	41480	LC/MS Pos	100003618	2141	320.1	71835-78-4				226145	265375	240575	394523	415720	515159	202801	197479	196013	198650	228896	239817	430874	540371	373130	226521	199102	246106
106	tyrosine	Amino Acid	Phenylalanine and Tyrosine Metabolism	1299	LC/MS Pos	815	1516	182.1	60-18-4	6057	C00082	HMDB00158	18100156	21357146	21881426	19662056	18240212	21069150	21037220	21214702	22369908	17245632	20806458	20909114	18792984	17587936	19562952	19028330	21637450	23252008
668	tyrosylleucine	Peptide	Dipeptide	40031	LC/MS Pos	100003208	2656	295.2	17355-10-1	87071;7009561			42585.7	40378.9	38418.8	51023.6	58829.9	75578.3	37636.2	34923.2	25171.1	33564.7	41915	32743.8	55234.8	52282.8	45693.7	41281.3	29170.4	33799.6
673	tyrosylvaline	Peptide	Dipeptide	41424	LC/MS Neg	100003599	2616	279.2	17355-09-8	7009560;7009559			4561.66	4141.9	5358.52	5006.57	6257.93	5815.46	5106.85	5583.77	5564.32	3519.08	4821.31	5538.61	5097.3	4789.58	4305.64	4507.43	5455.58	5375.69
873	UDP-galactose	Carbohydrate	Nucleotide Sugar	15860	GC/MS	100000298	1973	243.1	2956-16-3;91183-98-1;137868-52-1	18068	C00052	HMDB00302	199737	278235	96437.9	123841	138991	208803	61230.9			145497	185809	98642.4	219734	415367	275453		80197
869	UDP-glucose	Carbohydrate	Nucleotide Sugar	32344	GC/MS	1096	1986	243.1	117756-22-6	8629	C00029	HMDB00286	604978	722376	307477	619589	970094	808089	221686	228729	235756	267691	586460	353326	968910	1.39321e+06	805821	111280	333160	262905
2241	uracil	Nucleotide	Pyrimidine Metabolism, Uracil containing	605	GC/MS	825	1370.4	241	66-22-8	1174	C00106	HMDB00300	435960	118299	177902	714884	501754	2.11186e+06	440934	290071	472708	96513.9	146936	200168	397870	262702	369242	328450	221394	378465
2162	urate	Nucleotide	Purine Metabolism, (Hypo)Xanthine/Inosine containing	1604	GC/MS	1134	1928	441.2	69-93-2;120K5305	1175	C00366	HMDB00289	80934.2	34712.9	47415.4	115609	74281.7	77688	86992.9	38611	16166.2	78929.4	51221.4	40896.6	103131	72673.4	71479.4	66499.1	70842.3	65774.9
2240	uridine	Nucleotide	Pyrimidine Metabolism, Uracil containing	606	LC/MS Neg	535	1430	243.1	58-96-8	6029	C00299	HMDB00296	19482.1	9232.97	12381.5	9156.86	10488.9	13360.4	14536.8	9525.99	43200.4	8655.83	13514	14256.3	15869.7	12373.8	9450.15	10820.9	12770.4	41129.5
2236	uridine monophosphate (5' or 3')	Nucleotide	Pyrimidine Metabolism, Uracil containing	39879	LC/MS Pos	100003366	1079	325	58-97-9	6030	C01368, C00105	HMDB00288	64625.6	44944.9	38821.7	141541	88487.9	152657	344094	335577	442581	42085.5	43469.2	41350.8	93999.6	53118.7	58188.3	231812	448984	241919
2239	uridine-2',3'-cyclic monophosphate	Nucleotide	Pyrimidine Metabolism, Uracil containing	37137	LC/MS Neg	75	1082	304.9	40632-52-8	439715	C02355	HMDB11640	10498.8	10550.4	8752.01	10840.5	11055.3	10068.3	12957	12432.9	14186.1	7725.16	11230.5	9746.02	11412.3	10545.3	12183.3	12131.5	11523.9	14567.6
259	valine	Amino Acid	Leucine, Isoleucine and Valine Metabolism	1649	LC/MS Pos	566	1040	118.1	72-18-4	6287	C00183	HMDB00883	35642808	43268940	45510944	39669032	42132544	46012200	38640364	40086252	47769520	34467572	40901020	43102468	48574688	48764548	41894224	41549384	40729448	44948224
674	valylalanine	Peptide	Dipeptide	41518	LC/MS Pos	100003636	1278.6	189.1	27493-61-4	334517			116328	114528	177063	155076	148775	174706	163871	144206	140521	111576	127845	150579	193569	137421	155568	133063	136762	131480
676	valylasparagine	Peptide	Dipeptide	40727	LC/MS Neg	100003638	1334	230.2	66170-00-1	7020200;7020201			23505.4	22142.3	28900.3	29381.2	33964.9	31003.1	36771.8	34898.1	40034.3	22998	25070	10967.7	26721.8	23978.5	31990.6	39538.6	20081	34371.9
677	valylaspartate	Peptide	Dipeptide	40650	LC/MS Pos	100003639	1073.3	233.1	20556-16-5	9964657			85398.5	120351	139399	189875	177943	217207	140387	133470	121816	102724	122104	123631	227482	259193	201720	127086	104076	123928
680	valylglycine	Peptide	Dipeptide	40475	LC/MS Pos	100003641	1330	175.1	686-43-1	136487			108397	175316	189753	183196	228502	258995	170016	177503	168390	133636	169610	157663	201593	222508	181795	198446	187883	213456
682	valylisoleucine	Peptide	Dipeptide	40050	LC/MS Pos	100003209	2365	231.2	20556-14-3	5246012;5246013			236281	246945	327602	281911	214151	311892	223589	229433	227993	184561	266828	278943	275166	219400	271743	210302	213554	219189
683	valylleucine	Peptide	Dipeptide	39994	LC/MS Pos	100003210	2503.3	231.2	22906-55-4	352039			221836	247948	282881	386843	382533	498286	295360	340980	294964	194969	315180	290256	485931	418451	343685	309685	313410	311186
685	valylmethionine	Peptide	Dipeptide	40674	LC/MS Pos	100003644	2000	249.1	14486-09-0	292427			44237.2	31722.1	39210	51305	49820.2	65532.9	38100.4	29816.4	34366.6	42349.3	47423.3	42096.6	75689.6	57120	54962.3	36972.9	47751.2	44208.5
686	valylphenylalanine	Peptide	Dipeptide	40688	LC/MS Pos	100003645	2790	265.2	3918-92-1	6993119;6993120			68226.1	48899.1	66919	76270.3	66384.4	109442	54919.6	70544.3	77909	61771.7	64200.1	58319.1	89684.5	94796.5	102082	67727	53905	61793.5
689	valylthreonine	Peptide	Dipeptide	44543	LC/MS Neg	100004584	1667	217.1	72636-02-3	4046492			47215.1	40320.2	56955.8	63743	63737.4	68193.6	60604.5	55681.1	65889.9	48390.3	46443.1	51823.1	73076.6	64358.7	62916.7	56466.9	54182.6	62778
692	valylvaline	Peptide	Dipeptide	40728	LC/MS Neg	100003650	2684	215.2	3918-94-3	409682;4280382			27553.8	36443.5	31028.6	32403.7	35521.4	39829.4	44158.1	52265.4	51811.6	27943.2	31768.6	34839.9	36335.2	36390.4	36393.8	47996.8	48333.6	47782.4
2155	xanthine	Nucleotide	Purine Metabolism, (Hypo)Xanthine/Inosine containing	3147	GC/MS	1004	1889.9	353	69-89-6	1188	C00385	HMDB00292	580130	877761	734638	770250	682262	804629	656568	611318	669481	576484	996431	834104	785698	883099	885578	577724	639161	657629
2157	xanthosine	Nucleotide	Purine Metabolism, (Hypo)Xanthine/Inosine containing	15136	LC/MS Neg	100000299	1075	283.1	146-80-5	64959	C01762	HMDB00299	22234.6	23607.9	12181.6	5645.98	6988.34	9948.41	3802.02	2999.23	11035.6	12380.9	24034.5	7647.29	15604.3	43796.5	11594.4			4107.74
779	xylulose	Carbohydrate	Pentose Metabolism	18344	GC/MS	100000421	1668	306.1	551-84-8	5289590	C00310	HMDB00654	41603.6	83539.8	35255.1	32155.1	30957.1		25660.7	17259.4	34475.9	39540.7	50467.8	23479.9	32829.4		18870.7			16949.6

## Sheet: ProNormImpData
												SAMPLE NAME	UNFL-00276	UNFL-00277	UNFL-00278	UNFL-00279	UNFL-00280	UNFL-00281	UNFL-00282	UNFL-00283	UNFL-00284	UNFL-00285	UNFL-00286	UNFL-00287	UNFL-00288	UNFL-00289	UNFL-00290	UNFL-00291	UNFL-00292	UNFL-00293
												CLIENT IDENTIFIER	micro-g t=4 cell pellet 3-19-14	micro-g t=4 cell pellet 3-20-14	micro-g t=4 cell pellet 3-21-14	micro-g t=8 cell pellet 3-19-14	micro-g t=8 cell pellet 3-20-14	micro-g t=8 cell pellet 3-21-14	micro-g t=24 cell pellet 3-19-14	micro-g t=24 cell pellet 3-20-14	micro-g t=24 cell pellet 3-21-14	normal-g t=4 cell pellet 3-19-14	normal-g t=4 cell pellet 3-20-14	normal-g t=4 cell pellet 3-21-14	normal-g t=8 cell pellet 3-19-14	normal-g t=8 cell pellet 3-20-14	normal-g t=8 cell pellet 3-21-14	normal-g t=24 cell pellet 3-19-14	normal-g t=24 cell pellet 3-20-14	normal-g t=24 cell pellet 3-21-14
												SAMPLE ID	1922921	1922926	1922942	1922920	1922936	1922927	1922934	1922928	1922939	1922922	1922931	1922937	1922930	1922923	1922943	1922938	1922929	1922935
												PARENT SAMPLE ID	1914629	1914630	1914631	1914632	1914633	1914634	1914635	1914636	1914637	1914638	1914639	1914640	1914641	1914642	1914643	1914644	1914645	1914646
												LC COLUMN	1	2	2	2	2	1	2	2	1	2	1	1	2	1	1	2	1	1
												BRADFORD PROTEIN	1.54	0.667	0.758	2.093	2.526	3.119	2.219	1.518	3.073	0.371	1.359	0.404	7.102	2.167	2.521	1.206	0.948	2.108
												DNA CONC	70.509	35.183	17.59	103.992	100.528	111.418	126.942	131.786	196.132	15.665	40.12	15.99	160.731	95.207	81.547	83.019	116.063	109.029
												CELL LINE	Streptococcus mutans	Streptococcus mutans	Streptococcus mutans	Streptococcus mutans	Streptococcus mutans	Streptococcus mutans	Streptococcus mutans	Streptococcus mutans	Streptococcus mutans	Streptococcus mutans	Streptococcus mutans	Streptococcus mutans	Streptococcus mutans	Streptococcus mutans	Streptococcus mutans	Streptococcus mutans	Streptococcus mutans	Streptococcus mutans
												VIABLE CELL NUMBER	250000000	240000000	280000000	5600000000	6800000000	17600000000	3200000	4400000	200000000	250000000	290000000	240000000	7600000000	6400000000	4400000000	25000000	310000000	140000000
												TIME POINT	4 hours	4 hours	4 hours	8 hours	8 hours	8 hours	24 hours	24 hours	24 hours	4 hours	4 hours	4 hours	8 hours	8 hours	8 hours	24 hours	24 hours	24 hours
												TREATMENT	micro-gravity growth	micro-gravity growth	micro-gravity growth	micro-gravity growth	micro-gravity growth	micro-gravity growth	micro-gravity growth	micro-gravity growth	micro-gravity growth	normal-gravity growth	normal-gravity growth	normal-gravity growth	normal-gravity growth	normal-gravity growth	normal-gravity growth	normal-gravity growth	normal-gravity growth	normal-gravity growth
												GROUP NUMBER	4	4	4	5	5	5	6	6	6	1	1	1	2	2	2	3	3	3
PATHWAY SORTORDER	BIOCHEMICAL	SUPER PATHWAY	SUB PATHWAY	COMP ID	PLATFORM	CHEMICAL ID	RI	MASS	CAS	PUBCHEM	KEGG	Group HMDB	Micro 4h	Micro 4h	Micro 4h	Micro 8h	Micro 8h	Micro 8h	Micro 24h	Micro 24h	Micro 24h	Normal 4h	Normal 4h	Normal 4h	Normal 8h	Normal 8h	Normal 8h	Normal 24h	Normal 24h	Normal 24h
3070	1,2-propanediol	Xenobiotics	Chemical	38002	GC/MS	100001176	1041	117	57-55-6	1030	C00583	HMDB01881	1.0498	2.7993	1.3779	0.8195	0.7589	0.7099	0.9502	1.1925	0.4914	3.0241	1.3415	3.4233	0.2761	0.8225	0.8174	1.2481	1.9686	0.497
753	1,3-dihydroxyacetone	Carbohydrate	Glycolysis, Gluconeogenesis, and Pyruvate Metabolism	35963	GC/MS	100000143	1263	103	96-26-4;62147-49-3	670	C00184	HMDB01882	1.8906	5.5079	3.8412	0.1362	0.1962	0.1362	0.1362	0.4507	0.1362	7.8856	1.4403	6.6519	0.1362	0.2913	0.1362	0.2636	1	0.3156
2531	1-kestose	Xenobiotics	Food Component/Plant	22012	GC/MS	100000980	2376.9	361.1	470-69-9	440080	C03661	HMDB11729	0.0638	0.0638	0.7881	0.0638	0.0638	0.0638	0.0638	0.0638	0.0638	1.2119	0.0638	2.2052	0.0638	0.0638	0.0638	0.0638	0.0638	0.0638
1444	1-palmitoylglycerophosphoglycerol*	Lipid	Lysolipid	45970	LC/MS Neg	100005717	5549.7	483.4		3300276			0.448	1.1098	0.1913	2.3164	1.5012	2.51	0.1913	0.4803	0.1913	1.5225	0.6159	0.8833	0.8902	2.585	1.5574	0.1913	0.3788	0.1913
1447	1-stearoylglycerophosphoglycerol	Lipid	Lysolipid	34437	LC/MS Neg	100001462	5826	511.4					0.9736	1.7298	0.9295	8.7805	6.3622	9.496	0.4232	0.6254	0.2274	1.0264	0.7693	1.1178	2.9561	9.0816	5.3627	0.2686	0.6294	0.3474
284	2-aminobutyrate	Amino Acid	Methionine, Cysteine, SAM and Taurine Metabolism	1577	GC/MS	1128	1215.7	130	1492-24-6	439691	C02261	HMDB00650	0.9672	2.3639	1.4638	1.0328	0.7416	0.779	0.5692	0.7588	0.3522	2.5701	1.284	3.1102	0.4289	1.3115	0.8126	1.0901	1.5227	0.6788
2275	2'-deoxycytidine	Nucleotide	Pyrimidine Metabolism, Cytidine containing	15949	LC/MS Pos	100000125	1256	228	951-77-9	13711	C00881	HMDB00014	0.8817	2.4779	2.7258	0.862	0.6765	0.5332	0.7381	1.3966	0.7264	4.114	1.295	4.2468	0.2673	0.9673	0.724	1.5615	1.7692	1.0327
285	2-hydroxybutyrate (AHB)	Amino Acid	Methionine, Cysteine, SAM and Taurine Metabolism	21044	GC/MS	100000933	1169.4	131	3347-90-8	440864	C05984	HMDB00008	1.1053	2.9146	0.3017	1	0.5985	0.8596	0.8185	0.8711	0.606	4.4342	1.2853	4.1107	0.3017	1.0986	0.8948	1.6231	1.3001	0.6064
1060	2-hydroxyglutarate	Lipid	Fatty Acid, Dicarboxylate	37253	GC/MS	100002070	1576	247	40951-21-1	43	C02630	HMDB00606	0.5388	1.158	1.1932	1.4257	0.8994	1.1006	0.69	1.1043	0.583	1.7419	0.5336	2.1813	0.3038	0.7045	0.7721	1.2085	1.5469	0.6563
755	2-phosphoglycerate	Carbohydrate	Glycolysis, Gluconeogenesis, and Pyruvate Metabolism	35629	GC/MS	100000093	1734	459.1	70195-25-4	59	C00631	HMDB03391	0.7315	4.0727	0.6478	1.815	1.2145	1.1107	0.0147	0.0147	0.0147	1.127	1.0953	0.901	0.4803	1.1919	0.9047	0.0147	0.2902	0.0147
3077	2-pyrrolidinone	Xenobiotics	Chemical	31675	GC/MS	100001081	1190.9	142	616-45-5	12025		HMDB02039	0.902	3.7153	1.7508	0.7974	0.6992	0.7246	0.7658	1.345	0.5603	3.2598	1.2411	3.5647	0.3896	1.098	0.6602	1.7084	2.0632	0.8927
116	3-(4-hydroxyphenyl)lactate	Amino Acid	Phenylalanine and Tyrosine Metabolism	32197	LC/MS Neg	240	1395	181.1	6482-98-0	9378	C03672	HMDB00755	1.007	2.4963	1.4855	1.1015	0.8854	0.7875	0.6838	0.9784	0.5849	3.0097	1.1806	0.2827	0.2827	1	0.2827	1.1742	0.2827	0.5719
2319	3'-dephosphocoenzyme A	Cofactors and Vitamins	Pantothenate and CoA Metabolism	18289	LC/MS Neg	100000138	2010	686.2	3633-59-8	444485	C00882	HMDB01373	0.2735	0.271	0.271	2.5385	1.7317	2.6549	0.271	0.537	0.2968	0.271	0.3193	0.271	0.9813	3.5199	1.0187	6.1617	13.2837	0.8529
1193	3-hydroxydecanoate	Lipid	Fatty Acid, Monohydroxy	22053	LC/MS Neg	100000997	4681	187.2	5561-87-5	26612		HMDB02203	1.1054	1.7275	0.6575	1.1557	0.8496	0.9235	0.982	1.1379	0.6495	1.6422	0.6051	1.8234	0.4609	1.018	0.8084	1.1149	1.3228	0.8453
1190	3-hydroxypropanoate	Lipid	Fatty Acid, Monohydroxy	42103	GC/MS	115	1187.1	177.1	503-66-2	68152	C01013	HMDB00700	0.9114	2.2754	2.2548	1.0082	0.8238	0.8807	0.841	1.2513	0.6305	4.2731	1.1916	4.3927	0.3101	0.9918	0.7521	1.2009	1.904	0.8963
250	3-methyl-2-oxovalerate	Amino Acid	Leucine, Isoleucine and Valine Metabolism	15676	LC/MS Neg	100000036	2106	129.2	1460-34-0;51829-07-3	47	C00671	HMDB03736	2.3796	4.3841	1.8785	1	1.0006	0.7291	0.4649	0.486	0.2047	4.0884	1.7684	3.1378	0.239	0.2047	0.4824	0.7186	1.0293	0.4146
756	3-phosphoglycerate	Carbohydrate	Glycolysis, Gluconeogenesis, and Pyruvate Metabolism	40264	GC/MS	132	1754	357.1	80731-10-8	724	C00597	HMDB00807	0.9415	4.9734	1.0071	1.3768	1.1607	1.0545	0.041	0.0534	0.0606	2.071	1.4312	1.76	0.4387	1.036	0.9929	0.1127	0.4285	0.0693
13	3-phosphoserine	Amino Acid	Glycine, Serine and Threonine Metabolism	543	GC/MS	133	1777.6	356.1	407-41-0	68841	C01005	HMDB00272	1.0262	6.4768	3.6923	0.8534	0.7831	0.6534	0.9738	1.4002	0.5452	6.5775	3.4275	9.1617	0.2961	0.9233	0.7669	1.8645	3.5004	0.9253
351	4-guanidinobutanoate	Amino Acid	Guanidino and Acetamido Metabolism	15681	LC/MS Pos	100000096	1085	146.1	463-003;463-00-3	500	C01035	HMDB03464	0.9227	1.6298	2.495	1.0356	0.6951	0.9365	0.771	1.0097	0.6952	2.8876	0.9903	3.5112	0.2878	1.1376	0.8009	1.3569	1.6206	0.7685
1061	4-hydroxy-2-oxoglutaric acid	Lipid	Fatty Acid, Dicarboxylate	40062	GC/MS	100002537	1658	333.1	1187-99-1	599	C01127	HMDB02070	0.4778	1.2177	0.5878	1.132	1.1938	1.0733	0.821	1.8252	0.9267	0.5089	0.4709	1.668	0.2838	0.3672	0.8418	1.8704	2.28	1.2421
115	4-hydroxyphenylpyruvate	Amino Acid	Phenylalanine and Tyrosine Metabolism	1669	LC/MS Neg	1141	1716	179.1	156-39-8	979	C01179	HMDB00707	1.1538	3.6215	1.4704	0.7987	0.8462	0.5748	0.1605	0.1605	0.1605	3.1104	1.301	3.7214	0.1605	0.1605	0.3623	0.1605	0.1605	0.3281
221	4-methyl-2-oxopentanoate	Amino Acid	Leucine, Isoleucine and Valine Metabolism	22116	LC/MS Neg	100000551	2200	129.2	816-66-0	70	C00233	HMDB00695	1.8952	4.0445	1.5285	1.2126	1.083	0.6429	0.436	0.8154	0.3452	3.8954	1.6036	3.0916	0.2497	0.3041	0.4567	0.9674	1.0326	0.5206
342	5-methylthioadenosine (MTA)	Amino Acid	Polyamine Metabolism	1419	LC/MS Pos	212	2427	298.1	2457-80-9	439176	C00170	HMDB01173	0.169	0.8014	0.3901	1.9302	1.6235	1.6012	0.7962	1.4947	0.7073	0.7574	0.3749	0.5528	0.7542	1.9262	1.3254	1.1986	3.1024	1.2314
361	5-oxoproline	Amino Acid	Glutathione Metabolism	1494	LC/MS Pos	1021	1446	130.1	98-79-3	7405	C01879	HMDB00267	1.0481	2.7088	2.5147	0.9361	0.7868	0.6606	0.8129	1.2384	0.6237	4.291	1.2905	4.6267	0.2863	0.8579	0.7399	1.5579	1.985	0.9519
1179	acetoacetate	Lipid	Ketone Bodies	33963	GC/MS	1218	1285	231.1	3483-11-02	96	C00164	HMDB00060	1.3946	7.5063	2.4486	1	1.3467	1.205	0.6944	0.5193	0.4282	3.9434	3.0373	3.1183	0.2028	0.2028	0.3767	0.9221	0.9195	0.6259
1129	acetyl CoA	Lipid	Fatty Acid Metabolism	32484	LC/MS Neg	1830	1900	808.1	102029-73-2	444493	C00024	HMDB01206	0.5333	1.9456	0.4078	3.5045	3.506	4.0483	0.0297	0.034	0.0267	1	0.8329	0.5498	1.7547	5.5244	3.3044	0.0267	0.0267	0.0267
2176	adenine	Nucleotide	Purine Metabolism, Adenine containing	554	LC/MS Pos	880	1003	136.1	73-24-5	190	C00147	HMDB00034	0.1046	0.2495	0.106	2.1433	1.6336	1.5324	1.025	1.0318	0.975	0.5071	0.1819	0.3977	0.8534	1.1922	0.8774	1.0336	1.5018	1.1751
2175	adenosine	Nucleotide	Purine Metabolism, Adenine containing	555	LC/MS Pos	798	1650	268.1	58-61-7	60961	C00212	HMDB00050	0.1959	0.1959	0.1959	0.7628	0.6658	0.8828	1.2109	1.0758	1	0.1959	0.1959	0.1959	0.7406	1.6183	0.3842	1.7778	2.5865	2.3001
2170	adenosine 2'-monophosphate (2'-AMP)	Nucleotide	Purine Metabolism, Adenine containing	36815	LC/MS Neg	100001694	1497	346.1	130-49-4	94136	C00946	HMDB11617	1.2126	2.3693	2.101	0.542	0.5402	0.4226	0.6806	1.1901	0.5275	3.4031	0.9481	4.8093	0.2022	0.5246	0.5768	1.2258	2.5013	1.0519
2311	adenosine 5'diphosphoribose	Cofactors and Vitamins	Nicotinate and Nicotinamide Metabolism	558	LC/MS Neg	215	964	558.1	68414-18-6	192	C00301	HMDB01178	0.2	0.2	0.2	0.4934	0.5663	0.528	1.7896	3.4102	1.393	0.2	0.2	0.2	0.2	0.607	0.3589	1.8615	4.5674	1.5759
2168	adenosine 5'-monophosphate (AMP)	Nucleotide	Purine Metabolism, Adenine containing	32342	LC/MS Pos	209	1210	348.1	149022-20-8	6083	C00020	HMDB00045	0.4241	1.0214	0.5688	1.5429	1.2291	1.2444	0.9042	1.5026	0.9351	1.0459	0.5039	0.9786	0.5303	1.9342	0.8253	1.3762	3.7485	0.8101
2172	adenosine-2',3'-cyclic monophosphate	Nucleotide	Purine Metabolism, Adenine containing	37467	LC/MS Neg	72	1781	328.2	37063-35-7	2024	C02353	HMDB11616	0.8277	2.1016	1.3719	0.7679	0.6328	0.5213	0.9427	1.3557	0.5559	2.7489	1.7772	3.0279	0.236	0.6989	0.5356	1.6579	1.8893	1.0573
798	adenosine-5'-diphosphoglucose	Carbohydrate	Pentose Metabolism	35652	LC/MS Neg	100001644	1050	588.1	15839-70-0;102129-65-7	16500	C00498	HMDB06557	0.4239	1.0134	0.3362	1.7793	2.9266	1.2287	0.3362	0.3362	0.3362	0.9866	0.48	0.5583	0.402	3.6248	1.3633	0.3362	0.3362	0.3362
24	alanine	Amino Acid	Alanine and Aspartate Metabolism	1126	GC/MS	811	1147.6	115.9	56-41-7	5950	C00041	HMDB00161	0.9436	2.567	1.5526	1.3777	1.0125	0.9875	0.2798	0.5093	0.2442	3.0031	1.2053	3.0456	0.5319	1.7477	0.9608	0.6424	1.0909	0.4537
389	alanylalanine	Peptide	Dipeptide	15129	LC/MS Pos	100000113	757	161.1	1948-31-8	5484352		HMDB28680	0.538	1.5991	0.5954	3.2944	2.9752	3.7043	0.2465	0.2906	0.1853	1.3312	0.6373	1.6562	1.7438	3.2495	1.6568	0.3245	0.6688	0.2767
395	alanylglycine	Peptide	Dipeptide	37075	GC/MS	100001893	1412	272.1	687-69-4	79094		HMDB06899	0.9712	2.9832	2.279	0.9223	0.7585	0.6788	0.8871	1.2504	0.6382	4.5564	1.3021	5.5567	0.249	0.82	0.792	1.2246	2.0375	1.0288
397	alanylisoleucine	Peptide	Dipeptide	37118	LC/MS Pos	100001891	2011	203.1		417358;5246008			1.0075	2.5802	2.6261	0.6202	0.7127	0.8446	0.9925	1.3565	0.7141	3.4657	1.2794	4.8004	0.3026	0.6977	0.7799	1.459	1.837	0.9043
398	alanylleucine	Peptide	Dipeptide	37093	LC/MS Pos	100001890	2150	203	1638-60-4	259583			1.037	3.1685	2.8125	0.7171	0.5885	0.5666	0.8017	1.4681	0.603	4.2487	1.5785	5.3629	0.2323	0.6329	0.6583	1.3514	1.7573	0.963
401	alanylphenylalanine	Peptide	Dipeptide	38679	LC/MS Pos	100002700	2422	237.2	3061-90-3	2080			1.4757	2.7944	3.5141	0.4601	0.4472	0.2533	0.9829	1.2729	0.7668	5.0478	1.2442	6.5648	0.1263	0.3669	0.5851	1.0171	1.4945	0.8513
402	alanylproline	Peptide	Dipeptide	37083	LC/MS Pos	100001888	1400	187.1	13485-59-1	418040			0.7744	2.3874	1.725	1.3885	0.9944	1.2364	0.4714	0.7568	0.415	2.5287	1.0401	3.0618	0.3656	1.0056	0.745	0.7965	1.2177	0.5265
407	alanylvaline	Peptide	Dipeptide	37084	LC/MS Pos	100001884	1513	189	3303-45-5	137276			1.0026	2.6103	3.0132	0.5137	0.5579	0.4635	0.9974	1.2929	0.7251	4.4699	1.4303	5.4534	0.1875	0.5193	0.6235	1.5861	1.8586	0.9858
2163	allantoin	Nucleotide	Purine Metabolism, (Hypo)Xanthine/Inosine containing	1107	GC/MS	1002	1809.8	518.3	97-59-6	204	C02350	HMDB00462	0.4519	1.7492	2.1246	0.4241	0.8156	0.9486	1.1873	1.9358	1.0514	0.6786	0.7597	4.8971	0.2333	1.2143	0.485	2.2861	2.9513	0.7918
16	allo-threonine	Amino Acid	Glycine, Serine and Threonine Metabolism	15142	GC/MS	100000272	1417.8	219	28954-12-3	99289	C05519	HMDB04041	0.6445	1.1798	0.7277	3.1134	1.8434	3.0876	0.3504	0.754	0.3352	1.4369	0.3857	1.5635	0.8444	2.9208	1.4783	0.6572	1.1556	0.4146
411	alpha-glutamylglutamate	Peptide	Dipeptide	22166	LC/MS Pos	100000964	857	277.1	3929-61-1	439500	C01425	HMDB28818	1.094	2.8685	2.3419	0.6445	0.598	0.6581	0.6824	1.3216	0.5193	4.1955	1.487	4.2931	0.2057	0.9375	0.7693	1.0875	1.0625	0.7751
414	alpha-glutamylthreonine	Peptide	Dipeptide	38147	GC/MS	100002289	1969	156.1	6875-80-5	6998031			0.9631	2.3551	2.6606	1.0369	0.6821	0.7995	0.7295	1.2453	0.6581	3.9085	1.3162	5.4072	0.2832	0.8001	0.8477	1.3557	1.9794	0.8351
417	alpha-glutamylvaline	Peptide	Dipeptide	40488	LC/MS Pos	100003633	1597	247.1	5879-06-01	433630			1.1031	2.8578	2.6819	0.6376	0.6429	0.5894	0.8611	1.2876	0.6687	4.5319	1.5446	4.8563	0.2148	0.6832	0.7196	1.4417	1.7614	0.8969
924	alpha-ketoglutarate	Energy	TCA Cycle	33453	GC/MS	93	1779	419.1	305-72-6;328-50-7;22202-68-2	51	C00026	HMDB00208	0.4283	1.9416	0.9401	1.702	1.1936	0.9563	0.7867	1.7301	0.7475	1.5406	0.6821	1.6749	0.2565	0.3557	0.6952	1.6596	2.564	1.0437
784	arabinose	Carbohydrate	Pentose Metabolism	575	GC/MS	828	1631.6	217	28697-53-2	66308	C00216	HMDB00646	0.5226	4.7322	3.1503	1	0.5226	0.525	0.8085	1.1206	0.8136	0.5226	2.1984	5.4965	0.5226	0.6451	0.8151	1.0491	2.6589	0.9898
2327	arabonate	Cofactors and Vitamins	Ascorbate and Aldarate Metabolism	37516	GC/MS	100001937	1736	292.1	7643-75-7	122045	C00878	HMDB00539	1.0504	2.1559	2.2854	1.0213	0.6446	0.5989	0.527	0.6883	0.3499	2.8932	1.214	5.2332	0.3384	1.2369	1.2	0.947	0.9787	0.6324
302	arginine	Amino Acid	Urea cycle; Arginine and Proline Metabolism	1638	GC/MS	231	1608.5	142	1119-34-2	232	C00062	HMDB00517	0.73	2.5586	1.9414	1.0914	0.8567	0.533	0.5417	1.1224	0.6729	3.4115	1.0922	4.3595	0.265	0.7307	0.8691	1.3803	2.0545	0.9086
307	argininosuccinate	Amino Acid	Urea cycle; Arginine and Proline Metabolism	15497	GC/MS	232	2157	446.3	156637-58-0	16950;828	C03406	HMDB00052	0.8518	3.0109	3.2949	0.5091	0.3493	0.2617	1	1.856	0.9811	4.6589	1.3975	5.9488	0.0646	0.0646	0.1371	1.3063	3.4062	0.9413
29	asparagine	Amino Acid	Alanine and Aspartate Metabolism	512	GC/MS	917	1617.5	188	70-47-3	6267	C00152	HMDB00168	1.36	5.9387	0.8694	4.1573	1.2982	0.7789	0.2098	0.7706	0.278	7.4361	1.8242	2.4762	0.2884	1.3607	0.6702	0.7514	1.1306	0.5185
27	aspartate	Amino Acid	Alanine and Aspartate Metabolism	15996	GC/MS	234	1529.7	232	56-84-8	5960	C00049	HMDB00191	1.4491	4.734	2.1539	1.4975	0.8711	0.9236	0.5254	0.8211	0.4754	4.9662	2.3173	4.2563	0.2968	0.992	0.8391	1.008	1.596	0.729
442	aspartylleucine	Peptide	Dipeptide	40068	LC/MS Pos	100003158	2310	247.2	3062-14-4	332962			0.9373	2.355	2.7014	0.8111	0.7946	0.6482	0.8732	1.3467	0.6571	3.5109	1.491	4.5107	0.267	0.8524	0.7264	1.5133	2.2217	1.0627
444	aspartylphenylalanine	Peptide	Dipeptide	22175	LC/MS Pos	100000803	2538	281.1	13433-09-5	93078		HMDB00706	0.8817	2.0403	2.6017	0.7664	0.7171	0.5917	1.0204	1.1638	0.6586	3.7157	1.2675	3.6377	0.2258	0.7661	0.6856	1.5735	2.18	0.9796
2403	benzoate	Xenobiotics	Benzoate Metabolism	15778	GC/MS	100000008	1291.5	179	65-85-0	243	C00180	HMDB01870	2.8043	2.9387	4.9662	1.9437	0.8951	1.1049	0.7737	0.5205	0.4123	2.1164	0.6908	1.9261	0.8389	2.3072	0.3843	0.7304	4.4466	0.7892
2257	beta-alanine	Nucleotide	Pyrimidine Metabolism, Uracil containing	55	GC/MS	244	1451.8	174	56-41-7;107-95-9	239	C00099	HMDB00056	1.1116	2.206	2.6169	0.7421	0.6131	0.6457	0.6503	1.1005	0.3291	4.4213	2.1795	0.2247	0.2247	0.2247	0.8995	2.7572	2.1961	0.775
12	beta-hydroxypyruvate	Amino Acid	Glycine, Serine and Threonine Metabolism	15686	GC/MS	100000055	1425.1	221	1113-60-6;3369-79-7	964	C00168	HMDB01352	0.3766	0.8895	2.1396	0.2755	0.3172	0.2755	0.2755	0.2755	0.2755	2.7432	1.1105	4.032	0.2755	0.2755	0.2755	0.2755	0.2755	0.2755
6	betaine	Amino Acid	Glycine, Serine and Threonine Metabolism	3141	LC/MS Pos	799	721	118.2	107-43-7	247	C00719	HMDB00043	1.302	4.1295	1.6717	1.3458	0.8757	1.1243	0.2206	0.3367	0.2256	3.8646	1.9311	3.0146	0.4965	1.5615	0.5877	0.3149	0.707	0.166
2344	biotin	Cofactors and Vitamins	Biotin Metabolism	568	LC/MS Pos	251	3029	245.2	58-85-5	171548	C00120	HMDB00030	0.9757	2.7346	2.5811	0.9328	0.7845	0.7301	0.8408	1.1997	0.6414	3.8937	1.4502	4.3657	0.3065	1.0243	0.7996	1.4358	1.8604	0.9282
1175	carnitine	Lipid	Carnitine Metabolism	15500	LC/MS Pos	100000007	702	162.2	461-05-2	10917	C00318	HMDB00062	1.0649	3.0591	1.6769	1.1723	0.8179	0.9351	0.3388	0.5224	0.2939	2.8804	1.3529	2.7036	0.4019	1.2275	0.5778	0.4817	1.1399	0.2625
1341	choline	Lipid	Phospholipid Metabolism	15506	LC/MS Pos	1256	674	104.2	67-48-1	305	C00114	HMDB00097	0.8561	1.46	1.1292	1.3513	1.0406	1.1552	0.6204	0.75	0.4988	2.1779	0.7747	2.1118	0.4609	1.5344	0.9594	0.8651	1.4571	0.5255
693	cis-Cyclo[L-ala-L-Pro]	Peptide	Dipeptide	47098	LC/MS Pos	100004646	2000	169.2		6428987			0.8362	1.8841	2.5592	0.4776	0.5355	0.2907	0.9924	1.4771	0.6519	4.2335	1.0076	5.2267	0.114	0.2425	0.5272	2.0094	2.5406	1.2262
964	cis-vaccenate (18:1n7)	Lipid	Long Chain Fatty Acid	33970	GC/MS	100001228	1987	339.3	506-17-2	5282761	C08367	HMDB03231	0.9506	2.5259	1.2868	0.8756	0.6776	0.6854	0.7846	1.465	0.5244	3.2787	1.4773	3.8504	0.237	1.2503	0.7391	1.0494	1.5606	0.8756
48	citramalate	Amino Acid	Glutamate Metabolism	22158	GC/MS	100000998	1490.7	247	6236-10-08	1081	C00815	HMDB00426	1.0487	2.7354	1.0988	0.9171	0.6461	0.9351	0.3843	0.6004	0.3034	1.5337	1.1693	1.2476	0.3813	1.4496	0.8961	1.1961	1.846	0.9513
919	citrate	Energy	TCA Cycle	1564	GC/MS	1124	1763.4	273.1	77-92-9	311	C00158	HMDB00094	0.9926	2.6435	2.5881	0.5757	0.6276	0.4023	0.8711	1.3907	0.6426	4.895	1.0782	4.7809	0.2297	0.6559	0.6825	1.7572	2.5741	1.0074
2320	coenzyme A	Cofactors and Vitamins	Pantothenate and CoA Metabolism	2936	LC/MS Neg	270	1600	766.1	85-61-0;18439-24-2	317	C00010	HMDB01423	0.5966	2.2735	0.5187	3.259	2.3132	2.5718	0.1555	0.1555	0.1555	0.9698	0.6888	0.4755	1.0302	3.3524	1.6239	0.9296	1.6962	0.2064
330	creatinine	Amino Acid	Creatine Metabolism	513	LC/MS Pos	275	730	114.1	60-27-5	588	C00791	HMDB00562	0.7808	1.931	2.1301	0.776	0.4993	0.5041	1.0416	1.5467	0.4583	2.158	0.9839	4.1343	0.1932	0.8094	0.9464	1.6194	1.786	1.0161
450	cyclo(glu-glu)	Peptide	Dipeptide	37100	LC/MS Pos	100001947	1595	259		7408481			1.0332	2.6564	2.4385	0.9328	0.7687	0.6932	0.859	1.322	0.6036	4.5222	1.3486	4.4566	0.283	0.8529	0.8405	1.6678	2.3225	0.9668
453	cyclo(gly-pro)	Peptide	Dipeptide	37077	LC/MS Pos	100001946	1754	155.1	3705-27-9	126154			1.0693	2.807	2.5545	0.8575	0.7073	0.6399	0.845	1.2831	0.6172	4.3761	1.3983	4.5055	0.2502	0.7868	0.7409	1.6249	2.1585	0.9307
457	cyclo(leu-pro)	Peptide	Dipeptide	37104	LC/MS Pos	100001925	3445	211.1	2873-36-1	7074739			0.9996	2.5352	2.5802	0.8328	0.7525	0.7226	0.9599	1.4331	0.7237	3.6492	1.4377	4.0183	0.2473	0.8571	0.7944	1.7534	2.1322	1.0004
459	cyclo(L-phe-D-pro)*	Peptide	Dipeptide	43787	LC/MS Pos	100004636	3556	245.2		6992198			0.9412	2.7057	2.8112	0.8939	0.7446	0.6912	0.9451	1.4983	0.738	4.0968	1.349	4.6641	0.2845	0.8441	0.7471	1.6526	2.2694	1.0549
460	cyclo(L-phe-L-pro)	Peptide	Dipeptide	37095	LC/MS Pos	100001927	3651	245.1		9837725;443440	C11847		0.9687	2.4616	2.542	0.8098	0.7563	0.6427	0.8653	1.4745	0.6963	4.1156	1.3375	4.7392	0.2673	0.8014	0.7609	1.5303	2.1201	1.0313
462	cyclo(pro-tyr)	Peptide	Dipeptide	43522	LC/MS Pos	100004363	2589	261.2	4549-02-04				0.9794	2.545	2.5007	0.8537	0.7203	0.6639	0.9178	1.3917	0.7078	4.0464	1.315	4.6965	0.2474	0.8272	0.7429	1.6134	2.1371	1.0206
286	cysteine	Amino Acid	Methionine, Cysteine, SAM and Taurine Metabolism	31453	GC/MS	800	1560.1	218	52-90-4;56-89-3	5862	C00097	HMDB00574	0.9062	3.004	1.5635	1.2642	0.9537	1.2076	0.1976	0.3087	0.2027	3.142	1.6347	3.1516	0.4859	1.6854	1.0463	0.4957	0.8061	0.2849
294	cysteine sulfinic acid	Amino Acid	Methionine, Cysteine, SAM and Taurine Metabolism	37443	GC/MS	100002113	1662	252	207121-48-0	109	C00606	HMDB00996	1.0081	2.4718	2.3986	0.9919	0.8376	0.741	0.7992	1.3374	0.7257	4.6948	1.3101	5.8666	0.2417	0.694	0.9379	1.6041	2.3575	0.9829
356	cysteine-glutathione disulfide	Amino Acid	Glutathione Metabolism	35159	LC/MS Pos	100001437	821	427.1	13081-14-6	4247235		HMDB00656	1.0685	3.4284	1.3491	1.2446	0.8004	1.1429	0.0089	0.0236	0.0092	3.3263	2.2975	2.5994	0.4849	1.9698	0.9315	0.1246	0.2349	0.0303
288	cystine	Amino Acid	Methionine, Cysteine, SAM and Taurine Metabolism	31454	GC/MS	279	2015.3	218	56-89-3	67678	C00491	HMDB00192	0.8962	2.5145	2.795	0.7976	0.6428	0.371	0.8903	1.4809	0.7162	4.9605	1.1429	5.629	0.1334	0.3747	0.6746	1.7316	2.3383	1.1038
2262	cytidine 5'-monophosphate (5'-CMP)	Nucleotide	Pyrimidine Metabolism, Cytidine containing	2372	LC/MS Pos	282	887	324	63-37-6	6131	C00055	HMDB00095	0.3083	1.4794	0.6296	1.2498	0.6577	0.8096	3.4777	4.9673	3.1703	1.1904	0.5924	0.7832	0.2004	0.6437	0.4308	4.8269	10.1363	2.7023
1174	deoxycarnitine	Lipid	Carnitine Metabolism	36747	LC/MS Pos	100001662	759	146.1	6249-56-5	134	C01181	HMDB01161	1.7994	4.3548	2.9309	1.0413	0.8639	0.9538	0.6215	0.9587	0.4975	4.8581	2.3903	6.3185	0.3689	1.3089	0.8148	0.8621	2.1161	0.5551
2529	diaminopimelate	Xenobiotics	Food Component/Plant	15130	GC/MS	100000115	1874.4	272.1	1476-39-7;2577-62-0	439283	C00666	HMDB01370	1.0188	0.5309	0.5309	0.5309	0.5309	0.9812	0.5309	0.5309	0.5309	0.5309	1.4358	5.1403	0.5309	0.5309	0.5309	0.7221	2.9572	0.8702
751	dihydroxyacetone phosphate (DHAP)	Carbohydrate	Glycolysis, Gluconeogenesis, and Pyruvate Metabolism	15522	GC/MS	309	1737	315.1	102783-56-2	668	C00111	HMDB01473	9.8553	49.4951	29.7136	0.2041	0.8714	0.2041	0.4483	0.2041	0.2098	25.9689	11.785	36.2477	0.2041	0.66	0.7203	0.5928	1.1286	0.2041
5	dimethylglycine	Amino Acid	Glycine, Serine and Threonine Metabolism	5086	GC/MS	806	1030	57.9	1118-68-9	673	C01026	HMDB00092	0.9673	4.267	1	1.2041	0.6861	0.8243	0.1436	0.1436	0.1436	2.9295	1.8978	2.2167	0.4106	1.7467	0.5071	0.1436	0.1436	0.1436
974	eicosenoate (20:1n9 or 11)	Lipid	Long Chain Fatty Acid	33587	LC/MS Neg	100001335	5955	309.4		5282768			0.3889	0.9599	0.5588	1.0413	0.7288	0.7186	1.4868	2.0053	0.8951	1.2674	0.4964	1.0401	0.3894	1.4984	0.4853	1.2563	2.7737	1.1689
2654	erythritol	Xenobiotics	Food Component/Plant	20699	GC/MS	100000846	1517.5	217	149-32-6	222285	C00503	HMDB02994	0.6114	1.5895	1.1817	1.0872	0.889	0.7347	0.4249	0.7691	0.4419	1.3198	0.6385	2.0588	1.1817	1.9846	0.9475	1.0525	1.8859	0.7318
913	erythronate*	Carbohydrate	Aminosugar Metabolism	33477	GC/MS	100001320	1546.9	292.1	88759-55-1	2781043		HMDB00613	0.7155	1.9286	1.18	1.2247	0.9952	1.2054	0.3702	0.656	0.3357	2.0594	1.0048	2.3608	0.52	1.4958	0.8156	0.7907	1.2256	0.6284
1347	ethanolamine	Lipid	Phospholipid Metabolism	1497	GC/MS	420	1304	174.1	141-43-5	700	C00189	HMDB00149	0.8345	2.4593	2.5578	0.4707	0.8338	0.4894	1.0024	1.1303	0.4375	3.8121	1.5501	4.5129	0.2461	0.6456	0.714	1.9731	2.2393	0.9976
2314	flavin adenine dinucleotide (FAD)	Cofactors and Vitamins	Riboflavin Metabolism	2134	LC/MS Neg	327	2413	784.1	146-14-5;84366-81-4	643975	C00016	HMDB01248	0.5068	2.2333	1.1135	0.8501	0.5781	0.6131	1.1187	1.1851	0.5217	1.4558	0.9664	1.7459	0.2176	1.0002	0.3864	1.1506	2.633	0.9998
2315	flavin mononucleotide (FMN)	Cofactors and Vitamins	Riboflavin Metabolism	15797	LC/MS Neg	100000251	2395	455.1	130-40-5	710	C00061	HMDB01520	0.7798	1.8629	1.4645	1.5323	0.9577	1.0807	0.2976	0.4385	0.3494	1.8057	1.0423	1.7209	0.4231	1.5961	0.7766	0.4062	1.7179	0.4361
843	fructose	Carbohydrate	Fructose, Mannose and Galactose Metabolism	577	GC/MS	878	1758	217	57-48-7	5984	C00095	HMDB00660	12.2743	29.1392	117.752	0.1836	0.105	0.1207	1.004	1.2345	0.7605	133.576	35.385	255.604	0.0817	0.2327	0.1657	0.996	1.6057	0.8887
844	fructose 1-phosphate	Carbohydrate	Fructose, Mannose and Galactose Metabolism	15907	GC/MS	100000253	1996.5	445.2	53823-70-4	65246	C01094	HMDB01076	25.617	267.394	27.648	1.0054	0.9946	0.5807	0.562	0.6067	0.5199	49.4451	54.778	59.4081	0.7182	1.4135	0.6897	0.715	1.6313	0.6294
746	fructose-6-phosphate	Carbohydrate	Glycolysis, Gluconeogenesis, and Pyruvate Metabolism	12021	GC/MS	1232	1994.9	315.1	103213-47-4	69507	C05345	HMDB00124	3.2673	18.9689	5.6005	1.1932	0.9886	0.6295	0.1877	0.2648	0.0824	11.7386	4.2411	13.1983	0.5271	2.2302	1.0114	0.2728	0.5249	0.1301
928	fumarate	Energy	TCA Cycle	1643	GC/MS	330	1382.1	245	100-17-8	444972	C00122	HMDB00134	1.0034	2.5663	0.9966	1.5191	0.6591	0.8179	0.8511	1.6631	0.6484	2.9599	1.0881	1.4359	0.3513	0.9702	0.5707	1.4288	2.5829	0.9873
41	gamma-aminobutyrate (GABA)	Amino Acid	Glutamate Metabolism	1416	GC/MS	141	1539.7	304.1	56-12-2	119	C00334	HMDB00112	0.8149	2.6226	2.5419	0.6859	0.8215	0.509	0.9725	1.4224	0.5616	4.4754	1.4249	5.2677	0.2914	0.6921	0.8144	1.8018	1.8164	1.0275
383	gamma-glutamyl-2-aminobutyrate	Peptide	Gamma-glutamyl Amino Acid	37092	GC/MS	100001502	1904	403.2					0.9071	2.2095	0.2788	2.0858	0.7544	1.8079	0.2788	0.6095	0.5855	3.2724	1.641	0.2788	0.5201	1.9768	1.0022	0.9978	1.4056	0.3885
368	gamma-glutamylalanine	Peptide	Gamma-glutamyl Amino Acid	37063	GC/MS	100001843	1881	389.2	5875-41-2	440103			0.5347	1.6543	0.5568	2.0091	1.272	1.4589	0.3863	0.7151	0.4781	1.1406	0.9328	1.0734	0.5898	1.8635	1.0672	0.5432	1.9298	0.4044
369	gamma-glutamylcysteine	Peptide	Gamma-glutamyl Amino Acid	1778	LC/MS Pos	1036	1274	251.1	636-58-8	842	C00669	HMDB01049	0.6098	2.0631	0.5956	4.7987	2.9882	3.9562	0.1291	0.1941	0.1147	1.3141	0.5314	0.4804	1.4523	5.6449	2.5051	0.6859	1.4877	0.1508
375	gamma-glutamylleucine	Peptide	Gamma-glutamyl Amino Acid	18369	LC/MS Pos	1268	2744	261.2	2566-39-4	151023		HMDB11171	0.6661	1.707	1.5305	1.0992	0.8077	1.0094	0.6646	0.9974	0.5935	2.6291	0.9947	2.8415	0.4581	1.2644	0.811	1.0026	1.6962	0.6758
377	gamma-glutamylmethionine	Peptide	Gamma-glutamyl Amino Acid	37539	LC/MS Pos	100001313	1993	279.2	17663-87-5	7009567			0.8939	2.6896	1.1065	1.2624	0.9216	1.2269	0.3229	0.4822	0.3585	2.3518	1.3269	1.9053	0.5521	2.0333	0.9033	0.4287	1.0784	0.3621
378	gamma-glutamylphenylalanine	Peptide	Gamma-glutamyl Amino Acid	33422	LC/MS Pos	100000491	2846	295.1	7432-24-8	111299		HMDB00594	0.9268	2.217	2.2524	0.9579	0.7822	0.7768	0.7477	1.1831	0.5453	3.4383	1.2709	3.9911	0.3273	1.0421	0.7332	1.3198	2.0662	0.9363
381	gamma-glutamyltyrosine	Peptide	Gamma-glutamyl Amino Acid	2734	LC/MS Pos	1102	2073	311.2	7432-23-7	94340		HMDB11741	1.2133	2.4633	2.2307	1.0296	0.6662	0.5538	0.8609	1.0527	0.5258	3.325	0.9704	5.579	0.2831	0.934	0.6921	1.1133	2.035	0.6122
2586	gluconate	Xenobiotics	Food Component/Plant	587	GC/MS	338	1879.4	333	527-07-1	10690	C00257	HMDB00625	1.9822	3.9062	4.3421	0.5821	0.6863	0.6031	0.7157	1.1009	0.5563	5.7568	2.0205	8.4295	0.2797	0.6966	0.8991	1.4414	1.8606	0.8055
884	glucosamine	Carbohydrate	Aminosugar Metabolism	18534	GC/MS	289	1833	203	66-84-2	441477	C00329	HMDB01514	16.8269	28	29.3527	0.689	0.485	0.3973	0.9199	1.3021	0.6314	72.2033	26.6571	142.936	0.197	0.5859	0.3789	1.0801	1.6114	0.8873
886	glucosamine-6-phosphate	Carbohydrate	Aminosugar Metabolism	580	GC/MS	290	2048.3	203	3616-42-0	439217	C00352	HMDB01254	1.1288	4.4219	1.5734	0.6296	0.5303	0.5017	0.2791	0.2791	0.2791	2.6227	1.3726	3.3057	0.2791	0.8712	0.6755	0.2791	0.2791	0.2791
742	glucose	Carbohydrate	Glycolysis, Gluconeogenesis, and Pyruvate Metabolism	20488	GC/MS	572	1866.8	217.1	50-99-7	79025	C00031	HMDB00122	103.423	279.845	384.887	0.0654	0.0742	0.0654	0.9674	1.0326	0.7292	667.423	148.086	757.95	0.0654	0.1225	0.1101	0.9395	1.7256	0.725
744	glucose 1-phosphate	Carbohydrate	Glycolysis, Gluconeogenesis, and Pyruvate Metabolism	15561	GC/MS	1233	2017	299.1	56401-20-8	65533	C00103	HMDB01586	0.7004	2.5451	1.0761	1.5471	1.3073	0.7238	0.4237	0.828	0.3285	1.9328	0.7148	2.8971	0.9239	2.7353	1.1756	0.6646	1.5615	0.4835
743	glucose-6-phosphate (G6P)	Carbohydrate	Glycolysis, Gluconeogenesis, and Pyruvate Metabolism	31260	GC/MS	291	2042.7	387.2	103192-55-8	5958	C00668	HMDB01401	4.1938	16.5046	6.0792	1.0701	0.9016	0.9299	0.0983	0.1778	0.1139	14.6242	4.5601	13.172	0.665	2.3937	1.6048	0.2393	0.4262	0.1456
36	glutamate	Amino Acid	Glutamate Metabolism	57	GC/MS	561	1611.9	246	56-86-0	611	C00025	HMDB00148	0.8933	2.4462	2.0091	1.1539	0.8171	0.8643	0.6853	1.0675	0.5822	3.6815	1.2287	3.9919	0.3415	0.9325	0.7819	1.1741	1.8612	0.778
37	glutamine	Amino Acid	Glutamate Metabolism	53	LC/MS Pos	563	684	147.2	56-85-9	5961	C00064	HMDB00641	0.8492	1.9805	0.8852	1.252	1.035	0.6255	0.4389	0.4389	0.4389	1.6536	0.9512	1.4883	0.4389	1.4268	0.965	0.4389	0.4389	0.4389
354	glutathione, oxidized (GSSG)	Amino Acid	Glutathione Metabolism	27727	LC/MS Pos	448	1535	613.1	103239-24-3	65359	C00127	HMDB03337	0.8553	3.0506	1.2502	0.6332	0.3662	1	0.2374	0.2374	0.2374	2.5522	2.1594	2.0596	0.4627	2.1733	0.4174	0.2374	0.2374	0.2374
353	glutathione, reduced (GSH)	Amino Acid	Glutathione Metabolism	2127	LC/MS Pos	496	1274	308.1	70-18-8	124886	C00051	HMDB00125	0.9155	2.8067	0.3198	1.6947	1.1147	1.4892	0.0138	0.0138	0.0138	1.1632	0.3473	0.0138	0.8328	3.0088	1.0845	0.2667	0.5579	0.0138
762	glycerate	Carbohydrate	Glycolysis, Gluconeogenesis, and Pyruvate Metabolism	1572	GC/MS	1052	1360.7	189	600-19-1	752	C00258	HMDB00139	0.5064	1.4159	0.8875	1.3099	0.8483	0.9226	1.0688	1.6435	0.9312	1.5893	0.6469	1.6669	0.2872	0.759	0.6935	1.8526	3.1827	1.5182
1452	glycerol	Lipid	Glycerolipid Metabolism	15122	GC/MS	1254	1311	205	56-81-5	753	C00116	HMDB00131	0.9914	2.5748	2.2773	0.9095	0.717	0.6242	0.8806	1.3058	0.652	4.1708	1.217	4.5732	0.2524	0.7989	0.778	1.5236	2.0846	1.0086
3146	glycerol 2-phosphate	Xenobiotics	Chemical	27728	GC/MS	100001029	1691.8	243	819-83-0	2526	C02979	HMDB02520	0.7892	1.7504	0.5344	2.3402	1.1168	2.1995	0.4175	1.104	0.6319	1.9524	0.661	1.6026	0.7132	2.4126	0.896	0.6818	2.7477	0.4801
1453	glycerol 3-phosphate (G3P)	Lipid	Glycerolipid Metabolism	15365	GC/MS	100000258	1719.7	357.1	29849-82-9	754	C00093	HMDB00126	0.9484	2.8569	1.2057	1.4763	1.0433	1.2352	0.2505	0.3878	0.2367	2.2247	1.189	2.3061	0.6455	2.1414	0.9567	0.2824	0.922	0.2026
1344	glycerophosphorylcholine (GPC)	Lipid	Phospholipid Metabolism	15990	LC/MS Pos	100000269	694	258.1	28319-77-9	71920	C00670	HMDB00086	0.7242	1.914	0.929	1.7485	1.3324	1.2944	0.6785	1.0193	0.5525	1.7476	0.8819	1.4828	0.5189	1.763	0.9807	0.9308	2.3699	0.5733
1	glycine	Amino Acid	Glycine, Serine and Threonine Metabolism	11777	GC/MS	340	1166	101.9	56-40-6	750	C00037	HMDB00123	1.4317	4.9363	3.3926	1.1092	0.71	0.8503	0.3325	0.3952	0.2429	6.2678	2.6312	6.7001	0.3012	1.2718	0.7701	0.8908	1.1975	0.5424
3147	glycolate (hydroxyacetate)	Xenobiotics	Chemical	15737	GC/MS	203	1119	177	79-14-1	757	C00160	HMDB00115	0.8454	1.9099	1.8799	1.0643	0.7117	0.7257	0.6822	1.0137	0.5723	3.3846	1.0902	3.5828	0.3402	0.9863	0.791	1.3267	1.8234	0.8015
474	glycylglutamate	Peptide	Dipeptide	34403	GC/MS	100001255	1969	549.3	7412-78-4	99278		HMDB28840	0.7983	2.6816	2.0776	0.2894	0.2894	0.2894	0.4482	0.8498	0.2894	4.9416	1.1502	4.7473	0.2894	0.2894	0.2894	0.3009	0.2894	0.2894
477	glycylglycine	Peptide	Dipeptide	21030	GC/MS	100000898	1447.3	258.1	556-50-3	11163	C02037	HMDB11733	1.1927	3.7134	3.0182	0.7913	0.7683	0.7167	0.9828	0.9999	0.6969	4.6199	1.6842	5.5672	0.2848	1.0001	0.9807	0.9988	2.0133	1.0762
479	glycylisoleucine	Peptide	Dipeptide	36659	LC/MS Pos	100001790	2080	189.1	19461-38-2	88079			1.0571	2.4661	3.0837	0.2384	0.3121	0.2029	0.9057	1.4146	0.7417	4.8041	1.2175	5.9455	0.0919	0.2987	0.4637	1.3165	1.4738	0.9429
480	glycylleucine	Peptide	Dipeptide	34398	LC/MS Pos	100001258	2236	189.1	869-19-2	92843	C02155	HMDB00759	1.0956	2.8816	3.2987	0.2917	0.3215	0.2244	0.9044	1.3574	0.658	4.7153	1.3878	5.6099	0.0973	0.2909	0.4595	1.1979	1.3663	0.7737
483	glycylphenylalanine	Peptide	Dipeptide	33954	LC/MS Pos	100001268	2377	223.1	3321-03-07	92953		HMDB28848	1	1.731	3.7779	0.5075	0.5075	0.5075	0.82	1.6448	0.5075	3.8668	0.9554	7.61	0.5075	0.5075	0.5075	0.9557	0.5075	0.7428
484	glycylproline	Peptide	Dipeptide	22171	LC/MS Pos	100000976	1115	173.1	704-15-4	3013625		HMDB00721	2.6174	8.5284	4.6386	0.647	0.6763	0.6198	0.7837	1.197	0.6146	7.4768	3.2002	8.9289	0.2478	0.9247	0.5852	1.0753	1.918	0.8245
486	glycylthreonine	Peptide	Dipeptide	42050	GC/MS	100003508	1911.1	174.1	7093-70-1	351980			1.0598	1.952	3.9021	0.0704	0.1147	0.0486	1.0363	1.6397	0.5924	5.8449	1.0364	7.5755	0.0409	0.116	0.2164	1.1003	0.9637	0.7957
490	glycylvaline	Peptide	Dipeptide	18357	LC/MS Pos	100000487	1572	175.1	1963-21-9	97417		HMDB28854	1.0936	2.1163	2.9731	0.0746	0.1258	0.0845	0.924	1.4186	0.6982	4.8225	1.0864	5.2839	0.0398	0.1315	0.2741	1.0922	1.076	0.7152
2209	guanine	Nucleotide	Purine Metabolism, Guanine containing	32352	LC/MS Pos	172	1022	152.1	73-40-5	764	C00242	HMDB00132	4.4119	5.3025	2.9213	1.0225	0.8094	0.835	0.4751	0.9775	0.542	4.2367	1.9463	2.8284	0.2119	1.902	0.7143	0.9527	1.056	0.6051
2208	guanosine	Nucleotide	Purine Metabolism, Guanine containing	1573	LC/MS Neg	1099	1675	282.1	118-00-3	6802	C00387	HMDB00133	1.2111	2.4171	1.7141	0.213	0.2229	0.1925	0.8577	0.623	1.058	2.6267	0.8006	2.4337	0.1171	0.9706	0.2822	1.0294	1.3536	1.4492
2203	guanosine 5'- monophosphate (5'-GMP)	Nucleotide	Purine Metabolism, Guanine containing	2849	LC/MS Pos	347	1300	364	5550-12-09	6804	C00144	HMDB01397	0.3482	1.3777	0.4184	0.5947	0.2407	0.2091	5.956	8.8763	5.0706	1.4003	0.0844	1	0.0844	0.4907	0.1985	7.8928	17.6767	4.9002
2206	guanosine-2',3'-cyclic monophosphate	Nucleotide	Purine Metabolism, Guanine containing	37139	LC/MS Pos	74	1620	346	15718-49-7	92823	C06194	HMDB11629	0.9717	1.9316	2.0554	0.5292	0.6608	0.4843	0.7326	1.0721	0.5749	4.1025	1.0283	4.1506	0.2002	0.6219	0.5544	1.1011	1.9768	1.0534
2391	hippurate	Xenobiotics	Benzoate Metabolism	15753	LC/MS Neg	100000014	2136	178.1	495-69-2	464	C01586	HMDB00714	1.5815	2.9017	1.7408	0.9333	0.6718	0.6255	0.7015	1.2349	0.5706	0.2655	1.019	3.674	0.2655	1	0.6393	1.689	1.3689	0.8006
50	histidine	Amino Acid	Histidine Metabolism	59	LC/MS Neg	355	757	154.1	5934-29-2	6274	C00135	HMDB00177	0.9655	2.6836	1.7777	1.0289	0.8198	0.7083	0.9351	1.3643	0.7052	3.4957	1.064	4.03	0.2796	0.668	0.8315	1.6297	2.3435	0.9711
498	histidylisoleucine	Peptide	Dipeptide	43138	LC/MS Pos	100003161	1414.9	269.2	510-791-9560	4060215			1.0233	2.5277	2.7019	0.5278	0.5013	0.3987	0.7669	1.2458	0.5698	4.3011	1.1107	4.8258	0.1975	0.5572	0.6252	1.4195	1.812	0.9767
499	histidylleucine	Peptide	Dipeptide	40061	LC/MS Pos	100003162	1482	269.2	7763-65-7	189008;6992010			1.5907	4.3389	5.1115	0.3794	0.3532	0.2184	0.6333	0.8891	0.6525	5.234	1.6854	5.1473	0.1475	0.626	0.6581	1.27	2.3399	1.1109
502	histidylproline	Peptide	Dipeptide	42093	LC/MS Pos	100003546	775	253.2	20930-58-9				1.9966	5.647	4.3649	0.9144	0.6645	0.5583	0.6622	0.8644	0.44	7.1874	2.8094	8.042	0.2704	1.0856	0.5681	1.4228	1.405	0.6666
278	homocysteine	Amino Acid	Methionine, Cysteine, SAM and Taurine Metabolism	15128	GC/MS	311	1648.2	128	454-29-5	778	C00155	HMDB00742	1	2.6685	1.541	0.9018	0.4983	0.8429	0.4951	0.7327	0.4137	1.445	1.2968	4.3927	0.5372	1.2837	1.0578	0.4137	1.6706	0.6173
18	homoserine	Amino Acid	Glycine, Serine and Threonine Metabolism	23642	GC/MS	100000458	1471	218.1	672-15-1	12647	C00263	HMDB00719	1.1835	3.4731	1.1768	0.925	0.7083	0.5985	0.5533	0.9118	0.4679	3.2871	1.4527	2.4119	0.2535	1.1729	0.9209	1.075	1.754	0.6775
2154	hypoxanthine	Nucleotide	Purine Metabolism, (Hypo)Xanthine/Inosine containing	3127	LC/MS Neg	171	1313	135.1	68-94-0	790	C00262	HMDB00157	0.9758	1.0368	1.4485	0.884	1.0242	1.7799	0.4225	0.4225	0.4225	0.4225	0.7614	0.4225	0.4225	3.7536	0.9247	0.4225	0.4225	0.4225
2153	inosine	Nucleotide	Purine Metabolism, (Hypo)Xanthine/Inosine containing	1123	LC/MS Neg	361	1600	267.2	58-63-9	6021	C00294	HMDB00195	1.0002	2.1562	1	0.7193	0.9449	0.9134	0.3829	0.3571	0.4369	3.0022	1.0242	2.071	0.8846	8.4655	1.162	0.3571	0.3571	0.3571
749	Isobar: fructose 1,6-diphosphate, glucose 1,6-diphosphate, myo-inositol 1,4 or 1,3-diphosphate	Carbohydrate	Glycolysis, Gluconeogenesis, and Pyruvate Metabolism	36984	LC/MS Neg	100002180	572	339					1.1188	4.467	2.0039	0.8812	1.3419	0.5977	0.0729	0.0886	0.0676	3.4775	1.329	3.2371	0.7292	1.469	1.3643	0.1394	0.3461	0.057
247	isoleucine	Amino Acid	Leucine, Isoleucine and Valine Metabolism	1125	LC/MS Pos	376	1614	132.1	73-32-5	6306	C00407	HMDB00172	1.1007	3.1994	2.9345	0.7546	0.6838	0.5971	0.7108	1.1206	0.5143	4.6917	1.4421	4.8472	0.2806	0.8993	0.6727	1.3867	1.7839	0.8399
508	isoleucylalanine	Peptide	Dipeptide	40046	LC/MS Pos	100003163	1686	203.2	24787-73-3	5246009;5246010			0.9758	0.8857	1.9777	0.9736	0.85	0.8483	0.8193	1.1817	0.7564	2.9035	0.8787	3.6072	0.3478	1.1451	1.0242	1.309	2.2116	1.0253
511	isoleucylaspartate	Peptide	Dipeptide	42982	LC/MS Pos	100003166	1552	247.2	510-791-9560				0.7281	2.234	2.1052	0.9215	0.8107	0.8693	0.783	1.1548	0.6814	3.2507	1.0729	3.6779	0.3614	1.0555	0.8399	1.4625	2.0365	0.9445
512	isoleucylglutamate	Peptide	Dipeptide	40057	LC/MS Pos	100003168	1650	261.2	42516-53-0				1.0255	3.0577	2.6371	0.7409	0.6696	0.6396	0.885	1.0372	0.638	4.9847	1.348	4.4966	0.2535	0.9745	0.7828	1.8295	1.8355	0.9262
513	isoleucylglutamine	Peptide	Dipeptide	40019	LC/MS Pos	100003167	1530	260.2		7020102			0.8946	1.2639	2.5489	0.7899	0.6468	0.6679	0.9323	1.3469	0.789	4.2512	1.0677	4.1586	0.2315	0.6994	0.7689	1.7157	1.8947	1.2703
514	isoleucylglycine	Peptide	Dipeptide	40008	LC/MS Pos	100003169	1732	189.2	868-28-0	342532			0.9348	1.7015	2.6019	0.8659	0.7798	0.7184	0.8166	1.3294	0.7084	3.6155	1.2895	4.1657	0.3261	0.9807	0.8159	1.6737	1.9688	1.0193
517	isoleucylisoleucine	Peptide	Dipeptide	36761	LC/MS Pos	100001707	2678	245.1	42537-99-5	7010568			1.3207	2.2988	3.038	0.8844	0.6849	0.6979	0.6779	1.1156	0.5832	3.5576	1.2818	4.2483	0.2813	0.8328	0.6865	1.1594	1.4115	0.7712
518	isoleucylleucine	Peptide	Dipeptide	36760	LC/MS Pos	100001708	2856	245.1	26462-22-6	11644431			0.6951	2.2608	2.0801	1.031	0.7886	0.8246	0.8203	1.0318	0.5056	3.0318	0.9408	3.0274	0.3997	1.1606	0.8279	1.2241	1.7877	0.969
522	isoleucylserine	Peptide	Dipeptide	40012	LC/MS Pos	100003174	1472.5	219.2	6403-14-1	7021816			0.7	0.6514	0.6859	1.0538	0.8575	0.9999	0.9456	1.1515	1.0001	1.0864	0.3305	1.2646	0.3037	0.8444	1.2889	1.8791	2.0907	1.2759
523	isoleucylthreonine	Peptide	Dipeptide	42968	LC/MS Pos	100003175	1555.1	233.2		16122515			0.9619	1.4356	1.868	0.8901	0.734	0.8603	0.8309	1.1953	0.7445	3.454	1.0381	3.6795	0.3049	0.9138	0.855	1.5802	1.8492	1.1581
526	isoleucylvaline	Peptide	Dipeptide	40049	LC/MS Pos	100003178	2202	231.2	41017-96-3	5246011;435949			1.0278	2.3013	2.86	0.9117	0.7344	0.7203	0.8399	1.225	0.6939	4.0584	1.3718	5.1296	0.2771	0.7698	0.8009	1.521	1.8906	0.9722
800	isomaltohexaose	Carbohydrate	Glycogen Metabolism	42056	LC/MS Neg	100003872	1328	989.1	6175-02-06	188993			2.8757	5.3337	4.607	1.0193	0.7246	0.3944	0.7447	0.8286	0.2999	8.501	2.2746	8.4656	0.1487	0.4045	0.4311	1.4552	2.0563	0.9807
808	isomaltose	Carbohydrate	Glycogen Metabolism	39777	GC/MS	100002764	2221.8	204.1	499-40-1	439193	C00252	HMDB02923	1.0845	3.2669	3.5032	0.8736	0.7685	0.6386	0.7308	1.2523	0.5218	4.4494	1.6419	6.6413	0.2974	0.9155	0.8365	1.1355	1.8405	0.8059
803	isomaltotetraose	Carbohydrate	Glycogen Metabolism	42031	LC/MS Neg	100003870	1081	665	35997-20-7	3080783			1.3884	3.7241	2.8727	0.3319	0.4077	0.2133	0.6275	1.0628	0.3093	4.9143	1.6468	4.4916	0.1041	0.3186	0.332	1.4079	2.9317	0.9372
806	isomaltotriose	Carbohydrate	Glycogen Metabolism	37353	LC/MS Neg	100002110	893	503	3371-50-4	439668	C02160		1.5282	5.1654	4.006	0.3459	0.3534	0.2603	0.5871	1.1015	0.2656	6.621	2.4633	6.5272	0.1179	0.4761	0.4039	1.3937	3.1072	0.8985
187	kynurenine	Amino Acid	Tryptophan Metabolism	15140	LC/MS Pos	100000265	1902	209.1	2922-83-0	161166	C00328	HMDB00684	0.5582	3.1356	3.4541	0.9655	0.5836	1	0.9015	1.4937	0.8405	0.3357	1.7747	3.6659	0.3357	0.9279	0.7136	1.1645	2.2144	1.563
759	lactate	Carbohydrate	Glycolysis, Gluconeogenesis, and Pyruvate Metabolism	527	GC/MS	482	1102.8	116.9	79-33-4	612	C00186	HMDB00190	0.8226	1.8964	1.0388	1.2884	0.9612	0.8631	0.8474	1.3074	0.6266	2.2892	0.8822	1.8309	0.406	1.2091	0.9044	1.4954	1.9846	0.9422
218	leucine	Amino Acid	Leucine, Isoleucine and Valine Metabolism	60	LC/MS Pos	397	1674	132.2	61-90-5	6106	C00123	HMDB00687	1.0548	2.7792	2.5885	0.8431	0.7114	0.6423	0.8041	1.1658	0.635	4.4724	1.4166	4.8687	0.2819	0.9232	0.7238	1.4817	1.9038	0.9452
529	leucylasparagine	Peptide	Dipeptide	40052	LC/MS Neg	100003181	1780	244.2	14608-81-2	4128305			0.9946	0.7625	1.8005	1.0182	0.7845	0.7666	1.0026	1.5243	0.9063	2.7501	0.7622	3.0538	0.287	0.8601	0.9974	1.8495	2.2629	1.2588
531	leucylglutamate	Peptide	Dipeptide	40021	LC/MS Pos	100003184	1716	261.2		5259589;5259590			1.2574	3.2208	2.7083	0.6135	0.708	0.652	0.7976	1.2024	0.5907	4.8639	1.5855	5.2568	0.2259	0.7802	0.6615	1.3693	1.5736	0.7212
532	leucylglycine	Peptide	Dipeptide	40045	LC/MS Pos	100003185	1800	189.2	686-50-0	79070			1.1294	1.9466	3.4914	0.3479	0.4221	0.3527	0.8706	1.4608	0.721	4.1828	1.3478	5.3839	0.142	0.4452	0.5693	1.4828	1.4861	0.8511
535	leucylleucine	Peptide	Dipeptide	36756	LC/MS Pos	100001710	3012	245.1	3303-31-9	76807	C11332	HMDB28933	1.2121	3.5269	2.2385	1.0804	0.8642	0.9654	0.5179	0.8441	0.4124	3.5146	1.469	4.4803	0.2929	1.0346	0.9006	0.8328	1.2868	0.5804
537	leucylphenylalanine	Peptide	Dipeptide	40026	LC/MS Neg	100003189	4057	277.3	3063-05-06	259325			0.7495	0.4007	1.4662	1.0095	0.9902	1.1188	0.8873	1.0311	0.5834	0.4007	0.4007	0.4007	0.4007	1.2399	1.1084	0.9905	1.8917	0.7185
539	leucylserine	Peptide	Dipeptide	40048	LC/MS Neg	100003190	1837	217.2	6209-12-07	3621685			0.8658	1.4619	1.6968	0.8193	0.7331	0.7747	1.0068	1.4323	0.908	2.5372	0.8169	2.7309	0.2622	0.7235	0.9932	1.9757	1.9067	1.558
540	leucylthreonine	Peptide	Dipeptide	42969	LC/MS Neg	100003191	2296	231.3		10353878			0.9716	1.009	1.9702	0.6586	0.7188	0.516	1.1386	1.4519	0.991	3.3743	0.8496	3.449	0.2436	0.7096	0.8134	1.5697	1.7646	1.06
69	lysine	Amino Acid	Lysine Metabolism	1301	LC/MS Pos	407	603	147.2	56-87-1	5962	C00047	HMDB00182	0.4509	1.1396	1.0013	1.4549	1.0369	0.856	0.6588	1.1359	0.6859	1.988	0.5036	1.9942	0.4231	0.9987	0.8461	1.27	2.9275	0.6774
929	malate	Energy	TCA Cycle	1303	GC/MS	409	1502	233	6915-15-7	525	C00149	HMDB00156	5.9337	1.0092	4.6506	0.3101	0.7798	0.5141	0.3101	0.3101	0.3101	22.0326	0.3101	12.1527	0.4869	0.8332	0.944	2.1455	1	0.3101
853	mannitol	Carbohydrate	Fructose, Mannose and Galactose Metabolism	15335	GC/MS	100000277	1839	319.1	69-65-8	6251	C00392	HMDB00765	1.0088	1.5648	0.9912	0.0155	0.0155	0.0155	0.0155	0.0399	0.0155	2.3206	0.7435	1.7029	0.0155	0.0155	0.0155	0.0155	0.0155	0.0155
854	mannitol-1-phosphate	Carbohydrate	Fructose, Mannose and Galactose Metabolism	34931	GC/MS	100000278	2035	387.2	104835-69-0				1.5161	7.2294	2.0438	1.3796	0.8123	1.1793	0.0314	0.0341	0.0264	3.9534	2.4434	3.8372	0.5484	1.2178	0.8207	0.0521	0.1756	0.0413
891	mannosamine	Carbohydrate	Aminosugar Metabolism	40477	GC/MS	100003685	1829.3	203	5505-63-5	440049	C03570		12.9559	19.6991	35.7388	0.1711	0.1711	0.1711	0.5592	0.829	0.6321	93.5916	27.2938	190.722	0.1711	0.1711	0.1711	0.5681	1	0.4661
849	mannose	Carbohydrate	Fructose, Mannose and Galactose Metabolism	584	GC/MS	803	1753.5	204	3458-28-4	18950	C00159	HMDB00169	11.281	24.6237	28.8393	0.7959	0.7185	0.558	0.8221	1.1282	0.5443	45.3796	11.5486	52.2778	0.2938	0.8718	0.5896	1.2371	2.0169	0.6713
269	methionine	Amino Acid	Methionine, Cysteine, SAM and Taurine Metabolism	1302	LC/MS Pos	415	1252	150.1	63-68-3	6137	C00073	HMDB00696	1.1124	3.0233	2.7904	0.8306	0.6358	0.6133	0.7296	1.1376	0.5729	4.3638	1.5355	4.9696	0.2528	0.847	0.7225	1.3285	1.6984	0.8876
274	methionine sulfoxide	Amino Acid	Methionine, Cysteine, SAM and Taurine Metabolism	18374	LC/MS Pos	100000039	729	166.1	3226-65-1	158980	C02989	HMDB02005	1.1037	3.3228	3.2374	0.6316	0.5247	0.4532	0.6824	1.2531	0.5641	4.5749	1.5815	6.6147	0.1817	0.524	0.6132	1.2186	1.9253	0.8963
2286	methylphosphate	Nucleotide	Purine and Pyrimidine Metabolism	37070	GC/MS	100001805	1221	241	7023-27-0	13130			0.8003	1.7896	1.0972	1.6264	1.2019	1.6857	0.3904	0.4907	0.2393	1.561	0.9028	1.8865	0.5884	2.0495	1.1414	0.3895	0.7695	0.3727
1314	myo-inositol	Lipid	Inositol Metabolism	19934	GC/MS	363	1924.9	217	87-89-8	892	C00137	HMDB00211	1.1807	3.1376	3.3312	0.8392	0.8212	0.632	0.772	1.1077	0.552	4.909	1.5411	6.0601	0.2559	0.8317	0.8139	1.3853	1.9378	0.8923
2215	N1-methylguanosine	Nucleotide	Purine Metabolism, Guanine containing	31609	LC/MS Pos	100001122	1850	298.1	2140-65-0	96373		HMDB01563	1.1302	2.5287	2.0551	0.85	0.6902	0.5465	0.8661	0.9931	0.6089	0.5465	1.6863	5.1568	0.5465	0.9117	0.7399	1.6025	1.7367	1.0069
70	N2-acetyllysine	Amino Acid	Lysine Metabolism	36751	LC/MS Pos	100001721	853	189.1	1946-82-3	92907	C12989	HMDB00446	0.4085	0.9838	1.6035	1.4489	1.2808	1.0873	0.7062	0.9142	0.6528	2.2915	0.5308	1.6477	0.6359	2.0593	0.7121	1.0162	2.7435	0.6903
71	N6-acetyllysine	Amino Acid	Lysine Metabolism	36752	LC/MS Pos	100001734	1134	189.1	692-04-6	92832	C02727	HMDB00206	0.5414	1.3688	0.6833	2.1869	1.5272	1.6342	0.4571	0.6996	0.4255	1.4691	0.6692	1.4181	0.7892	2.3272	1.2108	0.6545	1.4184	0.4855
25	N-acetylalanine	Amino Acid	Alanine and Aspartate Metabolism	1585	LC/MS Neg	1110	882	130.1	97-69-8	88064	C02847	HMDB00766	0.5772	3.1191	1.0827	0.7811	0.9173	0.6177	0.7763	1.2325	0.5552	1.6541	1.2735	3.2751	0.4059	1.8708	0.8257	1.1807	1.9171	0.8649
31	N-acetylaspartate (NAA)	Amino Acid	Alanine and Aspartate Metabolism	22185	GC/MS	100000787	1648.5	274	997-55-7;997-55-7	65065	C01042	HMDB00812	0.6822	2.7842	0.7026	1.383	0.9498	1.5277	0.1749	0.3025	0.1869	1.6291	1.5289	1.3704	1.0502	4.0515	1.172	0.1331	0.7453	0.3393
38	N-acetylglutamate	Amino Acid	Glutamate Metabolism	15720	LC/MS Pos	100000282	1492	190.1	5817-08-03	70914	C00624	HMDB01138	0.8882	1.8279	1.2043	1.3092	0.8282	1.2197	0.3381	0.5836	0.4982	4.1876	1.2606	2.7056	0.3381	1.2422	0.8774	0.9476	1	0.4624
2	N-acetylglycine	Amino Acid	Glycine, Serine and Threonine Metabolism	27710	GC/MS	100001006	1396.4	143.9	543-24-8	10972		HMDB00532	0.4043	3.6413	0.9831	1.1082	0.8148	0.7768	0.5854	1.0169	0.6942	3.3603	1.6728	2.5186	0.2882	0.8235	1.0255	0.9606	1.8624	1.1722
51	N-acetylhistidine	Amino Acid	Histidine Metabolism	33946	LC/MS Neg	100001293	913	196.2	39145-52-3	75619	C02997	HMDB32055	1.9545	5.4125	1.9948	1.1949	0.7546	0.8057	0.5054	0.3853	0.3663	5.6105	2.1142	3.0643	0.3731	1.4051	1	0.7561	0.3663	0.4009
219	N-acetylleucine	Amino Acid	Leucine, Isoleucine and Valine Metabolism	1587	LC/MS Pos	1082	3444	174.1	1188-21-2	70912	C02710	HMDB11756	0.9714	2.0893	3.3651	0.8102	0.7237	0.7421	0.7323	1.1597	0.5718	3.7875	1.1804	3.7877	0.3384	1.0286	0.7668	1.2574	1.909	0.8094
270	N-acetylmethionine	Amino Acid	Methionine, Cysteine, SAM and Taurine Metabolism	1589	LC/MS Neg	1083	1805	190.1	65-82-7	448580	C02712	HMDB11745	0.9775	3.0663	1.8285	0.9398	0.8362	0.6808	0.7957	1.0225	0.4484	3.6446	1.3706	3.3761	0.3555	1.0488	0.6304	1.1332	1.3641	0.7062
94	N-acetylphenylalanine	Amino Acid	Phenylalanine and Tyrosine Metabolism	33950	LC/MS Neg	100001256	2590	206.2	2018-61-3	74839	C03519	HMDB00512	1.6668	3.4479	2.0513	0.8869	0.6666	0.5441	0.6985	1.0483	0.5256	4.2223	1.7294	3.3755	0.3172	0.9517	0.5523	1.3255	1.6725	0.7848
315	N-acetylproline	Amino Acid	Urea cycle; Arginine and Proline Metabolism	34387	LC/MS Neg	100001334	1245	156.1	1074-79-9	322640			0.6512	1.9067	1.9718	0.8204	0.8829	1.1929	0.6757	0.8668	0.5168	3.2978	1.1202	3.3663	0.3503	1.1828	0.8917	1.1083	1.4594	0.8512
10	N-acetylserine	Amino Acid	Glycine, Serine and Threonine Metabolism	37076	GC/MS	100001851	1526	218	97-14-3	65249		HMDB02931	1.7061	4.9439	0.3078	4.1858	4.8971	3.1712	0.3078	0.4704	0.3609	4.3804	1.8739	0.9991	0.6177	1	2.5057	0.682	0.837	0.4805
15	N-acetylthreonine	Amino Acid	Glycine, Serine and Threonine Metabolism	33939	LC/MS Neg	100001274	846	160.1	17093-74-2	152204	C01118		2.7764	6.229	4.3744	1.0281	0.6665	1.1335	0.5079	0.6457	0.4116	8.6395	3.2346	6.3971	0.345	1.0794	0.7388	0.9719	0.869	0.521
178	N-acetyltryptophan	Amino Acid	Tryptophan Metabolism	33959	LC/MS Neg	100001254	2650	245.2	1218-34-4	700653	C03137	HMDB13713	0.9599	2.968	1.6455	0.8083	0.999	0.9251	0.3879	1	0.5314	3.0717	2.2762	2.4585	0.3879	1.528	0.762	1.2734	1.4751	0.684
107	N-acetyltyrosine	Amino Acid	Phenylalanine and Tyrosine Metabolism	32390	LC/MS Neg	100001104	1677	222.2	537-55-3	68310		HMDB00866	1.235	3.1023	1.9781	1.0273	0.7031	0.8131	0.6512	0.7869	0.4803	3.0587	1.2429	3.4088	0.2664	0.9727	0.678	1.0724	1.4865	0.6472
2226	N-carbamoylaspartate	Nucleotide	Pyrimidine Metabolism, Orotate containing	1594	GC/MS	1108	1749	257.1	923-37-5	93072	C00438	HMDB00828	1.6127	4.4805	1.186	0.2741	0.7438	0.2741	0.288	0.7851	0.2741	2.6306	1.9918	3.9209	0.2741	1	0.459	0.2741	0.2741	0.5048
271	N-formylmethionine	Amino Acid	Methionine, Cysteine, SAM and Taurine Metabolism	2829	LC/MS Neg	194	1541	176.1	4289-98-9	439750	C03145	HMDB01015	1.4782	3.117	1.5109	1.1237	0.8177	0.7804	0.5426	0.7833	0.4933	3.4315	1.7108	3.8097	0.3073	1.1756	0.7292	0.8763	1.3564	0.4532
2291	nicotinamide	Cofactors and Vitamins	Nicotinate and Nicotinamide Metabolism	31480	GC/MS	432	1493.7	151	98-92-0	936	C00153	HMDB01406	0.1773	0.1773	0.1773	0.9827	0.6087	1.1472	0.529	1.0698	0.8625	1.0173	0.1773	1.3526	0.1773	0.4004	0.6884	1.468	1.1036	1.6192
2295	nicotinamide adenine dinucleotide (NAD+)	Cofactors and Vitamins	Nicotinate and Nicotinamide Metabolism	5278	LC/MS Pos	1310	1370	664	53-84-9	5893	C00003	HMDB00902	0.5643	1.2426	0.5681	1.3988	1.0617	1.2078	0.9139	1.2159	0.7245	1.1342	0.5753	0.9383	0.3778	1.2857	0.9355	1.0696	2.0165	0.9276
2296	nicotinamide adenine dinucleotide reduced (NADH)	Cofactors and Vitamins	Nicotinate and Nicotinamide Metabolism	31475	LC/MS Neg	428	1554	664.1	58-68-4;606-68-8	439153	C00004	HMDB01487	0.5248	0.2743	1.252	1.0193	0.7987	0.6586	0.9929	1.5505	1	2.596	0.7388	2.016	0.2743	0.5258	0.7513	1.834	2.9388	1.1974
2288	nicotinate	Cofactors and Vitamins	Nicotinate and Nicotinamide Metabolism	1504	GC/MS	567	1334.1	180	59-67-6	938	C00253	HMDB01488	0.2125	0.4453	5.0345	0.0478	0.1495	0.1099	1	1.4772	0.9379	7.8799	1.4165	12.7092	0.0478	0.1163	0.1032	1.4387	2.7305	1.29
2300	nicotinate adenine dinucleotide (NAAD+)	Cofactors and Vitamins	Nicotinate and Nicotinamide Metabolism	15725	LC/MS Neg	100000118	1236	662.9	6450-77-7;104809-30-5	25246170			0.5917	1.7397	0.3246	0.1083	0.0947	0.1149	1.5486	1.9231	1.4809	1.0752	0.4295	0.6318	0.0947	0.0947	0.0947	1.0417	1.9677	1
2290	nicotinic acid mononucleotide (NaMN)	Cofactors and Vitamins	Nicotinate and Nicotinamide Metabolism	32461	LC/MS Pos	100001058	879	336	321-02-8	5288991	C01185	HMDB01132	0.9031	2.6779	2.7418	0.4686	0.4305	0.3963	1.0176	1.4722	0.7628	4.3698	1.2925	5.2765	0.1593	0.4941	0.5701	1.4383	2.1246	0.9824
363	norophthalmate*	Amino Acid	Glutathione Metabolism	39251	LC/MS Pos	100002287	989	276.1	1116-21-8	5489007		HMDB05766	1.344	4.6844	2.1327	0.8843	0.6352	1.1157	0.4676	0.6599	0.425	4.0905	2.4086	3.6207	0.5395	1.8315	0.4329	0.6012	1.7827	0.5422
19	O-acetylhomoserine	Amino Acid	Glycine, Serine and Threonine Metabolism	31539	GC/MS	100001129	1508	128	7540-67-2	439389	C01077		0.6938	1.8766	0.9995	1.6526	1.143	1.349	0.3692	0.5696	0.3471	2.494	1.0005	2.1676	0.5215	1.8861	1.0922	0.6934	0.9938	0.4549
11	O-acetylserine	Amino Acid	Glycine, Serine and Threonine Metabolism	15947	GC/MS	100000286	1423	174	66638-22-0	99478	C00979	HMDB03011	0.778	1.75	0.3771	12.1274	6.9639	10.2996	0.556	0.8214	0.3898	1.5682	0.7556	0.691	2.6594	4.0154	4.466	0.9882	1.0118	0.5307
362	ophthalmate	Amino Acid	Glutathione Metabolism	34592	LC/MS Pos	100001311	1457	290.1	495-27-2	7018721		HMDB05765	1.955	5.3385	2.9207	0.9954	0.6161	1.0046	0.2869	0.3941	0.275	5.4127	2.5338	5.2899	0.6289	1.5637	0.6357	0.5902	1.13	0.3696
304	ornithine	Amino Acid	Urea cycle; Arginine and Proline Metabolism	1493	GC/MS	444	1763.8	142	3184-13-2	6262	C00077	HMDB03374	0.8587	2.6323	4.022	0.772	0.8988	0.5995	0.8266	1.2103	0.5204	6.0143	1.5434	7.1165	0.3561	0.8132	1.0602	1.7552	2.4864	0.9398
2228	orotate	Nucleotide	Pyrimidine Metabolism, Orotate containing	1505	GC/MS	445	1709.6	254.1	50887-69-9	967	C00295	HMDB00226	1.368	2.1912	1.5745	0.9441	0.8268	0.6638	0.741	1.1002	0.5283	3.1882	1.5062	2.3806	0.2584	1.0512	0.6575	0.9488	1.6956	0.8938
155	o-Tyrosine	Amino Acid	Phenylalanine and Tyrosine Metabolism	43392	LC/MS Pos	100004290	1883	182	2370-61-8	91482			0.8413	2.5107	2.7326	1.0071	0.6587	0.782	0.7221	1.206	0.6163	2.0339	1.3328	3.7865	0.2468	0.4837	0.6402	2.0293	1.9268	0.9929
2316	pantothenate	Cofactors and Vitamins	Pantothenate and CoA Metabolism	1508	LC/MS Pos	1024	2218	220.1	137-08-6	6613	C00864	HMDB00210	2.6731	7.0043	4.19	1.2298	0.8217	1.0843	0.3994	0.6032	0.2697	7.3895	3.1917	6.4387	0.4369	1.5835	0.8924	0.7969	0.9157	0.4876
123	p-cresol sulfate	Amino Acid	Phenylalanine and Tyrosine Metabolism	36103	LC/MS Neg	100001315	2896	187.1	3233-57-7	4615423	C01468	HMDB11635	0.8009	2.0433	1.7492	0.7643	0.703	0.6576	0.9143	1.348	0.6743	3.0384	1.2744	3.415	0.2816	0.7346	0.6574	1.4658	2.0538	1.0857
93	phenylalanine	Amino Acid	Phenylalanine and Tyrosine Metabolism	64	LC/MS Pos	460	2056	166.1	63-91-2	6140	C00079	HMDB00159	1.0544	2.8123	2.6514	0.8475	0.6853	0.604	0.8658	1.2037	0.6105	4.4609	1.3844	5.0046	0.2559	0.8097	0.6895	1.432	1.8537	0.9456
583	phenylalanylglutamate	Peptide	Dipeptide	41432	LC/MS Neg	100003596	1617	293.2	3617-45-6	4422358			1.1213	3.099	2.9298	0.6595	0.6822	0.6226	0.7595	1.146	0.6234	4.8694	1.5848	4.9722	0.2139	0.8299	0.7634	1.3183	1.4743	0.8787
587	phenylalanylleucine	Peptide	Dipeptide	40192	LC/MS Neg	100003200	4165.3	277.2	3303-55-7	4078229			1.1141	6.6915	3.1922	1.0566	0.8886	0.9791	0.724	0.9335	0.3568	4.5208	2.5826	5.0092	0.4951	1.0974	0.8218	0.9997	1.0003	0.7004
590	phenylalanylproline	Peptide	Dipeptide	41392	LC/MS Neg	100003592	3170	261.2	7669-65-0	4069131			1.1748	3.4022	2.0889	0.869	0.8143	0.6337	0.707	1.0501	0.6804	3.5729	1.6275	4.3639	0.296	0.9164	0.6793	1.2006	1.943	0.9499
594	phenylalanylvaline	Peptide	Dipeptide	41393	LC/MS Pos	100003590	2570	265.1	3918-90-9	4096934			1.1655	3.0016	1.9672	0.7227	0.773	0.641	0.7855	1.0778	0.6672	4.6435	1.5519	5.3603	0.3402	0.9222	0.8234	1.4159	1.4809	0.4759
97	phenylpyruvate	Amino Acid	Phenylalanine and Tyrosine Metabolism	566	LC/MS Neg	241	2534	163.1	156-06-9	997	C00166	HMDB00205	1.0905	2.5791	0.9355	0.0876	0.0242	0.056	0.0242	0.0242	0.0242	1.9191	1	1.3427	0.0242	0.0242	0.0242	0.0242	0.0242	0.0242
940	phosphate	Energy	Oxidative Phosphorylation	11438	GC/MS	461	1307.7	298.9	7664-38-2	1061	C00009	HMDB01429	1.0034	2.5339	2.3723	0.9255	0.7261	0.6276	0.8826	1.3393	0.6584	4.2993	1.264	4.7408	0.2565	0.8051	0.7845	1.585	2.1235	0.9966
757	phosphoenolpyruvate (PEP)	Carbohydrate	Glycolysis, Gluconeogenesis, and Pyruvate Metabolism	597	GC/MS	463	1595.4	369	10526-80-4	1005	C00074	HMDB00263	0.9964	3.7154	0.376	1.8537	1.1255	1.3187	0.0057	0.0057	0.0057	1.693	1.0036	0.7903	0.3509	1.0857	0.7933	0.0057	0.0614	0.0057
86	pipecolate	Amino Acid	Lysine Metabolism	1444	GC/MS	1025	1396.1	156	4043-87-2	849	C00408	HMDB00070	1.0071	2.0805	1.6634	0.9355	0.7693	0.7656	0.5652	1.0442	0.5865	3.1994	1.096	3.66	0.2713	0.9929	0.7742	1.2315	1.6295	0.8038
305	proline	Amino Acid	Urea cycle; Arginine and Proline Metabolism	1898	LC/MS Pos	480	796	116.1	147-85-3	145742	C00148	HMDB00162	0.9617	2.0797	1.4719	1.3302	0.9329	1.1811	0.5223	0.764	0.4568	2.6353	1.0089	2.5567	0.3837	1.1797	0.8326	0.9911	1.2327	0.6627
597	prolylasparagine	Peptide	Dipeptide	41371	LC/MS Neg	100003670	891	228.1	107856-82-6	7408192;7408193			0.8712	1.8703	2.1832	1.1607	0.853	0.8667	0.559	1.0804	0.5346	4.1747	0.9558	3.9716	0.3667	1.0442	0.8191	1.1697	1.6464	0.6995
600	prolylglutamine	Peptide	Dipeptide	40659	LC/MS Pos	100003672	823.5	244.2					0.9375	2.4146	2.3992	1.0625	0.8496	0.8891	0.5665	0.8819	0.5014	3.9391	1.2773	4.733	0.3335	1.0936	0.8439	1.1345	1.4687	0.754
602	prolylisoleucine	Peptide	Dipeptide	33956	LC/MS Pos	100001169	2112	229.2	51926-51-3	104014			0.9362	2.3941	2.185	0.989	0.8438	0.8525	0.7113	1.011	0.518	3.4278	1.2071	3.7388	0.339	1.2447	0.6914	1.1264	1.6685	0.7585
603	prolylleucine	Peptide	Dipeptide	31914	LC/MS Neg	100001163	2985	227.2	52899-07-7	3527720			0.9549	1.9815	1.5878	1.0451	0.9472	0.817	0.5634	1.0726	0.4052	3.5555	1.226	3.8671	0.3084	1.3457	0.873	0.8861	1.4964	0.5896
608	prolylserine	Peptide	Dipeptide	40714	GC/MS	100003679	1888.6	142.1	71835-80-8	7408257;7408258			0.7688	2.3891	2.4892	1.3479	0.9869	1.0131	0.427	0.7331	0.3572	3.7657	1.2297	5.1829	0.4412	1.2615	0.9351	0.9601	1.1906	0.5418
610	prolyltryptophan	Peptide	Dipeptide	41446	LC/MS Pos	100003680	2653	302.2	35310-39-5				0.8753	2.0572	2.0797	0.8459	0.6991	0.8788	0.6822	1.1609	0.5544	3.5655	1.2047	3.9909	0.3092	1.0817	0.9183	1.3723	1.9856	0.8428
612	prolylvaline	Peptide	Dipeptide	40720	GC/MS	100003682	1826.8	142.1	52899-09-9	152307;6992339			0.6818	1.7561	1.5446	1.6214	1.1363	1.4484	0.3473	0.5554	0.2527	2.8042	0.8557	3.3257	0.506	1.8851	1.0972	0.6499	0.9028	0.4236
2388	pyridoxal	Cofactors and Vitamins	Vitamin B6 Metabolism	1651	LC/MS Pos	491	1210	168.1	65-22-5	1050	C00250	HMDB01545	1.1295	2.3638	3.1445	0.5367	0.5015	0.396	0.8705	1.3086	0.5541	4.6674	1.2127	4.578	0.2005	0.6802	0.51	1.6756	1.6825	0.8352
47	pyroglutamine*	Amino Acid	Glutamate Metabolism	32672	LC/MS Pos	100001540	764	129.2	2353-44-8	134508			0.7062	1.9771	1.9958	0.9818	0.8466	0.7783	0.6889	1.3253	0.6916	3.1594	1.0552	3.245	0.3541	1.0182	0.8045	2.0213	2.3553	0.8392
613	pyroglutamylglutamine	Peptide	Dipeptide	22194	LC/MS Neg	100000966	879	256.1	109481-23-4				0.973	2.4436	2.407	0.9865	0.7945	0.7094	1.0135	1.3331	0.7103	3.9819	1.2007	4.1151	0.2695	0.8933	0.7393	1.4037	1.8476	0.9743
615	pyroglutamylvaline	Peptide	Dipeptide	32394	LC/MS Neg	100001132	1755	227.2	21282-10-0	152416			1.0205	2.7168	2.4007	0.9068	0.7569	0.6815	0.8579	1.3207	0.6809	3.962	1.3625	4.4852	0.2634	0.8177	0.766	1.4726	2.0839	0.9795
939	pyrophosphate (PPi)	Energy	Oxidative Phosphorylation	2078	GC/MS	495	1642.3	451	1466-09-3;2466-09-3	644102	C00013	HMDB00250	0.2224	1.3348	0.2224	0.2224	0.2224	0.2224	0.2224	0.2224	0.2224	1	0.2224	0.2224	0.2224	0.2224	0.2224	0.2224	0.2224	0.2224
758	pyruvate	Carbohydrate	Glycolysis, Gluconeogenesis, and Pyruvate Metabolism	599	GC/MS	823	1130.6	217	127-17-3	1060	C00022	HMDB00243	0.6956	3.686	1.2018	1.5135	0.9565	1.0435	0.5339	0.8481	0.3981	2.5374	1.1471	1.8682	0.288	0.3804	0.7831	1.1531	1.8574	0.6512
2313	riboflavin (Vitamin B2)	Cofactors and Vitamins	Riboflavin Metabolism	1827	LC/MS Pos	500	3111	377.2	83-88-5	493570	C00255	HMDB00244	0.501	0.2103	1.1966	1.0415	0.5019	0.5028	1.0345	1.4769	0.8005	2.3516	0.8455	2.012	0.2103	0.8229	0.2103	1.2378	2.7814	0.9655
776	ribose	Carbohydrate	Pentose Metabolism	12080	GC/MS	914	1639.2	204	50-69-1	5779	C00121	HMDB00283	0.5289	2.151	1.1159	1.0688	0.7041	0.7172	0.6503	1.0146	0.8732	2.023	0.9936	2.3442	0.4054	1.188	0.4029	0.7345	1.4582	1.0064
767	ribose 5-phosphate	Carbohydrate	Pentose Phosphate Pathway	561	GC/MS	19	1928.4	315.1	18265-46-8;108321-05-7	447634	C00117	HMDB00618	1.8663	10.9618	3.2006	1.2226	0.9655	1.0345	0.5886	0.4373	0.4247	6.3035	2.5331	7.0585	0.4507	0.8867	0.6224	0.823	1.4445	0.3592
774	ribulose	Carbohydrate	Pentose Metabolism	35855	GC/MS	100000147	1662	306.1	488-84-6	151261	C00309	HMDB00621	2.1084	7.0221	3.4165	1.2021	0.5938	0.7721	0.7175	0.2329	0.4854	4.7941	1.5879	5.7121	0.2329	1	0.3814	0.5806	1.2393	0.8476
772	ribulose/xylulose 5-phosphate	Carbohydrate	Pentose Phosphate Pathway	37288	GC/MS	100002179	1935	357.2			C00199		3.5314	16.1934	3.7705	1.7192	0.8754	1	0.3406	0.4257	0.3882	10.3741	4.0378	8.9298	0.5723	1.4532	0.6747	0.2246	0.8065	0.2246
276	S-adenosylmethionine (SAM)	Amino Acid	Methionine, Cysteine, SAM and Taurine Metabolism	15915	LC/MS Pos	1263	676	399.1	24346-00-7;86867-01-8;86867-0108	34755	C00019	HMDB01185	0.6531	1.4704	1.4494	0.8145	0.9646	0.932	1.0117	1.6143	0.7878	2.0521	0.5801	2.3301	0.2855	1	0.8914	1.8541	2.8585	0.2855
1317	scyllo-inositol	Lipid	Inositol Metabolism	32379	GC/MS	100001215	1893.8	318.2	488-59-5	892	C06153	HMDB06088	1.3177	3.3086	3.5324	0.719	0.5944	0.5575	0.7824	1.0275	0.5524	4.8704	2.1067	7.4631	0.2728	0.727	0.8949	1.1005	1.4908	0.9725
770	sedoheptulose-7-phosphate	Carbohydrate	Pentose Phosphate Pathway	35649	GC/MS	100001628	2070	691.35	2646-35-7	616	C05382	HMDB01068	1.0729	3.5601	1.1004	0.015	0.0174	0.0168	0.015	0.015	0.015	2.5056	1	2.8847	0.015	0.0803	0.0548	0.015	0.015	0.015
9	serine	Amino Acid	Glycine, Serine and Threonine Metabolism	1648	GC/MS	503	1389.1	204	56-45-1	5951	C00065	HMDB00187	0.8487	2.2639	1.0311	2.1366	1.2501	1.4942	0.468	0.7603	0.4011	3.0945	1.0774	2.7969	0.3717	0.9689	0.9222	0.8935	1.2934	0.6085
623	serylisoleucine*	Peptide	Dipeptide	40193	LC/MS Pos	100003201	2021	219.2	510-791-9560	71429009			0.9687	2.7991	2.6058	0.7722	0.637	0.6641	1.0313	1.6299	0.7741	5.1517	1.3049	4.6654	0.2002	0.5735	0.708	1.7055	1.7	0.8937
624	serylleucine	Peptide	Dipeptide	40066	LC/MS Pos	100003202	2106	219.2	6665-16-3	7015695			1.1555	2.9155	2.8722	0.5891	0.5649	0.4879	0.8445	1.1748	0.5753	4.6713	1.4614	5.1709	0.1996	0.6067	0.5574	1.3256	1.7148	0.809
626	serylphenyalanine	Peptide	Dipeptide	40054	LC/MS Pos	100003253	2348	253.2					1.1768	2.1296	4.1874	0.3633	0.3633	0.5796	0.7888	1.4405	0.7181	5.5612	1.0455	7.3012	0.3633	0.3633	0.3633	0.8256	0.9545	0.6686
630	serylvaline	Peptide	Dipeptide	42058	LC/MS Pos	100003522	1501	205.1	51782-06-0	7020159			1.0778	2.5916	2.8746	0.4415	0.3897	0.3557	0.8473	1.2288	0.6677	4.4684	1.3822	4.8882	0.1321	0.4536	0.5025	1.3325	1.6351	0.9222
846	sorbitol	Carbohydrate	Fructose, Mannose and Galactose Metabolism	15053	GC/MS	506	1843	319.1	6706-59-8	5780	C00794	HMDB00247	0.8476	2.1685	1.0868	1.3578	1.2506	1	0.4363	0.4448	0.3463	2.2689	0.9248	5.9252	0.4195	1.8695	0.8725	0.3463	0.3463	0.3463
845	sorbose	Carbohydrate	Fructose, Mannose and Galactose Metabolism	563	GC/MS	220	1800.9	437.1	87-79-6	441484	C00247	HMDB01266	5.8711	0.307	0.307	1	0.8298	0.4423	0.307	0.307	0.307	0.307	15.0457	131.287	0.3592	0.307	0.67	1.9026	0.307	1.2032
341	spermidine	Amino Acid	Polyamine Metabolism	485	LC/MS Pos	50	533	146.2	124-20-9	1102	C00315	HMDB01257	0.4225	3.2435	8.1574	0.7967	0.8788	0.5565	0.9584	1.6877	0.2876	10.0303	1.0302	12.6599	0.3171	0.9698	0.5935	2.1053	3.3123	1.3343
2759	stachydrine	Xenobiotics	Food Component/Plant	34384	LC/MS Pos	100001296	860	144.1	4136-37-2	115244	C10172	HMDB04827	1.4748	3.6662	1.7826	1.359	0.8514	1.1486	0.2668	0.5775	0.2169	3.005	1.5876	3.7181	0.4709	1.3759	0.6779	0.3094	0.5176	0.1456
927	succinate	Energy	TCA Cycle	1437	GC/MS	252	1348	247	110-15-6	1110	C00042	HMDB00254	0.5647	1.6808	0.8231	1.4115	0.9395	1.11	0.9478	1.5755	0.7437	1.7025	0.842	1.3717	0.2952	0.758	0.8666	1.6354	2.0888	1.0522
829	sucrose	Carbohydrate	Disaccharides and Oligosaccharides	1519	LC/MS Neg	935	875	341.2	57-50-1	5988	C00089	HMDB00258	1	1	1	1	1	1	1	1	1	1	1	1	1	1	1	1	1	1
856	tagatose	Carbohydrate	Fructose, Mannose and Galactose Metabolism	35864	GC/MS	100000893	1770	217.1	87-81-0				2.0091	11.5518	31.2963	0.7983	0.7981	0.6237	0.7002	1.0074	0.5934	22.8476	9.7994	47.7167	0.4116	1.3011	0.8127	0.9926	1.59	0.7796
2374	thiamin (Vitamin B1)	Cofactors and Vitamins	Thiamine Metabolism	5341	LC/MS Pos	873	740	265.1	59-43-8	1130	C00378	HMDB00325	0.3468	0.7555	1.0648	1.5425	1.1473	0.7693	0.8661	1.4267	0.4155	0.7012	0.4217	1.157	0.6966	1.3047	1.0064	1.8833	6.1536	0.9936
14	threonine	Amino Acid	Glycine, Serine and Threonine Metabolism	1284	LC/MS Pos	564	713	120.1	72-19-5	6288	C00188	HMDB00167	0.9526	2.8116	1.9958	1.147	0.8779	0.7068	0.6563	0.9971	0.5327	3.2249	1.2565	3.1823	0.2467	1.0029	0.8904	1.2642	1.6414	0.7852
638	threonylisoleucine	Peptide	Dipeptide	42972	LC/MS Pos	100003203	2135	233.2					0.8367	2.5717	2.4961	1.0847	0.8863	0.5081	0.7144	1.1033	0.6751	3.5926	1.3791	5.3386	0.3205	0.7715	0.9025	0.9153	1.8227	1.1111
639	threonylleucine	Peptide	Dipeptide	40051	LC/MS Neg	100003204	1952	231.2	50299-12-2	4420322			1.0412	3.0464	2.65	0.8269	0.7153	0.4634	0.9588	1.326	0.6631	4.732	1.2998	4.4964	0.2094	0.6694	0.5938	1.5105	1.7363	0.9356
641	threonylphenylalanine	Peptide	Dipeptide	31530	LC/MS Pos	100001125	2500	267.2	16875-27-7	4099799;4099798			1.0429	1.6083	2.6797	0.7118	0.8721	0.6725	0.5749	0.9571	0.6716	3.6308	1.4756	4.4752	0.28	0.7795	0.769	1.7546	2.0902	1.087
644	threonylvaline	Peptide	Dipeptide	42011	LC/MS Pos	100003534	1574.5	219.2	99032-17-4	416721;4278432			1.033	2.794	2.5305	0.7179	0.7014	0.6262	0.8912	1.2136	0.7116	4.1263	1.3745	4.4556	0.2388	0.7612	0.6994	1.7471	2.0062	0.967
2281	thymidine	Nucleotide	Pyrimidine Metabolism, Thymine containing	2183	LC/MS Neg	872	1935	241.1	50-89-5	5789	C00214	HMDB00273	0.5846	0.8503	0.5846	1.0412	0.8126	1.1696	0.5846	0.5846	0.5846	1.0665	0.5846	1.8725	0.6261	2.3721	0.9588	0.5846	0.5846	0.5846
2277	thymidine 5'-monophosphate	Nucleotide	Pyrimidine Metabolism, Thymine containing	12023	LC/MS Neg	1248	924	321.1	33430-62-5	9700	C00364	HMDB01227	1	2.3415	1.2144	0.5302	0.437	0.4637	0.1984	0.1984	0.2606	0.1984	1.1307	1.9248	0.1984	1.052	0.3869	0.1984	1.077	0.1984
2282	thymine	Nucleotide	Pyrimidine Metabolism, Thymine containing	604	GC/MS	882	1429.1	255	65-71-4	1135	C00178	HMDB00262	0.7186	2.113	1.3846	1.2227	0.6929	0.9751	0.6134	0.8642	0.4466	2.9629	1.174	3.0786	0.393	1.2555	0.7983	1.0249	1.3593	0.7329
177	tryptophan	Amino Acid	Tryptophan Metabolism	54	LC/MS Pos	565	2445	205.1	73-22-3	6305	C00078	HMDB00929	0.9973	2.8012	2.4553	0.8291	0.6739	0.6833	0.858	1.3339	0.6519	3.8484	1.3464	4.5017	0.2525	0.8333	0.6942	1.4913	1.9909	1.0027
648	tryptophylaspartate	Peptide	Dipeptide	41480	LC/MS Pos	100003618	2141	320.1	71835-78-4				0.8804	2.3853	1.9028	1.1301	0.9867	0.9902	0.5479	0.7799	0.3824	3.2101	1.0098	3.5588	0.3637	1.495	0.8873	1.1261	1.2591	0.6999
106	tyrosine	Amino Acid	Phenylalanine and Tyrosine Metabolism	1299	LC/MS Pos	815	1516	182.1	60-18-4	6057	C00082	HMDB00158	1.0317	2.8108	2.534	0.8246	0.6339	0.593	0.8322	1.2268	0.639	4.0805	1.344	4.5432	0.2323	0.7125	0.6812	1.385	2.0036	0.9683
668	tyrosylleucine	Peptide	Dipeptide	40031	LC/MS Pos	100003208	2656	295.2	17355-10-1	87071;7009561			1.1378	2.4908	2.0854	1.003	0.9582	0.997	0.6978	0.9466	0.337	3.7223	1.269	3.3347	0.32	0.9927	0.7457	1.4084	1.266	0.6597
673	tyrosylvaline	Peptide	Dipeptide	41424	LC/MS Neg	100003599	2616	279.2	17355-09-8	7009560;7009559			1.0747	2.2531	2.5649	0.8679	0.8989	0.6765	0.835	1.3346	0.657	3.4416	1.2872	4.9742	0.2604	0.8019	0.6197	1.3561	2.088	0.9253
873	UDP-galactose	Carbohydrate	Nucleotide Sugar	15860	GC/MS	100000298	1973	243.1	2956-16-3;91183-98-1;137868-52-1	18068	C00052	HMDB00302	1.0969	3.5278	1.076	0.5004	0.4653	0.5662	0.2334	0.2334	0.2334	3.3166	1.1563	2.0649	0.2617	1.621	0.924	0.2334	0.7154	0.2334
869	UDP-glucose	Carbohydrate	Nucleotide Sugar	32344	GC/MS	1096	1986	243.1	117756-22-6	8629	C00029	HMDB00286	1.1708	3.2277	1.2089	0.8822	1.1446	0.7721	0.2977	0.4491	0.2286	2.1504	1.2861	2.6065	0.4066	1.9161	0.9526	0.275	1.0474	0.3717
2241	uracil	Nucleotide	Pyrimidine Metabolism, Uracil containing	605	GC/MS	825	1370.4	241	66-22-8	1174	C00106	HMDB00300	1.4249	0.8927	1.1813	1.7192	0.9998	3.4081	1.0002	0.9618	0.7743	1.3094	0.5442	2.4939	0.282	0.6102	0.7372	1.3708	1.1755	0.9037
2162	urate	Nucleotide	Purine Metabolism, (Hypo)Xanthine/Inosine containing	1604	GC/MS	1134	1928	441.2	69-93-2;120K5305	1175	C00366	HMDB00289	1.3669	1.3536	1.627	1.4367	0.7649	0.6479	1.0197	0.6616	0.1368	5.5335	0.9803	2.633	0.3777	0.8723	0.7375	1.4342	1.9437	0.8116
2240	uridine	Nucleotide	Pyrimidine Metabolism, Uracil containing	606	LC/MS Neg	535	1430	243.1	58-96-8	6029	C00299	HMDB00296	1.3375	1.4635	1.727	0.4626	0.439	0.4529	0.6926	0.6635	1.4863	2.4667	1.0514	3.7309	0.2363	0.6037	0.3963	0.9486	1.4242	2.0629
2236	uridine monophosphate (5' or 3')	Nucleotide	Pyrimidine Metabolism, Uracil containing	39879	LC/MS Pos	100003366	1079	325	58-97-9	6030	C01368, C00105	HMDB00288	0.6217	0.9982	0.7587	1.0018	0.5189	0.725	2.2971	3.2748	2.1335	1.6804	0.4738	1.5162	0.1961	0.3631	0.3419	2.8474	7.016	1.7001
2239	uridine-2',3'-cyclic monophosphate	Nucleotide	Pyrimidine Metabolism, Uracil containing	37137	LC/MS Neg	75	1082	304.9	40632-52-8	439715	C02355	HMDB11640	0.9932	2.3044	1.6821	0.7546	0.6376	0.4703	0.8507	1.1932	0.6725	3.0336	1.2039	3.5145	0.2341	0.709	0.7041	1.4655	1.771	1.0068
259	valine	Amino Acid	Leucine, Isoleucine and Valine Metabolism	1649	LC/MS Pos	566	1040	118.1	72-18-4	6287	C00183	HMDB00883	1.0141	2.8422	2.6306	0.8304	0.7308	0.6463	0.7629	1.157	0.6811	4.0705	1.3186	4.6744	0.2997	0.9859	0.7281	1.5095	1.8824	0.9342
674	valylalanine	Peptide	Dipeptide	41518	LC/MS Pos	100003636	1278.6	189.1	27493-61-4	334517			1.0097	2.2951	3.1223	0.9903	0.7872	0.7487	0.9871	1.2698	0.6112	4.0198	1.2574	4.9819	0.3643	0.8476	0.8248	1.4748	1.9283	0.8337
676	valylasparagine	Peptide	Dipeptide	40727	LC/MS Neg	100003638	1334	230.2	66170-00-1	7020200;7020201			0.9285	2.0195	2.3194	0.854	0.818	0.6047	1.0081	1.3985	0.7925	3.771	1.1222	1.6515	0.2289	0.6731	0.772	1.9944	1.2886	0.9919
677	valylaspartate	Peptide	Dipeptide	40650	LC/MS Pos	100003639	1073.3	233.1	20556-16-5	9964657			0.6239	2.03	2.069	1.0206	0.7925	0.7835	0.7118	0.9892	0.446	3.115	1.0108	3.4428	0.3604	1.3456	0.9002	1.1855	1.2351	0.6614
680	valylglycine	Peptide	Dipeptide	40475	LC/MS Pos	100003641	1330	175.1	686-43-1	136487			0.6903	2.5776	2.455	0.8584	0.8871	0.8143	0.7514	1.1467	0.5374	3.5324	1.2239	3.8272	0.2784	1.007	0.7072	1.6137	1.9436	0.993
682	valylisoleucine	Peptide	Dipeptide	40050	LC/MS Pos	100003209	2365	231.2	20556-14-3	5246012;5246013			1.0736	2.5905	3.0241	0.9425	0.5932	0.6997	0.705	1.0575	0.5191	3.4808	1.3738	4.8312	0.2711	0.7084	0.7542	1.2201	1.5762	0.7276
683	valylleucine	Peptide	Dipeptide	39994	LC/MS Pos	100003210	2503.3	231.2	22906-55-4	352039			0.7623	1.9672	1.9749	0.9781	0.8014	0.8454	0.7044	1.1887	0.508	2.7811	1.2273	3.8021	0.3621	1.0219	0.7215	1.3589	1.7495	0.7812
685	valylmethionine	Peptide	Dipeptide	40674	LC/MS Pos	100003644	2000	249.1	14486-09-0	292427			1.1293	1.8698	2.0337	0.9637	0.7754	0.826	0.675	0.7722	0.4397	4.4877	1.3719	4.0966	0.419	1.0363	0.8571	1.2053	1.9803	0.8245
686	valylphenylalanine	Peptide	Dipeptide	40688	LC/MS Pos	100003645	2790	265.2	3918-92-1	6993119;6993120			1.0063	1.6653	2.0053	0.8277	0.597	0.797	0.5622	1.0556	0.5759	3.782	1.0731	3.279	0.2868	0.9937	0.9198	1.2756	1.2916	0.6659
689	valylthreonine	Peptide	Dipeptide	44543	LC/MS Neg	100004584	1667	217.1	72636-02-3	4046492			1.0033	1.9783	2.459	0.9967	0.8257	0.7155	0.8938	1.2004	0.7017	4.2685	1.1184	4.1979	0.3367	0.9719	0.8167	1.5323	1.8704	0.9746
692	valylvaline	Peptide	Dipeptide	40728	LC/MS Neg	100003650	2684	215.2	3918-94-3	409682;4280382			0.8407	2.5671	1.9233	0.7274	0.6607	0.6	0.935	1.6177	0.7922	3.5388	1.0983	4.0518	0.2404	0.789	0.6783	1.8699	2.3955	1.065
2155	xanthine	Nucleotide	Purine Metabolism, (Hypo)Xanthine/Inosine containing	3147	GC/MS	1004	1889.9	353	69-89-6	1188	C00385	HMDB00292	0.9666	3.3768	2.4869	0.9443	0.6931	0.662	0.7592	1.0334	0.559	3.9872	1.8814	5.2978	0.2839	1.0457	0.9014	1.2292	1.7301	0.8005
2157	xanthosine	Nucleotide	Purine Metabolism, (Hypo)Xanthine/Inosine containing	15136	LC/MS Neg	100000299	1075	283.1	146-80-5	64959	C01762	HMDB00299	3.5257	8.643	3.9243	0.6587	0.6756	0.7789	0.4184	0.4825	0.8769	8.1491	4.3186	4.6223	0.5365	4.9353	1.1231	0.4184	0.4184	0.4758
779	xylulose	Carbohydrate	Pentose Metabolism	18344	GC/MS	100000421	1668	306.1	551-84-8	5289590	C00310	HMDB00654	1.9563	9.0698	3.3681	1.1125	0.8875	0.3347	0.8374	0.8233	0.8124	7.7179	2.6892	4.2087	0.3347	0.3347	0.5421	0.3347	0.3347	0.5823

## Sheet: Pathway Heat Map
	University of Florida UNFL-01-14VW Effects of microgravity on Streptococcus mutans, cells
	Heat map of statistically significant biochemicals profiled in this study. Red and green shaded cells indicate p≤0.05 (red indicates that the mean values are significantly higher for that comparison; green values significantly lower). Light red and light green shaded cells indicate 0.05<p<0.10 (light red indicates that the mean values trend higher for that comparison; light green values trend low…										Fold of Change													Statistical Values
										X	Two-Way ANOVA			ANOVA Contrasts									X	Two-Way ANOVA						ANOVA Contrasts																		X	Mean Values
											Treatment Main Effect	Time Point Main Effect	Treatment : Time Point Interaction	Normal-g 8h	Normal-g 24h	Normal-g 24h	Micro-g 8h	Micro-g 24h	Micro-g 24h	Micro-g 4h	Micro-g 8h	Micro-g 24h		Treatment Main Effect		Time Point Main Effect		Treatment : Time Point Interaction		Normal-g 8h		Normal-g 24h		Normal-g 24h		Micro-g 8h		Micro-g 24h		Micro-g 24h		Micro-g 4h		Micro-g 8h		Micro-g 24h			Normal-g 4h
																														Normal-g 4h		Normal-g 4h		Normal-g 8h		Micro-g 4h		Micro-g 4h		Micro-g 8h		Normal-g 4h		Normal-g 8h		Normal-g 24h
	Pathway Sort Order	Super Pathway	Sub Pathway	Biochemical Name	Platform	Comp ID	KEGG	HMDB	PUBCHEM	X				Normal-g 4h	Normal-g 4h	Normal-g 8h	Micro-g 4h	Micro-g 4h	Micro-g 8h	Normal-g 4h	Normal-g 8h	Normal-g 24h	X	p-value	q-value	p-value	q-value	p-value	q-value	p-value	q-value	p-value	q-value	p-value	q-value	p-value	q-value	p-value	q-value	p-value	q-value	p-value	q-value	p-value	q-value	p-value	q-value	X
	1	Amino Acid	Glycine, Serine and Threonine Metabolism	glycine	GC/MS	11777	C00037	HMDB00123	750					0.15	0.17	1.12	0.27	0.1	0.36	0.63	1.14	0.37		0.1129	0.3063	3.8383e-05	6.4628e-06	0.1341	0.1299	0.0004	0.0002	0.001	0.0016	0.5901	0.2404	0.0124	0.01	0.0001	0.0002	0.0279	0.1319	0.2332	0.2419	0.5133	0.4852	0.0347	0.2354		5.1997
	2			N-acetylglycine	GC/MS	27710		HMDB00532	10972					0.28	0.53	1.87	0.54	0.46	0.85	0.67	1.26	0.57		0.2721	0.3063	0.0933	0.0031	0.2548	0.1299	0.0147	0.0023	0.2058	0.064	0.1573	0.0848	0.621	0.1382	0.3972	0.0531	0.7174	0.8906	0.1362	0.2419	0.4727	0.4852	0.2774	0.2354		2.5172
	5			dimethylglycine	GC/MS	5086	C01026	HMDB00092	673					0.38	0.06	0.16	0.44	0.07	0.16	0.89	1.02	1		0.8274	0.3657	3.41e-06	1.1713e-06	0.6076	0.1462	0.013	0.002	1.6597e-05	6.6804e-05	0.0018	0.0079	0.1618	0.0475	6.3019e-05	7.994e-05	0.0007	0.0103	0.3832	0.2419	0.6132	0.4852	1	0.4302		2.348
	6			betaine	LC/MS pos	3141	C00719	HMDB00043	247					0.3	0.13	0.45	0.47	0.11	0.23	0.81	1.26	0.66		0.7682	0.356	3.7276e-05	6.4021e-06	0.4636	0.1317	0.008	0.0014	0.0002	0.0004	0.0632	0.046	0.1447	0.044	0.0003	0.0003	0.0039	0.0342	0.469	0.2477	0.4014	0.4852	0.5314	0.2794		2.9368
	9			serine	GC/MS	1648	C00065	HMDB00187	5951					0.32	0.4	1.24	1.18	0.39	0.33	0.59	2.16	0.58		0.7378	0.3551	0.0198	0.0008	0.0354	0.1299	0.0109	0.0018	0.0379	0.023	0.5112	0.2168	0.5392	0.1237	0.0351	0.0099	0.0109	0.0656	0.1874	0.2419	0.0445	0.4852	0.1756	0.2354		2.3229
	10			N-acetylserine	GC/MS	37076		HMDB02931	65249					0.57	0.28	0.48	1.76	0.16	0.09	0.96	2.97	0.57		0.769	0.356	0.0096	0.0004	0.1018	0.1299	0.3691	0.0411	0.0814	0.0355	0.3518	0.1618	0.0966	0.0324	0.0493	0.0127	0.0018	0.018	0.5318	0.2599	0.0584	0.4852	0.3717	0.2354		2.4178
	11			O-acetylserine	GC/MS	15947	C00979	HMDB03011	99478					3.7	0.84	0.23	10.12	0.61	0.06	0.96	2.64	0.7		0.4957	0.3072	4.1126e-06	1.2178e-06	0.0532	0.1299	0.0032	0.0006	0.7016	0.1804	0.0016	0.0073	2.1065e-05	0.0001	0.3567	0.0485	5.6403e-06	0.0002	0.6802	0.2868	0.0221	0.4391	0.3425	0.2354		1.0049
	12			beta-hydroxypyruvate	GC/MS	15686	C00168	HMDB01352	964					0.1	0.1	1	0.25	0.24	0.95	0.43	1.05	1		0.18	0.3063	3.6648e-05	6.4021e-06	0.1366	0.1299	8.1809e-05	9.2531e-05	8.1809e-05	0.0002	1	0.3618	0.0092	0.0082	0.0072	0.0033	0.8997	0.9363	0.0235	0.2419	0.8997	0.536	1	0.4302		2.6286
	13			3-phosphoserine	GC/MS	543	C01005	HMDB00272	68841					0.1	0.33	3.17	0.2	0.26	1.27	0.58	1.15	0.46		0.1993	0.3063	0.0007	6.2583e-05	0.3276	0.1299	0.0006	0.0003	0.0347	0.0222	0.0429	0.0376	0.0188	0.0125	0.0363	0.0099	0.7262	0.8906	0.1767	0.2419	0.63	0.4852	0.1834	0.2354		6.3889
	14			threonine	LC/MS pos	1284	C00188	HMDB00167	6288					0.28	0.48	1.72	0.47	0.38	0.8	0.75	1.28	0.59		0.5672	0.3265	0.0104	0.0004	0.3	0.1299	0.0061	0.0011	0.1174	0.0417	0.1286	0.0731	0.126	0.0398	0.0459	0.0122	0.5712	0.8659	0.4864	0.2519	0.3576	0.4852	0.2325	0.2354		2.5546
	15			N-acetylthreonine	LC/MS neg	33939	C01118		152204					0.12	0.13	1.09	0.21	0.12	0.55	0.73	1.31	0.66		0.5722	0.3265	2.3095e-06	8.6228e-07	0.2742	0.1299	2.9825e-05	5.1593e-05	6.0394e-05	0.0002	0.6464	0.2593	0.0006	0.0015	3.7128e-05	4.8908e-05	0.105	0.3193	0.4058	0.2434	0.3189	0.4852	0.2594	0.2354		6.0904
	16			allo-threonine	GC/MS	15142	C05519	HMDB04041	99289					1.55	0.66	0.42	3.15	0.56	0.18	0.75	1.53	0.65		0.9526	0.4014	0.0038	0.0002	0.3104	0.1299	0.2874	0.0324	0.4481	0.1227	0.0821	0.0548	0.0198	0.0129	0.1812	0.0281	0.0015	0.0151	0.7344	0.2938	0.2441	0.4852	0.3452	0.2354		1.1287
	18			homoserine	GC/MS	23642	C00263	HMDB00719	12647					0.33	0.49	1.49	0.38	0.33	0.87	0.82	0.95	0.55		0.3403	0.3063	0.0102	0.0004	0.5391	0.1396	0.0127	0.002	0.1108	0.0415	0.2511	0.1198	0.0727	0.0271	0.0358	0.0099	0.6981	0.8906	0.5099	0.2581	0.7834	0.4969	0.2109	0.2354		2.3839
	19			O-acetylhomoserine	GC/MS	31539	C01077		439389					0.62	0.38	0.61	1.16	0.36	0.31	0.63	1.18	0.6		0.3028	0.3063	0.0061	0.0003	0.2597	0.1299	0.1612	0.019	0.0219	0.0165	0.2774	0.1299	0.5464	0.1249	0.0207	0.0072	0.0066	0.0465	0.2127	0.2419	0.4404	0.4852	0.203	0.2354		1.8874
	24		Alanine and Aspartate Metabolism	alanine	GC/MS	1126	C00041	HMDB00161	5950					0.45	0.3	0.67	0.67	0.2	0.31	0.7	1.04	0.47		0.1692	0.3063	0.0009	7.0163e-05	0.2869	0.1299	0.0455	0.0062	0.0084	0.0083	0.3772	0.172	0.3901	0.0976	0.0013	0.0009	0.0068	0.0468	0.3586	0.2419	0.7072	0.4875	0.0731	0.2354		2.418
	25			N-acetylalanine	LC/MS neg	1585	C02847	HMDB00766	88064					0.5	0.64	1.28	0.48	0.54	1.11	0.77	0.75	0.65		0.2465	0.3063	0.173	0.0055	0.8598	0.1814	0.1083	0.0134	0.38	0.1066	0.4262	0.1869	0.3045	0.0804	0.3654	0.0493	0.8971	0.9363	0.3785	0.2419	0.8052	0.4969	0.3639	0.2354		2.0676
	27			aspartate	GC/MS	15996	C00049	HMDB00191	5960					0.18	0.29	1.57	0.39	0.22	0.55	0.72	1.55	0.55		0.5018	0.3093	0.0004	3.7852e-05	0.1248	0.1299	0.0005	0.0003	0.0064	0.0069	0.1939	0.0965	0.0469	0.0205	0.0026	0.0016	0.1437	0.3956	0.3105	0.2419	0.1868	0.4852	0.1493	0.2354		3.8466
	29			asparagine	GC/MS	512	C00152	HMDB00168	6267					0.2	0.2	1.04	0.76	0.15	0.2	0.7	2.69	0.52		0.7461	0.3551	0.0135	0.0005	0.1621	0.1299	0.0238	0.0034	0.0394	0.0232	0.788	0.3043	0.7891	0.1666	0.0195	0.0068	0.0323	0.143	0.4203	0.2437	0.1652	0.4852	0.247	0.2354		3.9122
	31			N-acetylaspartate (NAA)	GC/MS	22185	C01042	HMDB00812	65065					1.39	0.27	0.19	0.93	0.16	0.17	0.92	0.62	0.55		0.2454	0.3063	0.0005	4.2889e-05	0.9858	0.2014	0.7986	0.0845	0.0079	0.0081	0.0049	0.0139	0.7838	0.1661	0.0055	0.0026	0.0033	0.0306	0.5303	0.2599	0.5428	0.4852	0.4158	0.2439		1.5095
	36		Glutamate Metabolism	glutamate	GC/MS	57	C00025	HMDB00148	611					0.23	0.43	1.85	0.53	0.44	0.82	0.6	1.38	0.61		0.435	0.3063	0.0079	0.0004	0.2281	0.1299	0.0029	0.0006	0.0629	0.0312	0.1215	0.0708	0.1697	0.0493	0.0659	0.0152	0.584	0.8679	0.2435	0.2419	0.324	0.4852	0.253	0.2354		2.9674
	37			glutamine	LC/MS pos	53	C00064	HMDB00641	5961					0.69	0.32	0.47	0.78	0.35	0.45	0.91	1.03	1		0.9202	0.3919	0.0012	8.4862e-05	0.8407	0.1784	0.1566	0.0186	0.003	0.0037	0.0486	0.0412	0.5105	0.1186	0.0076	0.0034	0.0268	0.1291	0.6227	0.2792	0.7487	0.4969	1	0.4302		1.3644
	38			N-acetylglutamate	LC/MS pos	15720	C00624	HMDB01138	70914					0.3	0.3	0.98	0.86	0.36	0.42	0.48	1.37	0.59		0.2823	0.3063	0.0053	0.0002	0.1307	0.1299	0.0072	0.0013	0.0095	0.0089	0.8809	0.3352	0.7356	0.1576	0.0214	0.0073	0.0404	0.1636	0.1042	0.2419	0.2807	0.4852	0.2111	0.2354		2.718
	41			gamma-aminobutyrate (GABA)	GC/MS	1416	C00334	HMDB00112	119					0.16	0.42	2.58	0.34	0.49	1.47	0.54	1.12	0.64		0.242	0.3063	0.0024	0.0001	0.3952	0.1299	0.0013	0.0004	0.0975	0.0392	0.0362	0.0331	0.0404	0.0199	0.1547	0.0246	0.4516	0.7746	0.1803	0.2419	0.6711	0.4875	0.2748	0.2354		3.7226
	47			pyroglutamine*	LC/MS pos	32672			134508					0.29	0.7	2.4	0.56	0.58	1.04	0.63	1.2	0.52		0.2863	0.3063	0.0418	0.0015	0.3115	0.1299	0.013	0.002	0.4379	0.1208	0.0562	0.0431	0.2622	0.0709	0.2548	0.0364	0.9847	0.9434	0.296	0.2419	0.5304	0.4852	0.163	0.2354		2.4865
	48			citramalate	GC/MS	22158	C00815	HMDB00426	1081					0.69	1.01	1.46	0.51	0.26	0.52	1.24	0.92	0.32		0.1222	0.3063	0.0433	0.0015	0.0413	0.1299	0.1662	0.0195	0.9518	0.2316	0.1833	0.0925	0.115	0.0375	0.0029	0.0017	0.066	0.2394	0.7434	0.2949	0.9146	0.5385	0.0061	0.2354		1.3169
	50		Histidine Metabolism	histidine	LC/MS neg	59	C00135	HMDB00177	6274					0.21	0.58	2.78	0.47	0.55	1.18	0.63	1.44	0.61		0.5634	0.3265	0.0079	0.0004	0.2433	0.1299	0.0027	0.0006	0.2722	0.0793	0.0226	0.0278	0.1182	0.0383	0.2033	0.0309	0.7417	0.8906	0.3501	0.2419	0.2886	0.4852	0.2658	0.2354		2.8632
	51			N-acetylhistidine	LC/MS neg	33946	C02997	HMDB32055	75619					0.26	0.14	0.55	0.29	0.13	0.46	0.87	0.99	0.83		0.7443	0.3551	4.212e-05	6.5828e-06	0.8427	0.1784	0.003	0.0006	0.0003	0.0005	0.1991	0.0977	0.0121	0.0099	0.0003	0.0003	0.0648	0.2394	0.6424	0.2797	0.78	0.4969	0.7051	0.3402		3.5963
	69		Lysine Metabolism	lysine	LC/MS pos	1301	C00047	HMDB00182	5962					0.51	1.09	2.15	1.29	0.96	0.74	0.58	1.48	0.51		0.4873	0.3063	0.8515	0.0257	0.2793	0.1299	0.2232	0.0256	0.8652	0.2146	0.1705	0.0878	0.505	0.1178	0.9986	0.1198	0.5039	0.8043	0.3312	0.2419	0.3564	0.4852	0.2579	0.2354		1.4953
	70			N2-acetyllysine	LC/MS pos	36751	C12989	HMDB00446	92907					0.76	1	1.31	1.27	0.76	0.6	0.67	1.12	0.51		0.4624	0.3063	0.9174	0.0276	0.4999	0.1374	0.6026	0.0652	0.9779	0.2356	0.6218	0.2504	0.4405	0.1061	0.7717	0.0951	0.2952	0.6321	0.4432	0.2458	0.5994	0.4852	0.3094	0.2354		1.49
	71			N6-acetyllysine	LC/MS pos	36752	C02727	HMDB00206	92832					1.22	0.72	0.59	2.06	0.61	0.3	0.73	1.24	0.62		0.4916	0.3063	0.0146	0.0006	0.3407	0.1299	0.6699	0.0722	0.3113	0.0891	0.161	0.0859	0.046	0.0203	0.2422	0.035	0.0048	0.0389	0.3619	0.2419	0.4171	0.4852	0.2841	0.2354		1.1855
	86			pipecolate	GC/MS	1444	C00408	HMDB00070	849					0.26	0.46	1.8	0.52	0.46	0.89	0.6	1.21	0.6		0.3634	0.3063	0.0084	0.0004	0.2683	0.1299	0.0036	0.0007	0.0947	0.0386	0.0988	0.062	0.1326	0.0412	0.0663	0.0152	0.6915	0.8906	0.2765	0.2419	0.412	0.4852	0.2031	0.2354		2.6518
	93		Phenylalanine and Tyrosine Metabolism	phenylalanine	LC/MS pos	64	C00079	HMDB00159	6140					0.16	0.39	2.41	0.33	0.41	1.25	0.6	1.22	0.63		0.3954	0.3063	0.0012	8.4837e-05	0.3412	0.1299	0.0008	0.0003	0.0596	0.0302	0.0351	0.0331	0.0243	0.014	0.0593	0.0144	0.6307	0.8679	0.2789	0.2419	0.4711	0.4852	0.2778	0.2354		3.6167
	94			N-acetylphenylalanine	LC/MS neg	33950	C03519	HMDB00512	74839					0.2	0.41	2.08	0.29	0.32	1.08	0.77	1.15	0.6		0.3744	0.3063	0.0002	1.8942e-05	0.3296	0.1299	0.0003	0.0002	0.0206	0.0156	0.0361	0.0331	0.0035	0.0041	0.0049	0.0025	0.8598	0.9311	0.4725	0.2477	0.5211	0.4852	0.1551	0.2354		3.1091
	97			phenylpyruvate	LC/MS neg	566	C00166	HMDB00205	997					0.02	0.02	1	0.04	0.02	0.43	1.08	2.31	1		0.1989	0.3063	3.8487e-10	1.1017e-09	0.2079	0.1299	1.5603e-08	9.9267e-08	1.5603e-08	3.5588e-07	1	0.3618	1.3136e-07	1.5285e-06	1.5303e-08	2.4624e-07	0.0379	0.1574	0.9822	0.3589	0.0379	0.4852	1	0.4302		1.4206
	106			tyrosine	LC/MS pos	1299	C00082	HMDB00158	6057					0.16	0.44	2.68	0.32	0.42	1.32	0.64	1.26	0.62		0.4481	0.3063	0.001	7.9258e-05	0.3159	0.1299	0.0007	0.0003	0.0873	0.0369	0.0212	0.0271	0.0213	0.0133	0.0658	0.0152	0.5455	0.8316	0.3276	0.2419	0.4144	0.4852	0.2597	0.2354		3.3225
	107			N-acetyltyrosine	LC/MS neg	32390		HMDB00866	68310					0.25	0.42	1.67	0.4	0.3	0.75	0.82	1.33	0.6		0.6993	0.3456	0.0018	0.0001	0.2721	0.1299	0.0023	0.0005	0.0422	0.0241	0.1378	0.0763	0.0404	0.0199	0.0096	0.0039	0.4498	0.7746	0.6386	0.2792	0.2997	0.4852	0.2223	0.2354		2.5701
	115			4-hydroxyphenylpyruvate	LC/MS neg	1669	C01179	HMDB00707	979					0.08	0.08	0.95	0.36	0.08	0.22	0.77	3.25	0.74		0.2694	0.3063	1.3122e-06	5.3658e-07	0.0144	0.1299	1.4391e-05	3.5266e-05	1.2624e-05	5.7588e-05	0.9268	0.3488	0.0226	0.0138	1.6066e-05	2.7512e-05	0.001	0.013	0.4123	0.2434	0.0041	0.2471	0.5111	0.2749		2.7109
	116			3-(4-hydroxyphenyl)lactate	LC/MS neg	32197	C03672	HMDB00755	9378					0.35	0.45	1.3	0.56	0.45	0.81	1.12	1.77	1.11		0.1613	0.3063	0.1849	0.0059	0.807	0.1734	0.1538	0.0183	0.3361	0.0954	0.6122	0.2485	0.3603	0.0917	0.1998	0.0307	0.6921	0.8906	0.445	0.2458	0.1985	0.4852	0.6713	0.3265		1.491
	123			p-cresol sulfate	LC/MS neg	36103	C01468	HMDB11635	4615423					0.22	0.6	2.75	0.46	0.64	1.38	0.59	1.27	0.64		0.2935	0.3063	0.0021	0.0001	0.1993	0.1299	0.0008	0.0003	0.1966	0.062	0.009	0.019	0.0633	0.0244	0.2496	0.0359	0.4191	0.7509	0.1602	0.2419	0.3688	0.4852	0.2052	0.2354		2.5759
	155			o-Tyrosine	LC/MS pos	43392			91482					0.19	0.69	3.61	0.4	0.42	1.04	0.85	1.79	0.51		0.7493	0.3551	0.0023	0.0001	0.0849	0.1299	0.001	0.0003	0.4061	0.1125	0.0046	0.0135	0.0542	0.0225	0.0572	0.0141	0.9764	0.9415	0.6194	0.2792	0.1157	0.4852	0.1052	0.2354		2.3844
	177		Tryptophan Metabolism	tryptophan	LC/MS pos	54	C00078	HMDB00929	6305					0.18	0.46	2.52	0.35	0.45	1.3	0.64	1.23	0.63		0.4408	0.3063	0.0018	0.0001	0.3332	0.1299	0.0011	0.0004	0.11	0.0415	0.0265	0.0293	0.0322	0.0172	0.0876	0.0177	0.5846	0.8679	0.3251	0.2419	0.4362	0.4852	0.2685	0.2354		3.2322
	178			N-acetyltryptophan	LC/MS neg	33959	C03137	HMDB13713	700653					0.34	0.44	1.28	0.49	0.34	0.7	0.71	1.02	0.56		0.1956	0.3063	0.0049	0.0002	0.3287	0.1299	0.0065	0.0011	0.0371	0.0228	0.3632	0.1663	0.1227	0.0394	0.0153	0.0056	0.267	0.6053	0.2629	0.2419	0.6572	0.4867	0.124	0.2354		2.6021
	187			kynurenine	LC/MS pos	15140	C00328	HMDB00684	161166					0.34	0.86	2.5	0.36	0.45	1.27	1.24	1.29	0.65		0.8284	0.3657	0.191	0.0061	0.5975	0.1445	0.2205	0.0254	0.7349	0.1856	0.1271	0.0727	0.2043	0.0573	0.3619	0.049	0.7001	0.8906	0.5753	0.2736	0.6084	0.4852	0.4862	0.2671		1.9254
	218		Leucine, Isoleucine and Valine Metabolism	leucine	LC/MS pos	60	C00123	HMDB00687	6106					0.18	0.4	2.25	0.34	0.41	1.19	0.6	1.14	0.6		0.3067	0.3063	0.0014	9.4829e-05	0.358	0.1299	0.001	0.0004	0.0606	0.0303	0.0447	0.0386	0.0269	0.0149	0.0524	0.0133	0.7193	0.8906	0.2586	0.2419	0.5564	0.4852	0.2288	0.2354		3.5859
	219			N-acetylleucine	LC/MS pos	1587	C02710	HMDB11756	70912					0.24	0.45	1.86	0.35	0.38	1.08	0.73	1.07	0.62		0.4103	0.3063	0.0053	0.0002	0.5467	0.1396	0.0053	0.001	0.1019	0.0403	0.1304	0.0737	0.0438	0.0203	0.0515	0.0132	0.93	0.9408	0.4718	0.2477	0.6964	0.4875	0.2788	0.2354		2.9185
	221			4-methyl-2-oxopentanoate	LC/MS neg	22116	C00233	HMDB00695	70					0.12	0.29	2.49	0.39	0.21	0.54	0.87	2.91	0.63		0.4898	0.3063	6.3534e-05	9.0931e-06	0.0167	0.1299	4.2526e-05	6.4017e-05	0.0038	0.0046	0.0202	0.0271	0.0232	0.0139	0.0007	0.0006	0.0808	0.2691	0.6302	0.2792	0.0083	0.2571	0.1789	0.2354		2.8635
	247			isoleucine	LC/MS pos	1125	C00407	HMDB00172	6306					0.17	0.37	2.16	0.28	0.32	1.15	0.66	1.1	0.58		0.3253	0.3063	0.0009	7.1692e-05	0.4299	0.131	0.0011	0.0004	0.0444	0.0249	0.0642	0.0464	0.0144	0.011	0.0221	0.0074	0.8205	0.9247	0.3658	0.2419	0.6364	0.4852	0.211	0.2354		3.6603
	250			3-methyl-2-oxovalerate	LC/MS neg	15676	C00671	HMDB03736	47					0.1	0.24	2.33	0.32	0.13	0.42	0.96	2.95	0.53		0.4506	0.3063	1.3315e-05	2.8076e-06	0.01	0.1299	2.3276e-05	4.8893e-05	0.0013	0.0019	0.0286	0.0302	0.0078	0.0072	7.6516e-05	9.0366e-05	0.0202	0.105	0.8895	0.336	0.006	0.2471	0.0915	0.2354		2.9982
	259			valine	LC/MS pos	1649	C00183	HMDB00883	6287					0.2	0.43	2.15	0.34	0.4	1.18	0.64	1.1	0.6		0.3326	0.3063	0.0021	0.0001	0.4316	0.131	0.0018	0.0004	0.0835	0.0362	0.0564	0.0431	0.0285	0.0156	0.0546	0.0136	0.7259	0.8906	0.3345	0.2419	0.6229	0.4852	0.2359	0.2354		3.3545
	269		Methionine, Cysteine, SAM and Taurine Metabolism	methionine	LC/MS pos	1302	C00073	HMDB00696	6137					0.17	0.36	2.15	0.3	0.35	1.17	0.64	1.14	0.62		0.3582	0.3063	0.0007	6.179e-05	0.3837	0.1299	0.0007	0.0003	0.0356	0.0222	0.0521	0.0423	0.0151	0.0114	0.0274	0.0086	0.7522	0.894	0.3073	0.2419	0.5455	0.4852	0.2493	0.2354		3.623
	270			N-acetylmethionine	LC/MS neg	1589	C02712	HMDB11745	448580					0.24	0.38	1.57	0.42	0.39	0.92	0.7	1.21	0.71		0.4821	0.3063	0.0027	0.0001	0.3943	0.1299	0.0023	0.0005	0.03	0.0199	0.1925	0.0962	0.0584	0.0232	0.0314	0.0093	0.7367	0.8906	0.3321	0.2419	0.4738	0.4852	0.3439	0.2354		2.7971
	271			N-formylmethionine	LC/MS neg	2829	C03145	HMDB01015	439750					0.25	0.3	1.21	0.45	0.3	0.67	0.68	1.23	0.68		0.5752	0.3265	0.0009	7.4147e-05	0.3488	0.1299	0.0018	0.0004	0.0058	0.0065	0.532	0.2247	0.0635	0.0244	0.0084	0.0036	0.2902	0.6264	0.3144	0.2419	0.3853	0.4852	0.4125	0.2439		2.984
	274			methionine sulfoxide	LC/MS pos	18374	C02989	HMDB02005	158980					0.1	0.32	3.06	0.21	0.33	1.55	0.6	1.22	0.62		0.4161	0.3063	0.0003	2.7487e-05	0.3681	0.1299	0.0003	0.0002	0.0352	0.0222	0.0186	0.0263	0.0061	0.0059	0.0316	0.0093	0.393	0.7228	0.3107	0.2419	0.4868	0.4852	0.2855	0.2354		4.257
	276			S-adenosylmethionine (SAM)	LC/MS pos	15915	C00019	HMDB01185	34755					0.44	1.01	2.3	0.76	0.96	1.26	0.72	1.25	0.68		0.9461	0.4014	0.4464	0.0137	0.7648	0.1687	0.1879	0.0218	0.7294	0.1848	0.3179	0.1469	0.7139	0.1542	0.9641	0.1167	0.7475	0.8924	0.6939	0.2868	0.5483	0.4852	0.9259	0.422		1.6541
	278			homocysteine	GC/MS	15128	C00155	HMDB00742	778					0.4	0.38	0.94	0.43	0.32	0.73	0.73	0.78	0.61		0.2981	0.3063	0.0113	0.0005	0.972	0.2	0.0807	0.0103	0.0381	0.023	0.6803	0.2708	0.0851	0.0299	0.023	0.0075	0.4803	0.7901	0.595	0.2792	0.6154	0.4852	0.4271	0.2479		2.3782
	284			2-aminobutyrate	GC/MS	1577	C02261	HMDB00650	439691					0.37	0.47	1.29	0.53	0.35	0.66	0.69	1	0.51		0.1383	0.3063	0.0062	0.0003	0.3313	0.1299	0.0111	0.0018	0.0548	0.0287	0.402	0.1793	0.1227	0.0394	0.0116	0.0044	0.2128	0.5218	0.3017	0.2419	0.8018	0.4969	0.0778	0.2354		2.3214
	285			2-hydroxybutyrate (AHB)	GC/MS	21044	C05984	HMDB00008	440864					0.23	0.36	1.54	0.57	0.53	0.93	0.44	1.07	0.65		0.2106	0.3063	0.1181	0.0039	0.3008	0.1299	0.0196	0.0029	0.0984	0.0394	0.3853	0.1749	0.702	0.1527	0.6265	0.0801	0.9161	0.9363	0.0735	0.2419	0.7401	0.4969	0.5161	0.2761		3.2767
	286			cysteine	GC/MS	31453	C00097	HMDB00574	5862					0.41	0.2	0.49	0.63	0.13	0.21	0.69	1.06	0.45		0.1446	0.3063	6.6952e-05	9.2731e-06	0.2474	0.1299	0.0222	0.0032	0.0008	0.0014	0.0965	0.0613	0.3569	0.0917	0.0002	0.0002	0.0011	0.013	0.2558	0.2419	0.6443	0.4852	0.0707	0.2354		2.6428
	288			cystine	GC/MS	31454	C00491	HMDB00192	67678					0.1	0.44	4.37	0.29	0.5	1.7	0.53	1.53	0.6		0.591	0.3265	0.0014	9.4453e-05	0.2416	0.1299	0.0007	0.0003	0.2184	0.0676	0.0072	0.017	0.0393	0.0198	0.2338	0.0342	0.3107	0.6449	0.3048	0.2419	0.2754	0.4852	0.3246	0.2354		3.9108
	294			cysteine sulfinic acid	GC/MS	37443	C00606	HMDB00996	109					0.16	0.42	2.64	0.44	0.49	1.11	0.5	1.37	0.58		0.3987	0.3063	0.0049	0.0002	0.2099	0.1299	0.0014	0.0004	0.1107	0.0415	0.0338	0.0328	0.1107	0.0363	0.1478	0.0238	0.8639	0.9311	0.1982	0.2419	0.3218	0.4852	0.2582	0.2354		3.9572
	302		Urea cycle; Arginine and Proline Metabolism	arginine	GC/MS	1638	C00062	HMDB00517	232					0.21	0.49	2.33	0.47	0.45	0.94	0.59	1.33	0.54		0.3551	0.3063	0.0159	0.0006	0.2846	0.1299	0.0055	0.001	0.1986	0.062	0.0667	0.0473	0.1681	0.0491	0.1328	0.0225	0.8866	0.9363	0.2895	0.2419	0.438	0.4852	0.1988	0.2354		2.9544
	304			ornithine	GC/MS	1493	C00077	HMDB03374	6262					0.15	0.35	2.32	0.3	0.34	1.13	0.51	1.02	0.49		0.1641	0.3063	0.0046	0.0002	0.4516	0.1315	0.0031	0.0006	0.0809	0.0355	0.1008	0.0627	0.056	0.0228	0.0735	0.0157	0.8803	0.935	0.1988	0.2419	0.8384	0.5134	0.1823	0.2354		4.8914
	305			proline	LC/MS pos	1898	C00148	HMDB00162	145742					0.39	0.47	1.2	0.76	0.39	0.51	0.73	1.44	0.6		0.5822	0.3265	0.0117	0.0005	0.1457	0.1299	0.0128	0.002	0.0527	0.0282	0.455	0.197	0.4947	0.1158	0.0158	0.0056	0.057	0.2167	0.4145	0.2434	0.1953	0.4852	0.158	0.2354		2.067
	307			argininosuccinate	GC/MS	15497	C03406	HMDB00052	16950;828					0.02	0.47	21.25	0.16	0.54	3.43	0.6	4.21	0.68		0.426	0.3063	8.9698e-06	2.115e-06	0.0248	0.1299	5.0896e-06	1.4202e-05	0.1464	0.0486	4.4976e-05	0.0007	0.0034	0.0041	0.305	0.0428	0.025	0.1227	0.3088	0.2419	0.0097	0.2571	0.5716	0.2938		4.0017
	315			N-acetylproline	LC/MS neg	34387			322640					0.31	0.44	1.41	0.64	0.45	0.71	0.58	1.19	0.6		0.2819	0.3063	0.0302	0.0011	0.2799	0.1299	0.0112	0.0018	0.0853	0.0365	0.2843	0.1325	0.3924	0.0976	0.1002	0.019	0.3891	0.7228	0.1914	0.2419	0.483	0.4852	0.2212	0.2354		2.5948
	330		Creatine Metabolism	creatinine	LC/MS pos	513	C00791	HMDB00562	588					0.27	0.61	2.27	0.37	0.63	1.71	0.67	0.91	0.69		0.4201	0.3063	0.0183	0.0007	0.7081	0.163	0.0161	0.0024	0.4677	0.1275	0.0631	0.046	0.0791	0.0289	0.3335	0.0461	0.38	0.7221	0.5038	0.2566	0.8525	0.5181	0.3624	0.2354		2.4254
	341		Polyamine Metabolism	spermidine	LC/MS pos	485	C00315	HMDB01257	1102					0.08	0.28	3.59	0.19	0.25	1.31	0.5	1.19	0.43		0.2746	0.3063	0.0361	0.0013	0.5001	0.1374	0.0168	0.0025	0.2863	0.083	0.1229	0.071	0.1819	0.0518	0.2044	0.0309	0.9415	0.9408	0.3196	0.2419	0.7544	0.4969	0.23	0.2354		7.9068
	342			5-methylthioadenosine (MTA)	LC/MS pos	1419	C00170	HMDB01173	439176					2.38	3.28	1.38	3.79	2.2	0.58	0.81	1.29	0.54		0.394	0.3063	0.0024	0.0001	0.2935	0.1299	0.0571	0.0076	0.0151	0.0126	0.4811	0.2066	0.0024	0.0034	0.0385	0.0104	0.1599	0.4228	0.3789	0.2419	0.4371	0.4852	0.1806	0.2354		0.5617
	351		Guanidino and Acetamido Metabolism	4-guanidinobutanoate	LC/MS pos	15681	C01035	HMDB03464	500					0.3	0.51	1.68	0.53	0.49	0.93	0.68	1.2	0.66		0.583	0.3265	0.0238	0.0009	0.4228	0.131	0.0106	0.0017	0.1654	0.0534	0.1484	0.0813	0.1802	0.0515	0.1344	0.0226	0.8585	0.9311	0.4304	0.2437	0.449	0.4852	0.3638	0.2354		2.4631
	353		Glutathione Metabolism	glutathione, reduced (GSH)	LC/MS pos	2127	C00051	HMDB00125	124886					3.23	0.55	0.17	1.06	0.01	0.01	2.65	0.87	0.05		0.7788	0.3577	0.0022	0.0001	0.0782	0.1299	0.0838	0.0106	0.7661	0.1927	0.049	0.0412	0.7143	0.1542	0.0023	0.0014	0.0012	0.0131	0.1541	0.2419	0.9918	0.5567	0.0652	0.2354		0.5081
	354			glutathione, oxidized (GSSG)	LC/MS pos	27727	C00127	HMDB03337	65359					0.45	0.11	0.23	0.39	0.14	0.36	0.76	0.65	1		0.4096	0.3063	6.1115e-05	8.8952e-06	0.7815	0.1699	0.0211	0.0031	0.0002	0.0003	0.0169	0.0251	0.0549	0.0226	0.0008	0.0007	0.0406	0.1636	0.3357	0.2419	0.6418	0.4852	1	0.4302		2.2571
	356			cysteine-glutathione disulfide	LC/MS pos	35159		HMDB00656	4247235					0.41	0.05	0.12	0.55	0.01	0.01	0.71	0.94	0.11		0.0184	0.3063	1.8802e-07	1.0764e-07	0.0326	0.1299	0.0666	0.0087	2.9103e-05	0.0001	0.0007	0.0055	0.3592	0.0917	5.6796e-07	3.242e-06	1.7224e-06	0.0001	0.384	0.2419	0.8754	0.5275	0.0018	0.1128		2.7411
	361			5-oxoproline	LC/MS pos	1494	C01879	HMDB00267	7405					0.18	0.44	2.39	0.38	0.43	1.12	0.61	1.26	0.6		0.3934	0.3063	0.0025	0.0001	0.2973	0.1299	0.0014	0.0004	0.0962	0.039	0.0386	0.0347	0.0447	0.0203	0.0654	0.0152	0.8351	0.9279	0.3075	0.2419	0.4274	0.4852	0.2217	0.2354		3.4027
	362			ophthalmate	LC/MS pos	34592		HMDB05765	7018721					0.21	0.16	0.74	0.26	0.09	0.37	0.77	0.92	0.46		0.1375	0.3063	8.4053e-06	2.0622e-06	0.4212	0.131	0.0008	0.0003	0.0002	0.0004	0.402	0.1793	0.0034	0.0041	3.2501e-05	4.82e-05	0.0164	0.0885	0.434	0.2437	0.9893	0.5567	0.0772	0.2354		4.4122
	363			norophthalmate*	LC/MS pos	39251		HMDB05766	5489007					0.28	0.29	1.04	0.32	0.19	0.59	0.81	0.94	0.53		0.3671	0.3063	0.0008	6.7949e-05	0.5816	0.1445	0.0048	0.0009	0.0075	0.0078	0.8154	0.3137	0.0343	0.0178	0.0036	0.002	0.2464	0.5682	0.4612	0.2477	0.7712	0.4969	0.2687	0.2354		3.3733
	368	Peptide	Gamma-glutamyl Amino Acid	gamma-glutamylalanine	GC/MS	37063			440103					1.12	0.91	0.82	1.73	0.58	0.33	0.87	1.35	0.55		0.704	0.3465	0.0889	0.003	0.3992	0.1299	0.9835	0.1015	0.4477	0.1227	0.4359	0.1903	0.1349	0.0417	0.3178	0.0442	0.0214	0.1087	0.5179	0.2596	0.3778	0.4852	0.3738	0.2354		1.0489
	369			gamma-glutamylcysteine	LC/MS pos	1778	C00669	HMDB01049	842					4.13	1	0.24	3.59	0.13	0.04	1.41	1.22	0.19		0.4678	0.3063	0.0002	1.8797e-05	0.0949	0.1299	0.0293	0.0041	0.6478	0.1705	0.0123	0.0228	0.0232	0.0139	0.0058	0.0027	6.7652e-05	0.0015	0.6377	0.2792	0.5528	0.4852	0.034	0.2354		0.7753
	375			gamma-glutamylleucine	LC/MS pos	18369		HMDB11171	151023					0.39	0.52	1.33	0.75	0.58	0.77	0.6	1.15	0.67		0.3377	0.3063	0.0746	0.0026	0.3769	0.1299	0.0258	0.0036	0.1113	0.0415	0.4261	0.1869	0.5525	0.1258	0.1959	0.0302	0.4629	0.7757	0.206	0.2419	0.563	0.4852	0.3429	0.2354		2.1551
	377			gamma-glutamylmethionine	LC/MS pos	37539			7009567					0.62	0.33	0.54	0.73	0.25	0.34	0.84	0.98	0.62		0.4407	0.3063	0.0018	0.0001	0.6459	0.1529	0.1435	0.0172	0.0082	0.0083	0.1369	0.0762	0.5917	0.1327	0.0051	0.0026	0.0141	0.0778	0.4903	0.2519	0.7675	0.4969	0.3502	0.2354		1.8613
	378			gamma-glutamylphenylalanine	LC/MS pos	33422		HMDB00594	111299					0.24	0.5	2.06	0.47	0.46	0.98	0.62	1.2	0.57		0.3018	0.3063	0.0067	0.0003	0.2831	0.1299	0.0031	0.0006	0.1205	0.0425	0.0662	0.0472	0.0964	0.0324	0.0727	0.0157	0.8729	0.9311	0.2709	0.2419	0.4765	0.4852	0.1728	0.2354		2.9001
	381			gamma-glutamyltyrosine	LC/MS pos	2734		HMDB11741	94340					0.19	0.38	1.97	0.38	0.41	1.08	0.6	1.18	0.65		0.5902	0.3265	0.0075	0.0003	0.5981	0.1445	0.0063	0.0011	0.0898	0.0372	0.1705	0.0878	0.0615	0.024	0.0818	0.017	0.8731	0.9311	0.4882	0.2519	0.6086	0.4852	0.4567	0.2578		3.2915
	383			gamma-glutamyl-2-aminobutyrate	GC/MS	37092								0.67	0.54	0.8	1.37	0.43	0.32	0.65	1.33	0.53		0.6415	0.333	0.3895	0.0121	0.6267	0.1496	0.8564	0.0887	0.6258	0.1661	0.7578	0.2948	0.436	0.1055	0.4096	0.0544	0.1227	0.3561	0.6343	0.2792	0.6242	0.4852	0.4163	0.2439		1.7307
	389		Dipeptide	alanylalanine	LC/MS pos	15129		HMDB28680	5484352					1.83	0.35	0.19	3.65	0.26	0.07	0.75	1.5	0.57		0.5213	0.3164	4.6074e-06	1.2372e-06	0.1479	0.1299	0.087	0.0109	0.0093	0.0089	0.0003	0.0029	0.0013	0.0022	0.0037	0.002	5.0832e-06	0.0002	0.3416	0.2419	0.2091	0.4852	0.1643	0.2354		1.2082
	395			alanylglycine	GC/MS	37075		HMDB06899	79094					0.16	0.38	2.31	0.38	0.45	1.18	0.55	1.27	0.65		0.4345	0.3063	0.0034	0.0002	0.3143	0.1299	0.0015	0.0004	0.0728	0.0339	0.0546	0.0428	0.0654	0.0248	0.1111	0.0203	0.7637	0.8998	0.2392	0.2419	0.4228	0.4852	0.3407	0.2354		3.8051
	397			alanylisoleucine	LC/MS pos	37118			417358;5246008					0.19	0.44	2.36	0.35	0.49	1.41	0.65	1.22	0.73		0.5409	0.3206	0.0016	0.0001	0.4378	0.1314	0.0011	0.0004	0.081	0.0355	0.0362	0.0331	0.0255	0.0143	0.1113	0.0203	0.4231	0.7509	0.3383	0.2419	0.4866	0.4852	0.4332	0.2479		3.1818
	398			alanylleucine	LC/MS pos	37093			259583					0.14	0.36	2.67	0.27	0.41	1.53	0.63	1.23	0.71		0.4527	0.3063	0.0004	4.1981e-05	0.3703	0.1299	0.0004	0.0002	0.0416	0.0239	0.0225	0.0278	0.0106	0.009	0.0551	0.0137	0.3857	0.7228	0.2827	0.2419	0.4685	0.4852	0.352	0.2354		3.73
	401			alanylphenylalanine	LC/MS pos	38679			2080					0.08	0.26	3.12	0.15	0.39	2.6	0.61	1.08	0.9		0.776	0.3577	9.0095e-05	1.1722e-05	0.6879	0.159	0.0002	0.0001	0.0267	0.019	0.0155	0.0246	0.0015	0.0023	0.0711	0.0157	0.0551	0.2124	0.4603	0.2477	0.642	0.4852	0.8309	0.3843		4.2856
	402			alanylproline	LC/MS pos	37083			418040					0.32	0.38	1.2	0.74	0.34	0.45	0.74	1.71	0.65		0.8652	0.3767	0.009	0.0004	0.1433	0.1299	0.0104	0.0017	0.0293	0.0199	0.5865	0.2399	0.5854	0.1321	0.0175	0.0062	0.0487	0.1905	0.4222	0.2437	0.1266	0.4852	0.2884	0.2354		2.2102
	407			alanylvaline	LC/MS pos	37084			137276					0.12	0.39	3.33	0.23	0.46	1.96	0.58	1.15	0.68		0.4034	0.3063	0.0002	2.5031e-05	0.3985	0.1299	0.0002	0.0002	0.0653	0.0319	0.0082	0.0182	0.0059	0.0059	0.1073	0.02	0.137	0.3812	0.2482	0.2419	0.5347	0.4852	0.3728	0.2354		3.7845
	411			alpha-glutamylglutamate	LC/MS pos	22166	C01425	HMDB28818	439500					0.19	0.29	1.53	0.3	0.4	1.33	0.63	0.99	0.86		0.5301	0.3184	0.0012	8.5058e-05	0.5924	0.1445	0.0014	0.0004	0.019	0.0148	0.1774	0.0909	0.0199	0.0129	0.0486	0.0126	0.6337	0.8679	0.323	0.2419	0.6766	0.4875	0.6148	0.3075		3.3252
	414			alpha-glutamylthreonine	GC/MS	38147			6998031					0.18	0.39	2.16	0.42	0.44	1.05	0.56	1.3	0.63		0.4329	0.3063	0.0045	0.0002	0.3019	0.1299	0.0019	0.0005	0.0686	0.0328	0.0748	0.0516	0.0845	0.0299	0.0912	0.0179	0.9654	0.9415	0.2482	0.2419	0.4079	0.4852	0.3147	0.2354		3.544
	417			alpha-glutamylvaline	LC/MS pos	40488			433630					0.15	0.38	2.53	0.28	0.42	1.51	0.61	1.16	0.69		0.4259	0.3063	0.0005	4.2715e-05	0.3795	0.1299	0.0004	0.0002	0.041	0.0238	0.0232	0.0283	0.0109	0.0091	0.0617	0.0147	0.3612	0.701	0.2615	0.2419	0.4967	0.4852	0.3608	0.2354		3.6443
	442			aspartylleucine	LC/MS pos	40068			332962					0.19	0.5	2.6	0.38	0.48	1.28	0.63	1.22	0.6		0.3437	0.3063	0.0021	0.0001	0.2823	0.1299	0.0011	0.0004	0.1296	0.0445	0.0212	0.0271	0.0408	0.0199	0.1036	0.0195	0.6058	0.8679	0.2585	0.2419	0.4399	0.4852	0.2115	0.2354		3.1709
	444			aspartylphenylalanine	LC/MS pos	22175		HMDB00706	93078					0.19	0.55	2.82	0.38	0.51	1.37	0.64	1.24	0.6		0.4148	0.3063	0.0025	0.0001	0.2993	0.1299	0.0013	0.0004	0.1975	0.062	0.016	0.0246	0.0453	0.0203	0.1598	0.025	0.4765	0.7887	0.2984	0.2419	0.4147	0.4852	0.2455	0.2354		2.8737
	450			cyclo(glu-glu)	LC/MS pos	37100			7408481					0.19	0.48	2.51	0.39	0.45	1.16	0.59	1.21	0.56		0.3237	0.3063	0.0037	0.0002	0.3034	0.1299	0.0019	0.0005	0.1348	0.0459	0.0361	0.0331	0.0572	0.023	0.0901	0.0177	0.7994	0.9192	0.279	0.2419	0.4823	0.4852	0.1946	0.2354		3.4425
	453			cyclo(gly-pro)	LC/MS pos	37077			126154					0.17	0.46	2.65	0.34	0.43	1.25	0.63	1.24	0.58		0.3891	0.3063	0.0017	0.0001	0.303	0.1299	0.001	0.0004	0.1054	0.041	0.0254	0.029	0.0307	0.0166	0.0685	0.0155	0.6627	0.8906	0.3142	0.2419	0.4374	0.4852	0.2178	0.2354		3.4266
	457			cyclo(leu-pro)	LC/MS pos	37104			7074739					0.21	0.54	2.57	0.38	0.51	1.35	0.67	1.22	0.64		0.4737	0.3063	0.0026	0.0001	0.3313	0.1299	0.0014	0.0004	0.1667	0.0535	0.0216	0.0272	0.0422	0.0203	0.135	0.0226	0.5151	0.8043	0.3386	0.2419	0.416	0.4852	0.2818	0.2354		3.0351
	459			cyclo(L-phe-D-pro)*	LC/MS pos	43787			6992198					0.19	0.49	2.65	0.36	0.49	1.37	0.64	1.24	0.64		0.4463	0.3063	0.0029	0.0002	0.3572	0.1299	0.0016	0.0004	0.1519	0.0497	0.0266	0.0293	0.0447	0.0203	0.1422	0.0231	0.5157	0.8043	0.3162	0.2419	0.4569	0.4852	0.2985	0.2354		3.3699
	460			cyclo(L-phe-L-pro)	LC/MS pos	37095	C11847		9837725;443440					0.18	0.46	2.56	0.37	0.51	1.37	0.59	1.21	0.65		0.3805	0.3063	0.0023	0.0001	0.3389	0.1299	0.0012	0.0004	0.1147	0.0415	0.0278	0.0298	0.0429	0.0203	0.1377	0.0227	0.513	0.8043	0.2501	0.2419	0.4793	0.4852	0.2936	0.2354		3.3974
	462			cyclo(pro-tyr)	LC/MS pos	43522								0.18	0.47	2.63	0.37	0.5	1.35	0.6	1.23	0.63		0.4232	0.3063	0.0026	0.0001	0.3243	0.1299	0.0013	0.0004	0.1356	0.0459	0.0248	0.029	0.046	0.0203	0.141	0.023	0.5287	0.8198	0.2792	0.2419	0.4357	0.4852	0.289	0.2354		3.3526
	474			glycylglutamate	GC/MS	34403		HMDB28840	99278					0.08	0.08	1.01	0.16	0.29	1.83	0.51	1	1.8		0.8754	0.3798	1.5876e-05	3.246e-06	0.1865	0.1299	6.7415e-05	8.6196e-05	7.0948e-05	0.0002	0.9741	0.3618	0.0008	0.0017	0.0086	0.0036	0.2234	0.5306	0.1523	0.2419	1	0.5567	0.2348	0.2354		3.6131
	477			glycylglycine	GC/MS	21030	C02037	HMDB11733	11163					0.19	0.34	1.8	0.29	0.34	1.18	0.67	1	0.66		0.3909	0.3063	0.0011	8.1328e-05	0.5757	0.1444	0.0014	0.0004	0.0303	0.0199	0.1193	0.0701	0.0159	0.0117	0.0315	0.0093	0.7174	0.8906	0.3544	0.2419	0.7221	0.4956	0.3644	0.2354		3.9571
	479			glycylisoleucine	LC/MS pos	36659			88079					0.07	0.31	4.37	0.11	0.46	4.06	0.55	0.88	0.82		0.4382	0.3063	4.1575e-05	6.5828e-06	0.7191	0.1649	0.0001	0.0001	0.0577	0.0297	0.0041	0.013	0.0008	0.0016	0.1541	0.0246	0.0121	0.0711	0.3173	0.2419	0.9056	0.536	0.6491	0.3195		3.989
	480			glycylleucine	LC/MS pos	34398	C02155	HMDB00759	92843					0.07	0.28	3.94	0.12	0.4	3.49	0.62	0.99	0.87		0.6097	0.327	3.2638e-05	5.9632e-06	0.67	0.1561	7.5967e-05	8.936e-05	0.0286	0.0199	0.0054	0.0139	0.0006	0.0015	0.0833	0.017	0.0195	0.1031	0.3703	0.2419	0.7286	0.4969	0.7454	0.3523		3.9043
	483			glycylphenylalanine	LC/MS pos	33954		HMDB28848	92953					0.12	0.18	1.45	0.23	0.46	1.95	0.52	1	1.35		0.7457	0.3551	0.0017	0.0001	0.5779	0.1444	0.0026	0.0006	0.0098	0.0089	0.4889	0.2091	0.0174	0.0123	0.138	0.0227	0.2663	0.6053	0.3247	0.2419	1	0.5567	0.6594	0.3232		4.1441
	484			glycylproline	LC/MS pos	22171		HMDB00721	3013625					0.09	0.19	2.17	0.12	0.16	1.34	0.81	1.11	0.68		0.6006	0.327	1.0726e-05	2.4238e-06	0.5452	0.1396	4.3538e-05	6.4017e-05	0.0015	0.0021	0.0529	0.0423	0.0003	0.0009	0.0009	0.0007	0.5356	0.8258	0.5517	0.2663	0.5626	0.4852	0.3785	0.2354		6.5353
	486			glycylthreonine	GC/MS	42050			351980					0.03	0.2	7.66	0.03	0.47	13.99	0.48	0.63	1.14		0.3991	0.3063	4.5977e-06	1.2372e-06	0.7225	0.165	3.2692e-05	5.3411e-05	0.0336	0.0217	0.0017	0.0075	6.5969e-05	0.0003	0.2353	0.0343	0.0005	0.0087	0.3175	0.2419	0.5744	0.4852	0.9174	0.4196		4.819
	490			glycylvaline	LC/MS pos	18357		HMDB28854	97417					0.04	0.26	6.47	0.05	0.49	10.67	0.55	0.64	1.05		0.4794	0.3063	3.7924e-06	1.2062e-06	0.7885	0.1707	2.6519e-05	4.9752e-05	0.0383	0.023	0.0011	0.0069	5.8714e-05	0.0003	0.2041	0.0309	0.0005	0.0087	0.3723	0.2419	0.7002	0.4875	0.9557	0.4302		3.7309
	498			histidylisoleucine	LC/MS pos	43138			4060215					0.13	0.41	3.05	0.23	0.41	1.81	0.61	1.03	0.61		0.3211	0.3063	0.0005	4.6362e-05	0.5309	0.1393	0.0007	0.0003	0.109	0.0415	0.0158	0.0246	0.0066	0.0063	0.0695	0.0157	0.2242	0.5306	0.3697	0.2419	0.7443	0.4969	0.2555	0.2354		3.4125
	499			histidylleucine	LC/MS pos	40061			189008;6992010					0.12	0.39	3.3	0.09	0.2	2.29	0.92	0.66	0.46		0.1994	0.3063	4.5433e-05	6.8447e-06	0.5846	0.1445	0.0004	0.0002	0.0762	0.0348	0.012	0.0226	0.0002	0.0006	0.0055	0.0026	0.0857	0.282	0.855	0.329	0.5985	0.4852	0.1301	0.2354		4.0222
	502			histidylproline	LC/MS pos	42093								0.11	0.19	1.82	0.18	0.16	0.92	0.67	1.11	0.56		0.3273	0.3063	3.194e-05	5.9626e-06	0.3732	0.1299	0.0001	0.0001	0.0019	0.0026	0.113	0.0676	0.0015	0.0023	0.001	0.0007	0.8106	0.924	0.3454	0.2419	0.5699	0.4852	0.1955	0.2354		6.0129
	508			isoleucylalanine	LC/MS pos	40046			5246009;5246010					0.34	0.62	1.81	0.7	0.72	1.03	0.52	1.06	0.61		0.2422	0.3063	0.0988	0.0033	0.3854	0.1299	0.0226	0.0033	0.3612	0.102	0.1218	0.0708	0.4697	0.1124	0.4906	0.0641	0.9723	0.9415	0.1833	0.2419	0.6569	0.4867	0.2632	0.2354		2.4631
	511			isoleucylaspartate	LC/MS pos	42982								0.28	0.56	1.97	0.51	0.52	1.01	0.63	1.15	0.59		0.3193	0.3063	0.024	0.0009	0.3704	0.1299	0.009	0.0015	0.2247	0.0683	0.0917	0.0593	0.186	0.0527	0.1734	0.027	0.9653	0.9415	0.2869	0.2419	0.5621	0.4852	0.2242	0.2354		2.6672
	512			isoleucylglutamate	LC/MS pos	40057								0.19	0.42	2.28	0.31	0.38	1.25	0.62	1.02	0.56		0.2849	0.3063	0.0021	0.0001	0.4619	0.1317	0.0019	0.0005	0.0997	0.0397	0.0499	0.0413	0.0251	0.0142	0.0599	0.0144	0.6393	0.8711	0.3293	0.2419	0.7046	0.4875	0.2146	0.2354		3.6097
	513			isoleucylglutamine	LC/MS pos	40019			7020102					0.18	0.51	2.87	0.45	0.65	1.46	0.5	1.24	0.63		0.2977	0.3063	0.0044	0.0002	0.2377	0.1299	0.0014	0.0004	0.2363	0.0709	0.014	0.024	0.1056	0.035	0.3983	0.0531	0.3991	0.7275	0.1491	0.2419	0.4243	0.4852	0.2644	0.2354		3.1592
	514			isoleucylglycine	LC/MS pos	40008			342532					0.23	0.51	2.2	0.45	0.54	1.21	0.58	1.11	0.61		0.2402	0.3063	0.0055	0.0003	0.3337	0.1299	0.0023	0.0005	0.1436	0.0482	0.0418	0.0369	0.0801	0.0289	0.1592	0.025	0.6884	0.8906	0.1931	0.2419	0.5903	0.4852	0.2132	0.2354		3.0236
	517			isoleucylisoleucine	LC/MS pos	36761			7010568					0.2	0.37	1.86	0.34	0.36	1.05	0.73	1.26	0.71		0.6659	0.3363	0.0007	5.8133e-05	0.3916	0.1299	0.0008	0.0003	0.0263	0.019	0.0804	0.054	0.0144	0.011	0.0155	0.0056	0.9694	0.9415	0.5046	0.2566	0.388	0.4852	0.349	0.2354		3.0292
	518			isoleucylleucine	LC/MS pos	36760			11644431					0.34	0.57	1.67	0.53	0.47	0.89	0.72	1.11	0.59		0.3506	0.3063	0.0434	0.0015	0.4484	0.1314	0.0233	0.0033	0.2638	0.0771	0.1792	0.0911	0.2106	0.0581	0.1154	0.0206	0.7143	0.8906	0.4331	0.2437	0.6502	0.486	0.2063	0.2354		2.3334
	522			isoleucylserine	LC/MS pos	40012			7021816					0.91	1.96	2.15	1.43	1.52	1.06	0.76	1.19	0.59		0.6436	0.333	0.0798	0.0027	0.2938	0.1299	0.7754	0.0823	0.0474	0.026	0.0279	0.0298	0.3486	0.0904	0.2737	0.0386	0.8665	0.9311	0.7377	0.2938	0.3734	0.4852	0.1858	0.2354		0.8938
	523			isoleucylthreonine	LC/MS pos	42968			16122515					0.25	0.56	2.21	0.58	0.65	1.12	0.52	1.2	0.6		0.236	0.3063	0.0106	0.0004	0.2144	0.1299	0.0026	0.0006	0.2243	0.0683	0.028	0.0298	0.1769	0.0511	0.2621	0.0371	0.8006	0.9192	0.1502	0.2419	0.4345	0.4852	0.1776	0.2354		2.7239
	526			isoleucylvaline	LC/MS pos	40049			5246011;435949					0.18	0.42	2.37	0.38	0.45	1.17	0.59	1.28	0.63		0.3993	0.3063	0.0018	0.0001	0.2714	0.1299	0.0009	0.0003	0.0699	0.0332	0.0339	0.0328	0.0431	0.0203	0.0782	0.0164	0.7427	0.8906	0.241	0.2419	0.3917	0.4852	0.2651	0.2354		3.5199
	529			leucylasparagine	LC/MS neg	40052			4128305					0.33	0.82	2.5	0.72	0.97	1.34	0.54	1.2	0.64		0.3624	0.3063	0.058	0.002	0.3122	0.1299	0.0189	0.0028	0.8739	0.2151	0.0255	0.029	0.5171	0.1196	0.9907	0.1195	0.5098	0.8043	0.2227	0.2419	0.463	0.4852	0.2879	0.2354		2.1887
	531			leucylglutamate	LC/MS pos	40021			5259589;5259590					0.14	0.31	2.2	0.27	0.36	1.31	0.61	1.18	0.71		0.5076	0.3113	0.0004	3.9987e-05	0.4064	0.1308	0.0004	0.0002	0.0193	0.0148	0.0532	0.0423	0.0105	0.009	0.0304	0.0092	0.5767	0.8679	0.3004	0.2419	0.4766	0.4852	0.4197	0.2448		3.9021
	532			leucylglycine	LC/MS pos	40045			79070					0.11	0.35	3.3	0.17	0.46	2.72	0.6	0.97	0.8		0.4543	0.3063	0.0001	1.5152e-05	0.6394	0.152	0.0002	0.0002	0.0517	0.0278	0.0097	0.0198	0.0022	0.0032	0.1251	0.022	0.0456	0.1809	0.307	0.2419	0.7822	0.4969	0.5888	0.2982		3.6381
	535			leucylleucine	LC/MS pos	36756	C11332	HMDB28933	76807					0.24	0.29	1.21	0.42	0.25	0.61	0.74	1.31	0.66		0.6611	0.3363	0.0012	8.6723e-05	0.3293	0.1299	0.0029	0.0006	0.0103	0.0093	0.5018	0.2137	0.0704	0.0265	0.0059	0.0027	0.2011	0.5023	0.4724	0.2477	0.335	0.4852	0.3184	0.2354		3.1546
	537			leucylphenylalanine	LC/MS neg	40026			259325					2.29	3	1.31	1.19	0.96	0.8	2.18	1.13	0.69		0.3749	0.3063	0.0932	0.0031	0.2091	0.1299	0.0677	0.0088	0.0148	0.0125	0.4193	0.1855	0.4004	0.0987	0.8603	0.1049	0.5021	0.8043	0.0972	0.2419	0.5201	0.4852	0.4037	0.2439		0.4007
	539			leucylserine	LC/MS neg	40048			3621685					0.33	0.89	2.75	0.58	0.83	1.44	0.66	1.18	0.62		0.4146	0.3063	0.0123	0.0005	0.2852	0.1299	0.0079	0.0014	0.9735	0.2354	0.0074	0.017	0.1781	0.0512	0.6518	0.0824	0.3523	0.6923	0.3826	0.2419	0.4143	0.4852	0.186	0.2354		2.0283
	540			leucylthreonine	LC/MS neg	42969			10353878					0.23	0.57	2.49	0.48	0.91	1.89	0.51	1.07	0.81		0.4289	0.3063	0.0061	0.0003	0.4445	0.1314	0.0035	0.0007	0.3211	0.0915	0.0236	0.0285	0.1035	0.0345	0.8908	0.1082	0.1308	0.3675	0.1892	0.2419	0.646	0.4852	0.628	0.3129		2.5576
	583			phenylalanylglutamate	LC/MS neg	41432			4422358					0.16	0.32	2.03	0.27	0.35	1.29	0.63	1.09	0.69		0.4269	0.3063	0.0006	5.3896e-05	0.4481	0.1314	0.0006	0.0003	0.0261	0.019	0.0611	0.0455	0.0126	0.01	0.0341	0.0097	0.5997	0.8679	0.3007	0.2419	0.5648	0.4852	0.3683	0.2354		3.8088
	587			phenylalanylleucine	LC/MS neg	40192			4078229					0.2	0.22	1.12	0.27	0.18	0.69	0.91	1.21	0.75		0.5553	0.3257	0.0003	2.8291e-05	0.517	0.1387	0.0014	0.0004	0.0028	0.0036	0.7102	0.2795	0.0176	0.0123	0.0022	0.0014	0.28	0.6161	0.4619	0.2477	0.5529	0.4852	0.3851	0.2381		4.0375
	590			phenylalanylproline	LC/MS neg	41392			4069131					0.2	0.43	2.16	0.35	0.37	1.05	0.7	1.22	0.6		0.371	0.3063	0.0007	5.8133e-05	0.2719	0.1299	0.0005	0.0003	0.0397	0.0232	0.0365	0.0331	0.017	0.0123	0.021	0.0072	0.9121	0.9363	0.3135	0.2419	0.4165	0.4852	0.1871	0.2354		3.1881
	594			phenylalanylvaline	LC/MS pos	41393			4096934					0.18	0.29	1.62	0.35	0.41	1.18	0.53	1.02	0.75		0.3663	0.3063	0.0014	9.4829e-05	0.5055	0.1375	0.0014	0.0004	0.0106	0.0093	0.2859	0.1327	0.031	0.0167	0.0611	0.0146	0.7129	0.8906	0.1794	0.2419	0.7919	0.4969	0.6465	0.3195		3.8519
	597			prolylasparagine	LC/MS neg	41371			7408192;7408193					0.24	0.39	1.58	0.58	0.44	0.75	0.54	1.29	0.62		0.4009	0.3063	0.0211	0.0008	0.319	0.1299	0.0094	0.0016	0.0762	0.0348	0.2736	0.1293	0.2849	0.0766	0.0833	0.017	0.4565	0.7746	0.2623	0.2419	0.4436	0.4852	0.2827	0.2354		3.034
	600			prolylglutamine	LC/MS pos	40659								0.23	0.34	1.48	0.49	0.34	0.7	0.58	1.23	0.58		0.3193	0.3063	0.0042	0.0002	0.264	0.1299	0.0032	0.0007	0.0288	0.0199	0.2583	0.1226	0.1326	0.0412	0.0234	0.0075	0.3452	0.6892	0.2361	0.2419	0.4345	0.4852	0.1986	0.2354		3.3164
	602			prolylisoleucine	LC/MS pos	33956			104014					0.27	0.42	1.56	0.49	0.41	0.83	0.66	1.18	0.63		0.4439	0.3063	0.0082	0.0004	0.3569	0.1299	0.0053	0.001	0.0637	0.0314	0.1992	0.0977	0.1244	0.0397	0.0476	0.0124	0.5896	0.8679	0.344	0.2419	0.46	0.4852	0.2728	0.2354		2.7913
	603			prolylleucine	LC/MS neg	31914			3527720					0.29	0.34	1.18	0.62	0.45	0.73	0.52	1.11	0.69		0.3609	0.3063	0.0155	0.0006	0.3645	0.1299	0.0104	0.0017	0.0319	0.0208	0.5549	0.2315	0.3203	0.0834	0.071	0.0157	0.3638	0.7011	0.198	0.2419	0.5378	0.4852	0.3772	0.2354		2.8829
	608			prolylserine	GC/MS	40714			7408257;7408258					0.26	0.26	1.02	0.59	0.27	0.45	0.55	1.27	0.56		0.2976	0.3063	0.0047	0.0002	0.2819	0.1299	0.0113	0.0018	0.0146	0.0125	0.8943	0.339	0.3595	0.0917	0.0135	0.0051	0.076	0.2595	0.2203	0.2419	0.4723	0.4852	0.2066	0.2354		3.3928
	610			prolyltryptophan	LC/MS pos	41446								0.26	0.48	1.82	0.48	0.48	0.99	0.57	1.05	0.57		0.2343	0.3063	0.0133	0.0005	0.3962	0.1299	0.0064	0.0011	0.1258	0.0439	0.1255	0.0722	0.132	0.0412	0.1048	0.0196	0.8925	0.9363	0.2369	0.2419	0.6744	0.4875	0.2006	0.2354		2.9204
	612			prolylvaline	GC/MS	40720			152307;6992339					0.5	0.28	0.57	1.06	0.29	0.27	0.57	1.21	0.58		0.3419	0.3063	0.0046	0.0002	0.3076	0.1299	0.1322	0.016	0.0173	0.0139	0.2752	0.1295	0.7755	0.165	0.0135	0.0051	0.0079	0.0511	0.2675	0.2419	0.471	0.4852	0.2195	0.2354		2.3285
	613			pyroglutamylglutamine	LC/MS neg	22194								0.2	0.45	2.22	0.43	0.52	1.23	0.63	1.31	0.72		0.6151	0.3275	0.0045	0.0002	0.3367	0.1299	0.0019	0.0005	0.1103	0.0415	0.0457	0.0391	0.0738	0.0273	0.1594	0.025	0.6547	0.8876	0.32	0.2419	0.3575	0.4852	0.4318	0.2479		3.0992
	615			pyroglutamylvaline	LC/MS neg	32394			152416					0.19	0.46	2.46	0.38	0.47	1.22	0.63	1.27	0.63		0.4466	0.3063	0.0023	0.0001	0.2982	0.1299	0.0012	0.0004	0.1027	0.0404	0.0302	0.0312	0.0441	0.0203	0.093	0.0181	0.6792	0.8906	0.2956	0.2419	0.395	0.4852	0.2719	0.2354		3.2699
	623			serylisoleucine*	LC/MS pos	40193			71429009					0.13	0.39	2.9	0.33	0.54	1.66	0.57	1.4	0.8		0.732	0.3543	0.0013	9.0809e-05	0.3053	0.1299	0.0006	0.0003	0.0789	0.0355	0.0206	0.0271	0.0356	0.0183	0.217	0.0323	0.308	0.6449	0.2734	0.2419	0.3052	0.4852	0.6054	0.3041		3.7073
	624			serylleucine	LC/MS pos	40066			7015695					0.12	0.34	2.82	0.24	0.37	1.58	0.61	1.2	0.67		0.4601	0.3063	0.0002	2.2773e-05	0.3855	0.1299	0.0002	0.0002	0.0299	0.0199	0.0175	0.0255	0.0052	0.0055	0.0361	0.0099	0.3155	0.6498	0.302	0.2419	0.4785	0.4852	0.3488	0.2354		3.7679
	626			serylphenyalanine	LC/MS pos	40054								0.08	0.18	2.25	0.17	0.39	2.26	0.54	1.2	1.2		0.8335	0.3657	0.0002	1.8942e-05	0.5401	0.1396	0.0003	0.0002	0.0062	0.0069	0.0958	0.0613	0.003	0.0038	0.0781	0.0164	0.0996	0.3103	0.3127	0.2419	0.7308	0.4969	0.7473	0.3523		4.636
	630			serylvaline	LC/MS pos	42058			7020159					0.1	0.36	3.57	0.18	0.42	2.31	0.61	1.09	0.71		0.4492	0.3063	8.1535e-05	1.0772e-05	0.4722	0.1322	0.0001	0.0001	0.049	0.0266	0.0053	0.0139	0.002	0.0029	0.0714	0.0157	0.0731	0.2549	0.3054	0.2419	0.5771	0.4852	0.4078	0.2439		3.5796
	638			threonylisoleucine	LC/MS pos	42972								0.19	0.37	1.93	0.42	0.42	1.01	0.57	1.24	0.65		0.3597	0.3063	0.0047	0.0002	0.377	0.1299	0.0024	0.0006	0.0546	0.0287	0.1156	0.0684	0.0788	0.0289	0.0887	0.0177	0.9465	0.9415	0.2257	0.2419	0.542	0.4852	0.3371	0.2354		3.4368
	639			threonylleucine	LC/MS neg	40051			4420322					0.14	0.4	2.84	0.3	0.44	1.47	0.64	1.36	0.7		0.6349	0.333	0.0009	7.1692e-05	0.3568	0.1299	0.0006	0.0003	0.0797	0.0355	0.0202	0.0271	0.0191	0.0126	0.0942	0.0181	0.392	0.7228	0.3651	0.2419	0.3648	0.4852	0.415	0.2439		3.5094
	641			threonylphenylalanine	LC/MS pos	31530			4099799;4099798					0.19	0.51	2.7	0.42	0.41	0.98	0.56	1.23	0.45		0.1118	0.3063	0.0013	8.9831e-05	0.1086	0.1299	0.0005	0.0003	0.1153	0.0415	0.0111	0.0213	0.0441	0.0203	0.0358	0.0099	0.9101	0.9363	0.1392	0.2419	0.4055	0.4852	0.044	0.2354		3.1939
	644			threonylvaline	LC/MS pos	42011			416721;4278432					0.17	0.47	2.78	0.32	0.44	1.38	0.64	1.2	0.6		0.3896	0.3063	0.001	7.8389e-05	0.3194	0.1299	0.0007	0.0003	0.1128	0.0415	0.0161	0.0246	0.0202	0.0129	0.0794	0.0166	0.4619	0.7757	0.3112	0.2419	0.454	0.4852	0.2307	0.2354		3.3188
	648			tryptophylaspartate	LC/MS pos	41480								0.35	0.4	1.12	0.6	0.33	0.55	0.66	1.13	0.55		0.3566	0.3063	0.0164	0.0006	0.3282	0.1299	0.0237	0.0034	0.0686	0.0328	0.5673	0.2349	0.3149	0.0824	0.0229	0.0075	0.1452	0.3956	0.4042	0.2434	0.5124	0.4852	0.167	0.2354		2.5929
	668			tyrosylleucine	LC/MS pos	40031			87071;7009561					0.25	0.4	1.62	0.52	0.35	0.67	0.69	1.44	0.59		0.542	0.3206	0.0042	0.0002	0.1831	0.1299	0.0033	0.0007	0.0431	0.0244	0.1878	0.0944	0.1388	0.0424	0.0144	0.0054	0.2274	0.5336	0.4096	0.2434	0.2467	0.4852	0.1725	0.2354		2.7753
	673			tyrosylvaline	LC/MS neg	41424			7009560;7009559					0.17	0.45	2.6	0.41	0.48	1.16	0.61	1.45	0.65		0.5864	0.3265	0.0023	0.0001	0.2177	0.1299	0.0009	0.0003	0.0945	0.0386	0.0248	0.029	0.0573	0.023	0.0933	0.0181	0.7849	0.9128	0.3015	0.2419	0.2539	0.4852	0.2984	0.2354		3.2343
	674			valylalanine	LC/MS pos	41518			334517					0.2	0.41	2.08	0.39	0.45	1.14	0.63	1.24	0.68		0.4743	0.3063	0.0043	0.0002	0.4213	0.131	0.0025	0.0006	0.0745	0.0344	0.09	0.0589	0.0595	0.0234	0.0881	0.0177	0.8259	0.9247	0.3229	0.2419	0.506	0.4852	0.3688	0.2354		3.4197
	676			valylasparagine	LC/MS neg	40727			7020200;7020201					0.26	0.65	2.55	0.43	0.61	1.41	0.8	1.36	0.75		0.9874	0.4073	0.0062	0.0003	0.4114	0.131	0.0039	0.0008	0.3958	0.1105	0.0202	0.0271	0.0644	0.0246	0.2583	0.0367	0.4122	0.7465	0.686	0.2868	0.2901	0.4852	0.4851	0.2671		2.1816
	677			valylaspartate	LC/MS pos	40650			9964657					0.34	0.41	1.18	0.55	0.45	0.83	0.62	1	0.7		0.3542	0.3063	0.0431	0.0015	0.5933	0.1445	0.0297	0.0041	0.0883	0.0371	0.5519	0.2315	0.2971	0.0791	0.1292	0.0223	0.5995	0.8679	0.2969	0.2419	0.7795	0.4969	0.404	0.2439		2.5229
	680			valylglycine	LC/MS pos	40475			136487					0.23	0.53	2.28	0.45	0.43	0.95	0.67	1.28	0.54		0.3673	0.3063	0.0142	0.0006	0.2482	0.1299	0.005	0.001	0.2206	0.068	0.0544	0.0428	0.1568	0.0467	0.1081	0.02	0.825	0.9247	0.3231	0.2419	0.3949	0.4852	0.166	0.2354		2.8612
	682			valylisoleucine	LC/MS pos	40050			5246012;5246013					0.18	0.36	2.03	0.33	0.34	1.02	0.69	1.29	0.65		0.5377	0.3206	0.0011	8.336e-05	0.3636	0.1299	0.0011	0.0004	0.0356	0.0222	0.0798	0.054	0.0237	0.0139	0.0233	0.0075	0.993	0.9434	0.4105	0.2434	0.4182	0.4852	0.2994	0.2354		3.2286
	683			valylleucine	LC/MS pos	39994			352039					0.27	0.5	1.85	0.56	0.51	0.91	0.6	1.25	0.62		0.3188	0.3063	0.0156	0.0006	0.2674	0.1299	0.005	0.001	0.1121	0.0415	0.1128	0.0676	0.2112	0.0581	0.1126	0.0203	0.7025	0.8906	0.2169	0.2419	0.4381	0.4852	0.2179	0.2354		2.6035
	685			valylmethionine	LC/MS pos	40674			292427					0.23	0.4	1.73	0.51	0.37	0.74	0.51	1.11	0.47		0.0792	0.3063	0.0021	0.0001	0.1843	0.1299	0.0015	0.0004	0.0289	0.0199	0.1311	0.0737	0.0835	0.0298	0.0146	0.0054	0.3541	0.6923	0.1106	0.2419	0.6314	0.4852	0.0584	0.2354		3.3187
	686			valylphenylalanine	LC/MS pos	40688			6993119;6993120					0.27	0.4	1.47	0.48	0.47	0.99	0.57	1.01	0.68		0.3164	0.3063	0.0082	0.0004	0.5237	0.1388	0.006	0.0011	0.0559	0.029	0.2482	0.1189	0.0941	0.0321	0.0765	0.0163	0.9063	0.9363	0.2659	0.2419	0.736	0.4969	0.3422	0.2354		2.7114
	689			valylthreonine	LC/MS neg	44543			4046492					0.22	0.46	2.06	0.47	0.51	1.1	0.57	1.19	0.64		0.3545	0.3063	0.0068	0.0003	0.3492	0.1299	0.0029	0.0006	0.1149	0.0415	0.0658	0.0472	0.0931	0.032	0.1328	0.0225	0.8357	0.9279	0.2465	0.2419	0.5086	0.4852	0.2802	0.2354		3.1949
	692			valylvaline	LC/MS neg	40728			409682;4280382					0.2	0.61	3.12	0.37	0.63	1.68	0.61	1.16	0.63		0.3996	0.3063	0.0039	0.0002	0.4027	0.1303	0.0025	0.0006	0.3624	0.102	0.0142	0.024	0.0561	0.0228	0.3441	0.0471	0.2809	0.6161	0.3112	0.2419	0.5343	0.4852	0.2949	0.2354		2.8963
	693			cis-Cyclo[L-ala-L-Pro]	LC/MS pos	47098			6428987					0.08	0.55	6.54	0.25	0.59	2.39	0.5	1.48	0.54		0.4536	0.3063	0.0004	3.7416e-05	0.2017	0.1299	0.0003	0.0002	0.4016	0.1117	0.0013	0.0073	0.0181	0.0123	0.3438	0.0471	0.106	0.3193	0.2645	0.2419	0.2865	0.4852	0.2225	0.2354		3.4893
	742	Carbohydrate	Glycolysis, Gluconeogenesis, and Pyruvate Metabolism	glucose	GC/MS	20488	C00031	HMDB00122	79025					0	0	11.37	0	0	13.3	0.49	0.69	0.8		0.1511	0.3063	1.1931e-11	1.0245e-10	0.7353	0.1666	1.7459e-10	5.1343e-09	8.4623e-09	2.8952e-07	0.0001	0.0012	2.6478e-10	1.5374e-08	2.1569e-08	2.4624e-07	5.9128e-05	0.0015	0.1631	0.2419	0.4409	0.4852	0.7156	0.344		524.486
	743			glucose-6-phosphate (G6P)	GC/MS	31260	C00668	HMDB01401	5958					0.14	0.03	0.17	0.11	0.01	0.13	0.83	0.62	0.48		0.1229	0.3063	1.3572e-07	9.7122e-08	0.7802	0.1699	0.0008	0.0003	2.4785e-06	1.6959e-05	0.0021	0.0087	0.0005	0.0014	7.8359e-07	3.8339e-06	0.0006	0.0087	0.5871	0.278	0.443	0.4852	0.1536	0.2354		10.7854
	744			glucose 1-phosphate	GC/MS	15561	C00103	HMDB01586	65533					0.87	0.49	0.56	0.83	0.37	0.44	0.78	0.74	0.58		0.2605	0.3063	0.0626	0.0022	0.9124	0.1904	0.8379	0.0874	0.1707	0.0546	0.2357	0.114	0.8527	0.1781	0.0719	0.0157	0.0997	0.3103	0.6151	0.2792	0.6283	0.4852	0.3222	0.2354		1.8482
	746			fructose-6-phosphate	GC/MS	12021	C05345	HMDB00124	69507					0.13	0.03	0.25	0.1	0.02	0.19	0.95	0.75	0.58		0.3729	0.3063	2.7369e-06	9.7928e-07	0.8902	0.1871	0.0023	0.0005	3.4139e-05	0.0001	0.026	0.0292	0.0027	0.0037	1.5746e-05	2.7512e-05	0.008	0.0511	0.7034	0.2868	0.7786	0.4969	0.3728	0.2354		9.726
	749			Isobar: fructose 1,6-diphosphate, glucose 1,6-diphosphate, myo-inositol 1,4 or 1,3-diphosphate	LC/MS neg	36984								0.44	0.07	0.15	0.37	0.03	0.08	0.94	0.79	0.42		0.2393	0.3063	1.7496e-06	6.8294e-07	0.748	0.1669	0.1186	0.0145	4.4774e-05	0.0001	0.0007	0.0054	0.0795	0.0289	1.0065e-05	2.0039e-05	0.0002	0.0034	0.7767	0.3058	0.6092	0.4852	0.2083	0.2354		2.6812
	751			dihydroxyacetone phosphate (DHAP)	GC/MS	15522	C00111	HMDB01473	668					0.02	0.03	1.22	0.01	0.01	0.67	1.2	0.81	0.45		0.4013	0.3063	3.8343e-07	1.9368e-07	0.6817	0.1582	2.7069e-05	4.9752e-05	3.5928e-05	0.0001	0.8506	0.3248	1.0016e-05	5.2871e-05	6.181e-06	1.6284e-05	0.7261	0.8906	0.8829	0.336	0.5902	0.4852	0.2911	0.2354		24.6672
	753			1,3-dihydroxyacetone	GC/MS	35963	C00184	HMDB01882	670					0.04	0.1	2.8	0.04	0.06	1.54	0.7	0.83	0.46		0.2394	0.3063	4.0132e-06	1.2178e-06	0.6508	0.1534	4.9629e-05	6.9499e-05	0.0009	0.0014	0.1037	0.0635	6.2846e-05	0.0003	0.0001	0.0002	0.602	0.8679	0.6893	0.2868	0.8033	0.4969	0.1646	0.2354		5.3259
	755			2-phosphoglycerate	GC/MS	35629	C00631	HMDB03391	59					0.83	0.1	0.12	0.76	0.01	0.01	1.75	1.61	0.14		0.8113	0.365	4.7792e-06	1.2372e-06	0.3049	0.1299	0.7197	0.077	0.0005	0.0009	0.001	0.0067	0.9108	0.188	3.3776e-05	4.82e-05	2.8542e-05	0.0008	0.7955	0.312	0.4695	0.4852	0.1769	0.2354		1.0411
	756			3-phosphoglycerate	GC/MS	40264	C00597	HMDB00807	724					0.47	0.12	0.25	0.52	0.02	0.04	1.32	1.46	0.25		0.4393	0.3063	3.6067e-06	1.1912e-06	0.1179	0.1299	0.1173	0.0144	0.0003	0.0005	0.0055	0.0139	0.4916	0.1156	1.0532e-05	2.0039e-05	2.8795e-05	0.0008	0.9456	0.347	0.3816	0.4852	0.0461	0.2354		1.7541
	757			phosphoenolpyruvate (PEP)	GC/MS	597	C00074	HMDB00263	1005					0.64	0.02	0.03	0.84	0	0	1.46	1.93	0.23		0.9703	0.4059	1.8034e-07	1.0764e-07	0.2845	0.1299	0.4564	0.0501	1.6008e-05	6.6804e-05	4.9299e-05	0.0007	0.7311	0.1572	3.0502e-06	8.7056e-06	1.9706e-06	0.0001	0.9856	0.3589	0.2766	0.4852	0.2443	0.2354		1.1623
	758			pyruvate	GC/MS	599	C00022	HMDB00243	1060					0.26	0.66	2.52	0.63	0.32	0.51	1.01	2.42	0.49		0.9102	0.3905	0.0398	0.0014	0.0495	0.1299	0.007	0.0012	0.3075	0.0884	0.0495	0.0413	0.5868	0.1321	0.0461	0.0122	0.1217	0.3561	0.6643	0.2868	0.0442	0.4852	0.135	0.2354		1.8509
	759			lactate	GC/MS	527	C00186	HMDB00190	612					0.5	0.88	1.76	0.83	0.74	0.89	0.75	1.24	0.63		0.4701	0.3063	0.2618	0.0082	0.3082	0.1299	0.0635	0.0083	0.7921	0.1985	0.1012	0.0627	0.6952	0.1517	0.4295	0.0566	0.6846	0.8906	0.4417	0.2458	0.4133	0.4852	0.2039	0.2354		1.6674
	762			glycerate	GC/MS	1572	C00258	HMDB00139	752					0.45	1.68	3.77	1.1	1.3	1.18	0.72	1.77	0.56		0.6801	0.3398	0.0324	0.0012	0.0741	0.1299	0.041	0.0056	0.1451	0.0484	0.0023	0.0089	0.661	0.1454	0.3909	0.0525	0.6674	0.8906	0.3687	0.2419	0.0963	0.4852	0.1351	0.2354		1.301
	767		Pentose Phosphate Pathway	ribose 5-phosphate	GC/MS	561	C00117	HMDB00618	447634					0.12	0.17	1.34	0.2	0.09	0.45	1.01	1.64	0.55		0.8944	0.3866	7.6053e-05	1.0367e-05	0.3088	0.1299	0.0006	0.0003	0.0013	0.0019	0.6934	0.2739	0.0116	0.0096	0.0004	0.0004	0.0965	0.31	0.6921	0.2868	0.2575	0.4852	0.3287	0.2354		5.2983
	770			sedoheptulose-7-phosphate	GC/MS	35649	C05382	HMDB01068	616					0.02	0.01	0.3	0.01	0.01	0.91	0.9	0.33	1		0.1606	0.3063	2.6319e-09	3.7669e-09	0.3069	0.1299	8.4099e-07	3.12e-06	7.0531e-08	9.6522e-07	0.0357	0.0331	1.3162e-07	1.5285e-06	1.0724e-07	9.1822e-07	0.8403	0.9291	0.6738	0.2868	0.0518	0.4852	1	0.4302		2.1301
	772			ribulose/xylulose 5-phosphate	GC/MS	37288	C00199							0.12	0.05	0.47	0.15	0.05	0.32	1.01	1.33	0.92		0.7575	0.3551	4.6586e-06	1.2372e-06	0.7406	0.1669	0.0005	0.0003	2.66e-05	0.0001	0.0833	0.0553	0.0038	0.0043	6.8433e-05	8.3706e-05	0.0357	0.153	0.6988	0.2868	0.4913	0.4852	0.8192	0.3804		7.7806
	774		Pentose Metabolism	ribulose	GC/MS	35855	C00309	HMDB00621	151261					0.13	0.22	1.65	0.2	0.11	0.56	1.04	1.59	0.54		0.987	0.4073	0.0002	2.0522e-05	0.1977	0.1299	0.0009	0.0003	0.0106	0.0093	0.1976	0.0977	0.0076	0.0072	0.0007	0.0006	0.1998	0.5023	0.9165	0.34	0.2205	0.4852	0.1787	0.2354		4.0314
	776			ribose	GC/MS	12080	C00121	HMDB00283	5779					0.37	0.6	1.6	0.66	0.67	1.02	0.71	1.25	0.79		0.6534	0.3357	0.0809	0.0027	0.3659	0.1299	0.0166	0.0025	0.2227	0.0683	0.1608	0.0859	0.4702	0.1124	0.504	0.0654	0.9556	0.9415	0.2752	0.2419	0.39	0.4852	0.595	0.3		1.7869
	779			xylulose	GC/MS	18344	C00310	HMDB00654	5289590					0.08	0.09	1.03	0.16	0.17	1.06	0.98	1.93	1.98		0.1251	0.3063	1.211e-05	2.6664e-06	0.3253	0.1299	6.2843e-05	8.4003e-05	6.8816e-05	0.0002	0.9539	0.3577	0.0011	0.002	0.0023	0.0014	0.6714	0.8906	0.7598	0.3002	0.1879	0.4852	0.1017	0.2354		4.8719
	784			arabinose	GC/MS	575	C00216	HMDB00646	66308					0.24	0.57	2.37	0.24	0.33	1.34	1.02	1.03	0.58		0.7304	0.3543	0.0784	0.0027	0.8153	0.1746	0.1106	0.0136	0.6575	0.1724	0.2289	0.1112	0.0908	0.0314	0.2195	0.0325	0.5971	0.8679	0.91	0.34	0.9994	0.5567	0.482	0.2671		2.7392
	798			adenosine-5'-diphosphoglucose	LC/MS neg	35652	C00498	HMDB06557	16500					2.66	0.5	0.19	3.35	0.57	0.17	0.88	1.1	1		0.8163	0.365	0.0018	0.0001	0.6594	0.1548	0.1677	0.0196	0.1833	0.0583	0.0138	0.024	0.0173	0.0123	0.3502	0.0478	0.0029	0.0276	0.6676	0.2868	0.4112	0.4852	1	0.4302		0.675
	800		Glycogen Metabolism	isomaltohexaose	LC/MS neg	42056			188993					0.05	0.23	4.56	0.17	0.15	0.88	0.67	2.17	0.42		0.6112	0.327	1.7966e-05	3.5063e-06	0.0468	0.1299	2.2777e-05	4.8893e-05	0.0098	0.0089	0.0036	0.012	0.0013	0.0022	0.0007	0.0006	0.7352	0.8906	0.5337	0.2599	0.0898	0.4852	0.0567	0.2354		6.4138
	803			isomaltotetraose	LC/MS neg	42031			3080783					0.07	0.48	6.99	0.12	0.25	2.1	0.72	1.26	0.38		0.2525	0.3063	3.4221e-05	6.1222e-06	0.1769	0.1299	7.3244e-05	8.936e-05	0.1291	0.0445	0.0011	0.0069	0.0007	0.0015	0.009	0.0037	0.1781	0.462	0.5273	0.2599	0.4966	0.4852	0.0543	0.2354		3.6843
	806			isomaltotriose	LC/MS neg	37353	C02160		439668					0.06	0.35	5.41	0.09	0.18	2.04	0.69	0.96	0.36		0.1499	0.3063	4.0927e-05	6.5828e-06	0.2996	0.1299	0.0001	0.0001	0.0476	0.026	0.005	0.0139	0.0006	0.0015	0.0046	0.0024	0.2829	0.6161	0.434	0.2437	0.8251	0.5072	0.0595	0.2354		5.2038
	808			isomaltose	GC/MS	39777	C00252	HMDB02923	439193					0.16	0.3	1.85	0.29	0.32	1.1	0.62	1.11	0.66		0.3997	0.3063	0.0014	9.4453e-05	0.5026	0.1374	0.0015	0.0004	0.0253	0.0186	0.1544	0.0841	0.0252	0.0142	0.0292	0.0089	0.936	0.9408	0.3208	0.2419	0.6394	0.4852	0.3573	0.2354		4.2442
	829		Disaccharides and Oligosaccharides	sucrose	LC/MS neg	1519	C00089	HMDB00258	5988					1	1	1	1	1	1	1	1	1								1	0.1028	1	0.2392	1	0.3618	1	0.203	1	0.1198	1	0.9434	1	0.3593	1	0.5567	1	0.4302		1
	843		Fructose, Mannose and Galactose Metabolism	fructose	GC/MS	577	C00095	HMDB00660	5984					0	0.01	7.27	0	0.02	7.32	0.37	0.85	0.86		0.1889	0.3063	1.0962e-08	1.1767e-08	0.3782	0.1299	6.3016e-08	3.0886e-07	3.3337e-06	1.8989e-05	0.0035	0.012	3.9605e-07	3.8328e-06	3.6757e-05	4.8908e-05	0.0039	0.0342	0.0699	0.2419	0.8607	0.5211	0.8118	0.3784		141.522
	844			fructose 1-phosphate	GC/MS	15907	C01094	HMDB01076	65246					0.02	0.02	1.05	0.01	0.01	0.65	1.96	0.91	0.57		0.5938	0.3265	4.5485e-08	3.9059e-08	0.7472	0.1669	3.28e-06	1.0718e-05	3.4126e-06	1.8989e-05	0.9756	0.3618	2.4582e-06	1.586e-05	9.6389e-07	4.0424e-06	0.4509	0.7746	0.9165	0.34	0.9043	0.536	0.3691	0.2354		54.5437
	845			sorbose	GC/MS	563	C00247	HMDB01266	441484					0.01	0.02	2.55	0.35	0.14	0.41	0.04	1.7	0.27		0.2034	0.3063	0.1481	0.0048	0.2916	0.1299	0.0308	0.0043	0.0915	0.0377	0.5524	0.2315	0.9131	0.188	0.4388	0.0576	0.5037	0.8043	0.0818	0.2419	0.6713	0.4875	0.4037	0.2439		48.8798
	846			sorbitol	GC/MS	15053	C00794	HMDB00247	5780					0.35	0.11	0.33	0.88	0.3	0.34	0.45	1.14	1.18		0.8495	0.3713	0.0011	8.336e-05	0.3151	0.1299	0.0462	0.0062	0.0009	0.0015	0.0529	0.0423	0.903	0.1873	0.0232	0.0075	0.0292	0.1321	0.1865	0.2419	0.4994	0.4852	0.7187	0.3441		3.0396
	849			mannose	GC/MS	584	C00159	HMDB00169	18950					0.02	0.04	2.24	0.03	0.04	1.2	0.59	1.18	0.64		0.4739	0.3063	8.2286e-08	6.4238e-08	0.4952	0.1373	8.4875e-07	3.12e-06	8.3534e-06	4.0827e-05	0.0917	0.0593	5.4094e-06	3.141e-05	8.6184e-06	1.8448e-05	0.7328	0.8906	0.3673	0.2419	0.5792	0.4852	0.3788	0.2354		36.402
	853			mannitol	GC/MS	15335	C00392	HMDB00765	6251					0.01	0.01	1	0.01	0.02	1.52	0.75	1	1.52		0.8311	0.3657	4.0464e-11	1.7374e-10	0.4378	0.1314	1.7439e-09	2.5642e-08	1.7439e-09	1.1933e-07	1	0.3618	3.0083e-09	8.7338e-08	7.1702e-09	2.4557e-07	0.2832	0.6161	0.4701	0.2477	1	0.5567	0.2832	0.2354		1.589
	854			mannitol-1-phosphate	GC/MS	34931								0.25	0.03	0.1	0.31	0.01	0.03	1.05	1.3	0.34		0.334	0.3063	2.6955e-08	2.5719e-08	0.1932	0.1299	0.0062	0.0011	1.0478e-06	7.9664e-06	9.4733e-05	0.0011	0.0458	0.0203	1.7372e-07	1.1899e-06	2.1095e-06	0.0001	0.6989	0.2868	0.5019	0.4852	0.064	0.2354		3.4113
	856			tagatose	GC/MS	35864								0.03	0.04	1.33	0.05	0.05	1.04	0.56	0.88	0.68		0.2313	0.3063	1.7475e-05	3.4898e-06	0.5902	0.1445	9.5552e-05	0.0001	0.0002	0.0005	0.5672	0.2349	0.0011	0.002	0.0012	0.0009	0.9771	0.9415	0.1539	0.2419	0.9599	0.5567	0.5529	0.2883		26.7879
	869		Nucleotide Sugar	UDP-glucose	GC/MS	32344	C00029	HMDB00286	8629					0.54	0.28	0.52	0.5	0.17	0.35	0.93	0.85	0.58		0.4785	0.3063	0.0012	8.4862e-05	0.7818	0.1699	0.1083	0.0134	0.0074	0.0078	0.1652	0.0863	0.2021	0.057	0.0024	0.0015	0.0294	0.1321	0.7338	0.2938	0.9706	0.5567	0.3576	0.2354		2.0143
	873			UDP-galactose	GC/MS	15860	C00052	HMDB00302	18068					0.43	0.18	0.42	0.27	0.12	0.46	0.87	0.55	0.59		0.2715	0.3063	0.0005	4.6439e-05	0.9657	0.1994	0.0572	0.0076	0.0029	0.0037	0.1321	0.0739	0.0325	0.0172	0.0016	0.0011	0.1275	0.363	0.6608	0.2865	0.4605	0.4852	0.4482	0.2553		2.1793
	884		Aminosugar Metabolism	glucosamine	GC/MS	18534	C00329	HMDB01514	441477					0	0.01	3.08	0.02	0.04	1.82	0.31	1.35	0.8		0.2313	0.3063	3.568e-09	4.3771e-09	0.0882	0.1299	1.6878e-08	9.9267e-08	2.9524e-07	3.3669e-06	0.011	0.0213	4.8193e-07	3.9977e-06	2.6947e-06	8.3902e-06	0.1687	0.4418	0.027	0.2419	0.3682	0.4852	0.5589	0.2902		80.5987
	886			glucosamine-6-phosphate	GC/MS	580	C00352	HMDB01254	439217					0.25	0.11	0.46	0.23	0.12	0.5	0.98	0.91	1		0.83	0.3657	9.1129e-06	2.115e-06	0.9461	0.1961	0.0014	0.0004	5.7461e-05	0.0002	0.0761	0.052	0.0031	0.0039	0.0001	0.0001	0.0737	0.2549	0.697	0.2868	0.9853	0.5567	1	0.4302		2.4337
	891			mannosamine	GC/MS	40477	C03570		440049					0	0.01	3.96	0.01	0.03	3.94	0.22	1	0.99		0.0853	0.3063	5.2556e-10	1.1283e-09	0.0527	0.1299	2.8584e-09	2.802e-08	4.4743e-08	7.6538e-07	0.0061	0.0149	4.5092e-08	8.7275e-07	1.6419e-06	5.6234e-06	0.0052	0.0395	0.006	0.2419	1	0.5567	0.9337	0.4239		103.869
	913			erythronate*	GC/MS	33477		HMDB00613	2781043					0.52	0.49	0.93	0.9	0.36	0.4	0.7	1.21	0.51		0.2139	0.3063	0.0121	0.0005	0.1621	0.1299	0.0635	0.0083	0.0591	0.0302	0.9681	0.3617	0.9196	0.1887	0.0111	0.0044	0.0134	0.0755	0.2928	0.2419	0.4167	0.4852	0.067	0.2354		1.8083
	919	Energy	TCA Cycle	citrate	GC/MS	1564	C00158	HMDB00094	311					0.15	0.5	3.4	0.26	0.47	1.81	0.58	1.02	0.54		0.2716	0.3063	0.0015	9.8074e-05	0.5347	0.1396	0.0017	0.0004	0.2352	0.0709	0.017	0.0251	0.0158	0.0117	0.1397	0.0229	0.2439	0.5673	0.3567	0.2419	0.8047	0.4969	0.2212	0.2354		3.5847
	924			alpha-ketoglutarate	GC/MS	33453	C00026	HMDB00208	51					0.34	1.35	4.03	1.16	0.99	0.85	0.85	2.95	0.62		0.6115	0.327	0.162	0.0052	0.0357	0.1299	0.0216	0.0032	0.4762	0.1293	0.0055	0.0139	0.4834	0.1146	0.8377	0.1028	0.6166	0.8679	0.5312	0.2599	0.0186	0.424	0.2644	0.2354		1.2992
	927			succinate	GC/MS	1437	C00042	HMDB00254	1110					0.49	1.22	2.49	1.13	1.06	0.94	0.78	1.8	0.68		0.9695	0.4059	0.2355	0.0074	0.0936	0.1299	0.0466	0.0063	0.5743	0.1547	0.0162	0.0246	0.5554	0.126	0.7421	0.0917	0.7919	0.917	0.3941	0.2432	0.0762	0.4852	0.2828	0.2354		1.3054
	928			fumarate	GC/MS	1643	C00122	HMDB00134	444972					0.35	0.91	2.64	0.66	0.69	1.06	0.83	1.58	0.63		0.8055	0.365	0.0713	0.0024	0.2782	0.1299	0.023	0.0033	0.8479	0.2117	0.033	0.0327	0.3662	0.0928	0.4144	0.0548	0.9269	0.9408	0.637	0.2792	0.2602	0.4852	0.2791	0.2354		1.828
	929			malate	GC/MS	1303	C00149	HMDB00156	525					0.07	0.1	1.53	0.14	0.08	0.58	0.34	0.71	0.27		0.285	0.3063	0.0192	0.0007	0.8405	0.1784	0.0738	0.0095	0.1042	0.0408	0.844	0.3235	0.0723	0.0271	0.0284	0.0088	0.6125	0.8679	0.6978	0.2868	0.6892	0.4875	0.2802	0.2354		11.4985
	939		Oxidative Phosphorylation	pyrophosphate (PPi)	GC/MS	2078	C00013	HMDB00250	644102					0.46	0.46	1	0.37	0.37	1	1.23	1	1		0.9038	0.3892	0.18	0.0057	0.9849	0.2014	0.2874	0.0324	0.2874	0.083	1	0.3618	0.2092	0.0581	0.2092	0.0313	1	0.9434	0.8343	0.3223	1	0.5567	1	0.4302		0.4816
	940			phosphate	GC/MS	11438	C00009	HMDB01429	1061					0.18	0.46	2.55	0.39	0.49	1.26	0.57	1.23	0.61		0.3819	0.3063	0.0032	0.0002	0.3201	0.1299	0.0015	0.0004	0.1272	0.0442	0.0314	0.0318	0.0537	0.0225	0.1257	0.022	0.6313	0.8679	0.2659	0.2419	0.4566	0.4852	0.2631	0.2354		3.4347
	964	Lipid	Long Chain Fatty Acid	cis-vaccenate (18:1n7)	GC/MS	33970	C08367	HMDB03231	5282761					0.26	0.41	1.57	0.47	0.58	1.24	0.55	1.01	0.8		0.3707	0.3063	0.0112	0.0005	0.4244	0.131	0.0044	0.0009	0.0663	0.0322	0.1647	0.0863	0.1362	0.0419	0.2224	0.0328	0.7618	0.8998	0.1823	0.2419	0.6348	0.4852	0.5079	0.2749		2.8688
	974			eicosenoate (20:1n9 or 11)	LC/MS neg	33587			5282768					0.85	1.85	2.19	1.3	2.3	1.76	0.68	1.05	0.84		0.6661	0.3363	0.037	0.0014	0.575	0.1444	0.4945	0.0541	0.15	0.0495	0.0446	0.0386	0.4346	0.1055	0.0532	0.0134	0.2065	0.5111	0.3552	0.2419	0.5916	0.4852	0.7283	0.346		0.9346
	1060		Fatty Acid, Dicarboxylate	2-hydroxyglutarate	GC/MS	37253	C02630	HMDB00606	43					0.4	0.77	1.92	1.19	0.82	0.69	0.65	1.92	0.7		0.9517	0.4014	0.5514	0.0168	0.1354	0.1299	0.0554	0.0074	0.6783	0.1772	0.1157	0.0684	0.5984	0.1336	0.6699	0.0837	0.3474	0.6892	0.4132	0.2434	0.0947	0.4852	0.4069	0.2439		1.4856
	1061			4-hydroxy-2-oxoglutaric acid	GC/MS	40062	C01127	HMDB02070	599					0.56	2.04	3.61	1.49	1.56	1.05	0.86	2.28	0.66		0.5273	0.3184	0.0469	0.0016	0.0688	0.1299	0.2164	0.0251	0.0462	0.0257	0.0042	0.013	0.2376	0.0648	0.2512	0.036	0.9708	0.9415	0.8955	0.337	0.0327	0.4852	0.2718	0.2354		0.8826
	1129		Fatty Acid Metabolism	acetyl CoA	LC/MS neg	32484	C00024	HMDB01206	444493					4.44	0.03	0.01	3.83	0.03	0.01	1.21	1.04	1.13		0.7095	0.3477	8.4338e-10	1.4485e-09	0.9357	0.1946	0.0019	0.0005	6.727e-07	5.7537e-06	1.3985e-08	1.4473e-06	0.0008	0.0016	1.0623e-06	4.0424e-06	1.2983e-08	3.5028e-06	0.9423	0.347	0.6879	0.4875	0.7522	0.3533		0.7942
	1174		Carnitine Metabolism	deoxycarnitine	LC/MS pos	36747	C01181	HMDB01161	134					0.18	0.26	1.42	0.31	0.23	0.73	0.67	1.15	0.59		0.4541	0.3063	0.0003	3.2777e-05	0.4318	0.131	0.0009	0.0003	0.0039	0.0046	0.4465	0.1942	0.0181	0.0123	0.0035	0.002	0.3938	0.7228	0.3527	0.2419	0.5285	0.4852	0.3267	0.2354		4.5223
	1175			carnitine	LC/MS pos	15500	C00318	HMDB00062	10917					0.32	0.27	0.85	0.5	0.2	0.39	0.84	1.33	0.61		0.8035	0.365	0.0007	6.179e-05	0.4216	0.131	0.0111	0.0018	0.0039	0.0046	0.5813	0.2387	0.1589	0.0468	0.0022	0.0014	0.0356	0.153	0.5951	0.2792	0.3597	0.4852	0.4135	0.2439		2.3123
	1179		Ketone Bodies	acetoacetate	GC/MS	33963	C00164	HMDB00060	96					0.08	0.24	3.15	0.31	0.14	0.46	1.12	4.54	0.67		0.1069	0.3063	1.3405e-05	2.8076e-06	0.0028	0.1299	5.3124e-06	1.4202e-05	0.0012	0.0018	0.0043	0.0131	0.0179	0.0123	0.0003	0.0003	0.0377	0.1574	0.7151	0.2893	0.0006	0.0942	0.2438	0.2354		3.3663
	1190		Fatty Acid, Monohydroxy	3-hydroxypropanoate	GC/MS	42103	C01013	HMDB00700	68152					0.21	0.41	1.95	0.5	0.5	1	0.55	1.32	0.68		0.4776	0.3063	0.0085	0.0004	0.2744	0.1299	0.0027	0.0006	0.0725	0.0339	0.0976	0.0616	0.1524	0.0461	0.1337	0.0226	0.9372	0.9408	0.2217	0.2419	0.3617	0.4852	0.3712	0.2354		3.2858
	1193			3-hydroxydecanoate	LC/MS neg	22053		HMDB02203	26612					0.56	0.81	1.44	0.84	0.79	0.95	0.86	1.28	0.84		0.9831	0.4073	0.4111	0.0127	0.546	0.1396	0.1311	0.0159	0.7052	0.1804	0.2412	0.1161	0.7417	0.1583	0.5805	0.0745	0.8214	0.9247	0.7106	0.2886	0.3843	0.4852	0.5855	0.2977		1.3569
	1314		Inositol Metabolism	myo-inositol	GC/MS	19934	C00137	HMDB00211	892					0.15	0.34	2.22	0.3	0.32	1.06	0.61	1.21	0.58		0.3809	0.3063	0.0011	7.9553e-05	0.3406	0.1299	0.0009	0.0003	0.0396	0.0232	0.0624	0.046	0.0226	0.0138	0.0253	0.008	0.9508	0.9415	0.3249	0.2419	0.4847	0.4852	0.2281	0.2354		4.1701
	1317			scyllo-inositol	GC/MS	32379	C06153	HMDB06088	892					0.13	0.25	1.88	0.23	0.29	1.26	0.57	0.99	0.66		0.2118	0.3063	0.0001	1.2998e-05	0.4705	0.1322	0.0002	0.0001	0.0051	0.0058	0.0764	0.052	0.0031	0.0039	0.0087	0.0036	0.5927	0.8679	0.1823	0.2419	0.7992	0.4969	0.281	0.2354		4.8134
	1341		Phospholipid Metabolism	choline	LC/MS pos	15506	C00114	HMDB00097	305					0.58	0.56	0.96	1.03	0.54	0.53	0.68	1.2	0.66		0.5561	0.3257	0.1025	0.0034	0.3804	0.1299	0.1404	0.0169	0.1352	0.0459	0.9821	0.3618	0.8958	0.1864	0.1114	0.0203	0.0887	0.2884	0.3954	0.2432	0.4222	0.4852	0.3378	0.2354		1.6881
	1344			glycerophosphorylcholine (GPC)	LC/MS pos	15990	C00670	HMDB00086	71920					0.79	0.94	1.19	1.23	0.63	0.51	0.87	1.34	0.58		0.7901	0.3615	0.4969	0.0152	0.3594	0.1299	0.445	0.049	0.6262	0.1661	0.7768	0.3011	0.4861	0.1147	0.325	0.0451	0.1065	0.3193	0.6367	0.2792	0.326	0.4852	0.332	0.2354		1.3708
	1347			ethanolamine	GC/MS	1497	C00189	HMDB00149	700					0.16	0.53	3.24	0.31	0.44	1.43	0.59	1.12	0.49		0.1643	0.3063	0.0015	9.8074e-05	0.3209	0.1299	0.0011	0.0004	0.185	0.0586	0.0144	0.024	0.0239	0.0139	0.09	0.0177	0.4732	0.7881	0.2282	0.2419	0.688	0.4875	0.1135	0.2354		3.2917
	1444		Lysolipid	1-palmitoylglycerophosphoglycerol*	LC/MS neg	45970			3300276					1.67	0.25	0.15	3.62	0.49	0.14	0.58	1.26	1.13		0.6616	0.3363	0.0002	1.9705e-05	0.272	0.1299	0.2937	0.033	0.0098	0.0089	0.0013	0.0073	0.0054	0.0055	0.2296	0.0337	0.0006	0.0087	0.1307	0.2419	0.5172	0.4852	0.8618	0.3957		1.0072
	1447			1-stearoylglycerophosphoglycerol	LC/MS neg	34437								5.97	0.43	0.07	6.78	0.35	0.05	1.25	1.42	1.02		0.2868	0.3063	1.5744e-07	1.04e-07	0.663	0.1551	0.0002	0.0002	0.0175	0.014	4.1359e-06	0.0002	7.0707e-05	0.0003	0.0062	0.0028	8.4922e-07	0.0001	0.5714	0.2731	0.21	0.4852	0.9809	0.4302		0.9712
	1452		Glycerolipid Metabolism	glycerol	GC/MS	15122	C00116	HMDB00131	753					0.18	0.46	2.52	0.39	0.49	1.26	0.59	1.23	0.61		0.398	0.3063	0.0033	0.0002	0.3295	0.1299	0.0017	0.0004	0.1363	0.046	0.0316	0.0318	0.0533	0.0224	0.1246	0.022	0.6314	0.8679	0.2862	0.2419	0.4569	0.4852	0.2645	0.2354		3.3204
	1453			glycerol 3-phosphate (G3P)	GC/MS	15365	C00093	HMDB00126	754					0.65	0.25	0.38	0.75	0.17	0.23	0.88	1	0.62		0.626	0.3303	0.0004	3.6991e-05	0.7777	0.1699	0.2482	0.0283	0.0027	0.0035	0.0251	0.029	0.6753	0.148	0.002	0.0013	0.0043	0.0366	0.629	0.2792	0.7777	0.4969	0.5222	0.277		1.9066
	2153	Nucleotide	Purine Metabolism, (Hypo)Xanthine/Inosine containing	inosine	LC/MS neg	1123	C00294	HMDB00195	6021					1.72	0.18	0.1	0.62	0.28	0.46	0.68	0.25	1.1		0.189	0.3063	0.0022	0.0001	0.3843	0.1299	0.8309	0.0873	0.0048	0.0055	0.0032	0.0114	0.4012	0.0987	0.0276	0.0086	0.1278	0.363	0.4639	0.2477	0.0898	0.4852	0.8527	0.3929		2.0325
	2154			hypoxanthine	LC/MS neg	3127	C00262	HMDB00157	790					3.17	0.79	0.25	1.07	0.37	0.34	2.15	0.72	1		0.2697	0.3063	0.0153	0.0006	0.3372	0.1299	0.0778	0.01	0.6416	0.1695	0.0332	0.0327	0.9399	0.1922	0.0332	0.0096	0.0288	0.1321	0.0779	0.2419	0.9403	0.5504	1	0.4302		0.5355
	2155			xanthine	GC/MS	3147	C00385	HMDB00292	1188					0.2	0.34	1.69	0.34	0.34	1.02	0.61	1.03	0.63		0.2685	0.3063	0.0016	0.0001	0.449	0.1314	0.0015	0.0004	0.0245	0.0182	0.1569	0.0848	0.034	0.0178	0.0347	0.0098	0.9922	0.9434	0.2193	0.2419	0.701	0.4875	0.2901	0.2354		3.7222
	2157			xanthosine	LC/MS neg	15136	C01762	HMDB00299	64959					0.39	0.08	0.2	0.13	0.11	0.84	0.94	0.32	1.35		0.4784	0.3063	2.5657e-05	4.8962e-06	0.3364	0.1299	0.0115	0.0018	0.0001	0.0003	0.0208	0.0271	0.0009	0.0018	0.0004	0.0004	0.6261	0.8679	0.8227	0.3202	0.1357	0.4852	0.5852	0.2977		5.6967
	2162			urate	GC/MS	1604	C00366	HMDB00289	1175					0.22	0.46	2.11	0.66	0.42	0.64	0.48	1.43	0.43		0.1996	0.3063	0.0466	0.0016	0.1924	0.1299	0.0231	0.0033	0.262	0.077	0.1796	0.0911	0.3752	0.0947	0.046	0.0122	0.2164	0.5261	0.3396	0.2419	0.5054	0.4852	0.0636	0.2354		3.0489
	2163			allantoin	GC/MS	1107	C02350	HMDB00462	204					0.31	0.95	3.12	0.51	0.97	1.91	0.68	1.13	0.69		0.9193	0.3919	0.112	0.0037	0.8033	0.1732	0.1404	0.0169	0.6916	0.1788	0.0705	0.0496	0.3933	0.0976	0.8469	0.1036	0.3002	0.6377	0.8287	0.3213	0.6453	0.4852	0.6746	0.3268		2.1118
	2168		Purine Metabolism, Adenine containing	adenosine 5'-monophosphate (AMP)	LC/MS pos	32342	C00020	HMDB00045	6083					1.3	2.35	1.8	1.99	1.66	0.83	0.8	1.22	0.56		0.6773	0.3398	0.1237	0.004	0.4267	0.131	0.6927	0.0743	0.1131	0.0415	0.2165	0.1057	0.0897	0.0312	0.2051	0.0309	0.6221	0.8679	0.5574	0.2676	0.4186	0.4852	0.3498	0.2354		0.8428
	2170			adenosine 2'-monophosphate (2'-AMP)	LC/MS neg	36815	C00946	HMDB11617	94136					0.14	0.52	3.67	0.26	0.42	1.59	0.62	1.15	0.5		0.3227	0.3063	0.0008	6.2583e-05	0.3418	0.1299	0.0009	0.0003	0.2384	0.071	0.0087	0.0187	0.0097	0.0085	0.0584	0.0143	0.3469	0.6892	0.4701	0.2477	0.5883	0.4852	0.1363	0.2354		3.0535
	2172			adenosine-2',3'-cyclic monophosphate	LC/MS neg	37467	C02353	HMDB11616	2024					0.19	0.61	3.13	0.45	0.66	1.48	0.57	1.31	0.62		0.1961	0.3063	0.0006	5.3896e-05	0.1116	0.1299	0.0002	0.0002	0.1505	0.0495	0.0029	0.0108	0.0401	0.0199	0.2374	0.0345	0.3107	0.6449	0.0857	0.2419	0.301	0.4852	0.1401	0.2354		2.518
	2175			adenosine	LC/MS pos	555	C00212	HMDB00050	60961					4.67	11.34	2.43	3.93	5.59	1.42	1	0.84	0.49		0.1351	0.3063	2.8097e-07	1.508e-07	0.1263	0.1299	0.0002	0.0001	6.322e-07	5.7537e-06	0.0015	0.0073	0.0002	0.0006	2.0589e-05	3.3579e-05	0.1881	0.4834	1	0.3593	0.9726	0.5567	0.0179	0.2354		0.1959
	2176			adenine	LC/MS pos	554	C00147	HMDB00034	190					2.69	3.41	1.27	11.54	6.59	0.57	0.42	1.82	0.82		0.3444	0.3063	8.4771e-07	3.6398e-07	0.0076	0.1299	0.0018	0.0004	0.0004	0.0007	0.3887	0.1757	6.3965e-07	4.6427e-06	8.1593e-06	1.8448e-05	0.0613	0.2298	0.0071	0.2419	0.0444	0.4852	0.489	0.2674		0.3622
	2203		Purine Metabolism, Guanine containing	guanosine 5'- monophosphate (5'-GMP)	LC/MS pos	2849	C00144	HMDB01397	6804					0.31	12.26	39.38	0.49	9.28	19.05	0.86	1.35	0.65		0.814	0.365	4.7826e-05	7.0809e-06	0.7574	0.1677	0.2333	0.0267	0.0015	0.0021	0.0002	0.0017	0.3878	0.0975	0.0054	0.0026	0.0011	0.013	0.8074	0.3154	0.5543	0.4852	0.6671	0.3257		0.8282
	2206			guanosine-2',3'-cyclic monophosphate	LC/MS pos	37139	C06194	HMDB11629	92823					0.15	0.45	3	0.34	0.48	1.42	0.53	1.22	0.58		0.3045	0.3063	0.001	7.8389e-05	0.2848	0.1299	0.0006	0.0003	0.1175	0.0417	0.0132	0.0238	0.0235	0.0139	0.1005	0.019	0.4318	0.7614	0.2335	0.2419	0.4709	0.4852	0.2026	0.2354		3.0938
	2208			guanosine	LC/MS neg	1573	C00387	HMDB00133	6802					0.23	0.65	2.8	0.12	0.48	4.04	0.91	0.46	0.66		0.2943	0.3063	0.0002	2.0487e-05	0.7556	0.1677	0.0026	0.0006	0.5014	0.1356	0.0094	0.0195	0.0005	0.0014	0.1296	0.0223	0.0096	0.0605	0.9885	0.3589	0.3679	0.4852	0.3614	0.2354		1.9537
	2209			guanine	LC/MS pos	32352	C00242	HMDB00132	764					0.31	0.29	0.92	0.21	0.16	0.75	1.4	0.94	0.76		0.6453	0.333	0.0004	3.7852e-05	0.5246	0.1388	0.0056	0.001	0.0163	0.0134	0.5768	0.2378	0.0042	0.0046	0.001	0.0008	0.4542	0.7746	0.4264	0.2437	0.5151	0.4852	0.5116	0.2749		3.0038
	2215			N1-methylguanosine	LC/MS pos	31609		HMDB01563	96373					0.3	0.59	1.98	0.37	0.43	1.18	0.77	0.95	0.57		0.4908	0.3063	0.0368	0.0014	0.5676	0.1443	0.0735	0.0095	0.6925	0.1788	0.1457	0.0802	0.0456	0.0203	0.0884	0.0177	0.7132	0.8906	0.8737	0.3349	0.9166	0.5385	0.2225	0.2354		2.4632
	2226		Pyrimidine Metabolism, Orotate containing	N-carbamoylaspartate	GC/MS	1594	C00438	HMDB00828	93072					0.2	0.12	0.61	0.18	0.19	1.04	0.85	0.75	1.28		0.6196	0.3284	0.0001	1.5152e-05	0.7294	0.1659	0.0027	0.0006	0.0006	0.001	0.3932	0.1769	0.0029	0.0038	0.0034	0.0019	0.9404	0.9408	0.5306	0.2599	0.5601	0.4852	0.7232	0.3449		2.8478
	2228			orotate	GC/MS	1505	C00295	HMDB00226	967					0.28	0.5	1.8	0.47	0.46	0.97	0.73	1.24	0.67		0.5656	0.3265	0.0022	0.0001	0.261	0.1299	0.0013	0.0004	0.0607	0.0303	0.0594	0.0445	0.0477	0.0206	0.0341	0.0097	0.8566	0.9311	0.3945	0.2432	0.3085	0.4852	0.2519	0.2354		2.3583
	2236		Pyrimidine Metabolism, Uracil containing	uridine monophosphate (5' or 3')	LC/MS pos	39879	C01368 C00105	HMDB00288	6030					0.25	3.15	12.83	0.94	3.24	3.43	0.65	2.49	0.67		0.6108	0.327	7.8772e-05	1.0569e-05	0.0769	0.1299	0.0056	0.001	0.0138	0.012	4.248e-05	0.0007	0.851	0.1781	0.0101	0.004	0.0071	0.0479	0.4321	0.2437	0.0357	0.4852	0.5297	0.2794		1.2235
	2239			uridine-2',3'-cyclic monophosphate	LC/MS neg	37137	C02355	HMDB11640	439715					0.21	0.55	2.58	0.37	0.55	1.46	0.64	1.13	0.64		0.3296	0.3063	0.0012	8.4862e-05	0.3672	0.1299	0.0009	0.0003	0.1632	0.0529	0.0133	0.0238	0.0214	0.0133	0.1324	0.0225	0.323	0.6602	0.283	0.2419	0.5489	0.4852	0.2341	0.2354		2.584
	2240			uridine	LC/MS neg	606	C00299	HMDB00296	6029					0.17	0.61	3.59	0.3	0.63	2.1	0.62	1.1	0.64		0.2801	0.3063	0.0002	1.8942e-05	0.3965	0.1299	0.0003	0.0002	0.2397	0.071	0.0022	0.0088	0.0038	0.0043	0.1379	0.0227	0.0695	0.2468	0.3165	0.2419	0.6373	0.4852	0.1875	0.2354		2.4163
	2241			uracil	GC/MS	605	C00106	HMDB00300	1174					0.37	0.79	2.12	1.75	0.78	0.45	0.8	3.76	0.79		0.1611	0.3063	0.7305	0.0222	0.0339	0.1299	0.0416	0.0057	0.8662	0.2146	0.0567	0.0431	0.2626	0.0709	0.5555	0.0718	0.1001	0.3103	0.8872	0.336	0.0062	0.2471	0.5731	0.2938		1.4492
	2257			beta-alanine	GC/MS	55	C00099	HMDB00056	239					0.2	0.84	4.25	0.34	0.35	1.04	0.87	1.48	0.36		0.9915	0.4075	0.087	0.0029	0.2311	0.1299	0.0807	0.0103	0.7092	0.1804	0.041	0.0366	0.1538	0.0463	0.1287	0.0223	0.9149	0.9363	0.6015	0.2792	0.3749	0.4852	0.1654	0.2354		2.2751
	2262		Pyrimidine Metabolism, Cytidine containing	cytidine 5'-monophosphate (5'-CMP)	LC/MS pos	2372	C00055	HMDB00095	6131					0.5	6.88	13.86	1.12	4.8	4.27	0.94	2.13	0.66		0.6817	0.3398	4.2317e-05	6.5828e-06	0.1668	0.1299	0.1031	0.0128	0.0012	0.0018	6.4765e-05	0.0008	0.5306	0.1223	0.0017	0.0011	0.0054	0.0395	0.6244	0.2792	0.0807	0.4852	0.5111	0.2749		0.8553
	2275			2'-deoxycytidine	LC/MS pos	15949	C00881	HMDB00014	13711					0.2	0.45	2.23	0.34	0.47	1.38	0.63	1.06	0.66		0.3398	0.3063	0.0034	0.0002	0.5081	0.1376	0.0025	0.0006	0.1255	0.0439	0.0511	0.042	0.0368	0.0188	0.125	0.022	0.4978	0.8043	0.3093	0.2419	0.6937	0.4875	0.3083	0.2354		3.2186
	2277		Pyrimidine Metabolism, Thymine containing	thymidine 5'-monophosphate	LC/MS neg	12023	C00364	HMDB01227	9700					0.5	0.45	0.9	0.31	0.14	0.46	1.4	0.87	0.45		0.8154	0.365	0.0282	0.0011	0.4612	0.1317	0.3745	0.0416	0.2258	0.0684	0.7292	0.2858	0.0967	0.0324	0.0093	0.0038	0.2207	0.5306	0.3202	0.2419	0.8779	0.5275	0.4502	0.2553		1.0846
	2281			thymidine	LC/MS neg	2183	C00214	HMDB00273	5789					1.12	0.5	0.44	1.5	0.87	0.58	0.57	0.76	1		0.3022	0.3063	0.058	0.002	0.5702	0.1444	0.8361	0.0874	0.0848	0.0365	0.0586	0.0443	0.2167	0.0594	0.6972	0.0865	0.1144	0.3391	0.1647	0.2419	0.7053	0.4875	1	0.4302		1.1745
	2282			thymine	GC/MS	604	C00178	HMDB00262	1135					0.34	0.43	1.27	0.69	0.46	0.67	0.58	1.18	0.62		0.2434	0.3063	0.0229	0.0009	0.2773	0.1299	0.0113	0.0018	0.055	0.0287	0.4058	0.1802	0.4147	0.1012	0.0717	0.0157	0.2804	0.6161	0.1666	0.2419	0.5157	0.4852	0.2108	0.2354		2.4052
	2286		Purine and Pyrimidine Metabolism	methylphosphate	GC/MS	37070			13130					0.87	0.35	0.41	1.22	0.3	0.25	0.85	1.19	0.73		0.7631	0.356	0.0006	5.3896e-05	0.4567	0.1317	0.5298	0.0575	0.0089	0.0087	0.0296	0.0309	0.4807	0.1144	0.0046	0.0024	0.0012	0.0132	0.6147	0.2792	0.4077	0.4852	0.3986	0.2439		1.4501
	2288	Cofactors and Vitamins	Nicotinate and Nicotinamide Metabolism	nicotinate	GC/MS	1504	C00253	HMDB01488	938					0.01	0.25	20.42	0.05	0.6	11.12	0.26	1.15	0.63		0.1063	0.3063	0.0001	1.3169e-05	0.1801	0.1299	0.0001	0.0001	0.1573	0.0512	0.0014	0.0073	0.0133	0.0104	0.6375	0.0812	0.0054	0.0395	0.0241	0.2419	0.8894	0.5324	0.568	0.2936		7.3352
	2290			nicotinic acid mononucleotide (NaMN)	LC/MS pos	32461	C01185	HMDB01132	5288991					0.11	0.42	3.71	0.2	0.51	2.51	0.58	1.06	0.72		0.4236	0.3063	0.0003	2.8847e-05	0.5294	0.1393	0.0003	0.0002	0.1072	0.0414	0.0078	0.0175	0.0058	0.0058	0.2071	0.0311	0.0665	0.2394	0.2765	0.2419	0.6693	0.4875	0.4779	0.2671		3.6463
	2291			nicotinamide	GC/MS	31480	C00153	HMDB01406	936					0.5	1.65	3.31	5.15	4.63	0.9	0.21	2.16	0.59		0.2672	0.3063	0.0156	0.0006	0.0204	0.1299	0.2726	0.031	0.1152	0.0415	0.0147	0.0241	0.0049	0.0052	0.0077	0.0034	0.8116	0.924	0.0192	0.2419	0.0833	0.4852	0.2523	0.2354		0.8491
	2295			nicotinamide adenine dinucleotide (NAD+)	LC/MS pos	5278	C00003	HMDB00902	5893					0.98	1.52	1.54	1.54	1.2	0.78	0.9	1.41	0.71		0.985	0.4073	0.4235	0.013	0.2697	0.1299	0.7697	0.082	0.2569	0.0758	0.162	0.086	0.1562	0.0467	0.4929	0.0642	0.4363	0.7643	0.6735	0.2868	0.1927	0.4852	0.3781	0.2354		0.8826
	2296			nicotinamide adenine dinucleotide reduced (NADH)	LC/MS neg	31475	C00004	HMDB01487	439153					0.29	1.12	3.85	1.21	1.73	1.43	0.38	1.6	0.59		0.21	0.3063	0.043	0.0015	0.0632	0.1299	0.0152	0.0023	0.6924	0.1788	0.0072	0.017	0.4053	0.0993	0.1155	0.0206	0.4204	0.7509	0.032	0.2419	0.2299	0.4852	0.279	0.2354		1.7836
	2300			nicotinate adenine dinucleotide (NAAD+)	LC/MS neg	15725			25246170					0.13	1.88	14.11	0.12	1.86	15.57	1.24	1.12	1.24		0.5128	0.3129	4.9564e-07	2.2401e-07	0.9109	0.1904	0.0001	0.0001	0.0889	0.0371	8.3249e-06	0.0003	0.0002	0.0006	0.0306	0.0092	4.7979e-06	0.0002	0.8996	0.3373	0.7605	0.4969	0.4809	0.2671		0.7122
	2311			adenosine 5'diphosphoribose	LC/MS neg	558	C00301	HMDB01178	192					1.94	13.34	6.87	2.65	10.99	4.15	1	1.36	0.82		0.6413	0.333	4.236e-07	2.0209e-07	0.4407	0.1314	0.0915	0.0115	3.6077e-06	1.8989e-05	4.5994e-05	0.0007	0.0083	0.0075	6.8563e-06	1.6773e-05	0.0009	0.012	1	0.3593	0.2115	0.4852	0.6314	0.3133		0.2
	2313		Riboflavin Metabolism	riboflavin (Vitamin B2)	LC/MS pos	1827	C00255	HMDB00244	493570					0.24	0.96	4.01	1.07	1.74	1.62	0.37	1.65	0.66		0.3594	0.3063	0.0418	0.0015	0.0731	0.1299	0.0087	0.0015	0.904	0.2209	0.011	0.0213	0.6337	0.1404	0.1564	0.0248	0.3264	0.6621	0.0401	0.2419	0.2128	0.4852	0.5184	0.2761		1.7364
	2314			flavin adenine dinucleotide (FAD)	LC/MS neg	2134	C00016	HMDB01248	643975					0.38	1.15	2.98	0.53	0.73	1.38	0.92	1.27	0.59		0.7125	0.3477	0.0455	0.0016	0.3534	0.1299	0.0259	0.0036	0.8772	0.2151	0.0193	0.027	0.3023	0.0802	0.6594	0.083	0.5431	0.8316	0.6243	0.2792	0.3553	0.4852	0.2878	0.2354		1.3894
	2315			flavin mononucleotide (FMN)	LC/MS neg	15797	C00061	HMDB01520	710					0.61	0.56	0.92	0.87	0.26	0.3	0.9	1.28	0.42		0.5778	0.3265	0.0113	0.0005	0.2601	0.1299	0.1623	0.0191	0.077	0.0349	0.664	0.2653	0.8142	0.1713	0.0085	0.0036	0.0133	0.0755	0.737	0.2938	0.3832	0.4852	0.1465	0.2354		1.523
	2316		Pantothenate and CoA Metabolism	pantothenate	LC/MS pos	1508	C00864	HMDB00210	6613					0.17	0.13	0.76	0.23	0.09	0.41	0.81	1.08	0.58		0.3579	0.3063	4.8984e-06	1.2372e-06	0.3605	0.1299	0.0003	0.0002	0.0001	0.0003	0.619	0.2502	0.0019	0.0029	2.6372e-05	4.1055e-05	0.0225	0.1125	0.552	0.2663	0.6049	0.4852	0.1412	0.2354		5.6733
	2319			3'-dephosphocoenzyme A	LC/MS neg	18289	C00882	HMDB01373	444485					6.41	23.57	3.68	8.49	1.36	0.16	0.95	1.25	0.05		0.0469	0.3063	0.001	7.8051e-05	0.0068	0.1299	0.0105	0.0017	0.0004	0.0007	0.096	0.0613	0.0023	0.0033	0.6517	0.0824	0.0054	0.0395	0.9269	0.3426	0.4825	0.4852	0.0008	0.0949		0.2871
	2320			coenzyme A	LC/MS neg	2936	C00010	HMDB01423	317					2.81	1.33	0.47	2.4	0.14	0.06	1.59	1.36	0.16		0.3794	0.3063	0.0008	6.3542e-05	0.0398	0.1299	0.0859	0.0108	0.9878	0.2371	0.0883	0.0582	0.0516	0.0219	0.0052	0.0026	0.0001	0.0025	0.6138	0.2792	0.4346	0.4852	0.0132	0.2354		0.7114
	2327		Ascorbate and Aldarate Metabolism	arabonate	GC/MS	37516	C00878	HMDB00539	122045					0.3	0.27	0.92	0.41	0.28	0.69	0.59	0.82	0.61		0.1819	0.3063	0.003	0.0002	0.7448	0.1669	0.0132	0.002	0.0166	0.0135	0.9029	0.341	0.0597	0.0234	0.0112	0.0044	0.378	0.7221	0.3263	0.2419	0.8483	0.5175	0.2403	0.2354		3.1135
	2344		Biotin Metabolism	biotin	LC/MS pos	568	C00120	HMDB00030	171548					0.22	0.44	1.98	0.39	0.43	1.1	0.65	1.15	0.63		0.3721	0.3063	0.003	0.0002	0.378	0.1299	0.0019	0.0005	0.0712	0.0336	0.0719	0.0503	0.0479	0.0206	0.0642	0.0152	0.8717	0.9311	0.2934	0.2419	0.5274	0.4852	0.2695	0.2354		3.2366
	2374		Thiamine Metabolism	thiamin (Vitamin B1)	LC/MS pos	5341	C00378	HMDB00325	1130					1.32	3.96	3	1.6	1.25	0.78	0.95	1.15	0.3		0.2621	0.3063	0.1627	0.0052	0.2206	0.1299	0.505	0.055	0.0302	0.0199	0.1021	0.0629	0.2897	0.0775	0.6774	0.0844	0.5085	0.8043	0.889	0.336	0.7857	0.4969	0.0505	0.2354		0.76
	2388		Vitamin B6 Metabolism	pyridoxal	LC/MS pos	1651	C00250	HMDB01545	1050					0.13	0.4	3.01	0.22	0.41	1.91	0.63	1.03	0.65		0.3835	0.3063	0.0004	3.9987e-05	0.5896	0.1445	0.0006	0.0003	0.087	0.0369	0.0181	0.0259	0.0053	0.0055	0.0674	0.0154	0.1922	0.4892	0.3984	0.2434	0.7459	0.4969	0.3266	0.2354		3.486
	2391	Xenobiotics	Benzoate Metabolism	hippurate	LC/MS neg	15753	C01586	HMDB00714	464					0.38	0.78	2.03	0.36	0.4	1.12	1.26	1.17	0.65		0.58	0.3265	0.1568	0.0051	0.3571	0.1299	0.2982	0.0333	0.7087	0.1804	0.1672	0.087	0.0884	0.0309	0.1125	0.0203	0.8892	0.9363	0.2239	0.2419	0.6156	0.4852	0.4323	0.2479		1.6528
	2403			benzoate	GC/MS	15778	C00180	HMDB01870	243					0.75	1.26	1.69	0.37	0.16	0.43	2.26	1.12	0.29		0.7557	0.3551	0.0702	0.0024	0.0913	0.1299	0.4251	0.047	0.9545	0.2316	0.4577	0.1974	0.0821	0.0294	0.0051	0.0026	0.1546	0.4171	0.1227	0.2419	0.5668	0.4852	0.1153	0.2354		1.5777
	2529		Food Component/Plant	diaminopimelate	GC/MS	15130	C00666	HMDB01370	439283					0.22	0.64	2.86	0.98	0.77	0.78	0.29	1.28	0.35		0.1005	0.3063	0.3136	0.0098	0.2479	0.1299	0.0458	0.0062	0.6201	0.1657	0.1113	0.0674	0.9799	0.1996	0.6645	0.0834	0.6826	0.8906	0.0999	0.2419	0.6826	0.4875	0.1113	0.2354		2.369
	2531			1-kestose	GC/MS	22012	C03661	HMDB11729	440080					0.05	0.05	1	0.21	0.21	1	0.26	1	1		0.3557	0.3063	0.0305	0.0011	0.4238	0.131	0.0187	0.0028	0.0187	0.0147	1	0.3618	0.3132	0.0823	0.3132	0.0438	1	0.9434	0.122	0.2419	1	0.5567	1	0.4302		1.1603
	2586			gluconate	GC/MS	587	C00257	HMDB00625	10690					0.12	0.25	2.19	0.18	0.23	1.27	0.63	1	0.58		0.2771	0.3063	6.515e-05	9.1715e-06	0.52	0.1388	0.0002	0.0001	0.0075	0.0078	0.0564	0.0431	0.0013	0.0022	0.0033	0.0019	0.6241	0.8679	0.386	0.2419	0.7933	0.4969	0.2049	0.2354		5.4023
	2654			erythritol	GC/MS	20699	C00503	HMDB02994	222285					1.02	0.91	0.89	0.8	0.48	0.6	0.84	0.66	0.45		0.0558	0.3063	0.2884	0.009	0.4618	0.1317	0.8181	0.0862	0.8688	0.2146	0.6935	0.2739	0.6563	0.1449	0.0725	0.0157	0.1563	0.4176	0.702	0.2868	0.3	0.4852	0.0488	0.2354		1.339
	2759			stachydrine	LC/MS pos	34384	C10172	HMDB04827	115244					0.3	0.12	0.39	0.49	0.15	0.32	0.83	1.33	1.09		0.6886	0.3418	4.2928e-05	6.5828e-06	0.613	0.1469	0.0098	0.0016	0.0001	0.0003	0.0314	0.0318	0.1262	0.0398	0.0005	0.0005	0.01	0.0613	0.6221	0.2792	0.3766	0.4852	0.7702	0.3603		2.7702
	3070		Chemical	1,2-propanediol	GC/MS	38002	C00583	HMDB01881	1030					0.25	0.48	1.94	0.44	0.5	1.15	0.67	1.19	0.71		0.6108	0.327	0.0103	0.0004	0.4912	0.1369	0.0054	0.001	0.0802	0.0355	0.1646	0.0863	0.1071	0.0353	0.1449	0.0234	0.8583	0.9311	0.3519	0.2419	0.509	0.4852	0.5486	0.2873		2.5963
	3077			2-pyrrolidinone	GC/MS	31675		HMDB02039	12025					0.27	0.58	2.17	0.35	0.42	1.2	0.79	1.03	0.57		0.3134	0.3063	0.0084	0.0004	0.5104	0.1376	0.0076	0.0013	0.2386	0.071	0.0732	0.0508	0.0499	0.0213	0.0833	0.017	0.7764	0.9082	0.4779	0.2492	0.7756	0.4969	0.1923	0.2354		2.6885
	3146			glycerol 2-phosphate	GC/MS	27728	C02979	HMDB02520	2526					0.95	0.93	0.97	1.84	0.7	0.38	0.73	1.41	0.55		0.7579	0.3551	0.3071	0.0096	0.4696	0.1322	0.8521	0.0885	0.599	0.1607	0.7327	0.2862	0.2078	0.058	0.5575	0.0718	0.0769	0.2595	0.5166	0.2596	0.41	0.4852	0.4785	0.2671		1.4053
	3147			glycolate (hydroxyacetate)	GC/MS	15737	C00160	HMDB00115	757					0.26	0.49	1.87	0.54	0.49	0.91	0.58	1.18	0.57		0.2591	0.3063	0.0126	0.0005	0.3037	0.1299	0.0049	0.001	0.1171	0.0417	0.1057	0.0644	0.1586	0.0468	0.0983	0.0188	0.7775	0.9082	0.2199	0.2419	0.5339	0.4852	0.1874	0.2354		2.6859
[truncated: 17 more columns]
