# Supplementary material for: Investigation of simulated microgravity effects on Streptococcus mutans physiology and global gene expression
Source: NPJ Microgravity. 2017 Jan 12;3:4. doi: 10.1038/s41526-016-0006-4 (PMC5460135; doi:10.1038/s41526-016-0006-4)
Supplement: Supplementary file 5 — Supplementary File S3 [file 41526_2016_6_MOESM5_ESM.xlsx]

## Sheet: Explanation
	OrigScale		Values are normalized in terms of raw area counts.
			For a single day run, this is equivalent to the raw data.
	ScaledImpData		Each biochemical in OrigScale is rescaled to set the median equal to 1.
			Then, missing values are imputed with the minimum.
	Pathway Heat Map		This is the heat map associated with the statistical analysis of the data.
			Indicates ratios, p- and q-values for each comparison.
			0.55	Green: indicates significant difference (p≤0.05) between the groups shown, metabolite ratio of < 1.00
			0.76	Light Green: narrowly missed statistical cutoff for significance 0.05<p<0.10, metabolite ratio of < 1.00
			1.71	Red: indicates significant difference (p≤0.05) between the groups shown; metabolite ratio of ≥ 1.00
			1.32	Light Red: narrowly missed statistical cutoff for significance 0.05<p<0.10, metabolite ratio of ≥ 1.00
			1.2	Non-colored text and cell: mean values are not significantly different for that comparison
				Blue: indicates significant (p≤0.05) ANOVA effect.
				Light Blue: indicates 0.05<p<0.10 ANOVA effect
		* indicates compounds that have not been officially confirmed based on a standard, but we are confident in its identity
	Box Plots - Alpha		Box plots are provided for each biochemical detected, sorted alphabetically by biochemical name.
	Box Plots - Pathway		Box plots are provided for each biochemical detected, sorted by biochemical pathway.
	Line Plots - Alpha		Line plots are provided for each biochemical detected, sorted alphabetically by biochemical name.
	Line Plots - Pathway		Line plots are provided for each biochemical detected, sorted by biochemical pathway.

## Sheet: OrigScale
												SAMPLE NAME	UNFL-00294	UNFL-00295	UNFL-00296	UNFL-00297	UNFL-00298	UNFL-00299	UNFL-00300	UNFL-00301	UNFL-00302	UNFL-00303	UNFL-00304	UNFL-00305	UNFL-00306	UNFL-00307	UNFL-00308	UNFL-00309	UNFL-00310	UNFL-00311	UNFL-00312	UNFL-00313	UNFL-00314
												CLIENT IDENTIFIER	micro-g t=4 3-19-14	micro-g t=4 3-20-14	micro-g t=4 3-21-14	micro-g t=8 3-19-14	micro-g t=8 3-20-14	micro-g t=8 3-21-14	micro-g t=24 3-19-14	micro-g t=24 3-20-14	micro-g t=24 3-21-14	normal-g t=4 3-19-14	normal-g t=4 3-20-14	normal-g t=4 3-21-14	normal-g t=8 3-19-14	normal-g t=8 3-20-14	normal-g t=8 3-21-14	normal-g t=24 3-19-14	normal-g t=24 3-20-14	normal-g t=24 3-21-14	sterile media 3-19-14	sterile media 3-20-14	sterile media 3-21-14
												SAMPLE ID	1923017	1923019	1923012	1923025	1923026	1923010	1923032	1923036	1923013	1923027	1923035	1923016	1923018	1923034	1923020	1923021	1923029	1923024	1923033	1923028	1923011
												PARENT SAMPLE ID	1914647	1914648	1914649	1914650	1914651	1914652	1914653	1914654	1914655	1914656	1914657	1914658	1914659	1914660	1914661	1914662	1914663	1914664	1914665	1914666	1914667
												LC COLUMN	1	1	2	1	2	2	2	2	1	1	1	2	2	2	2	1	1	2	1	2	1
												OSMOLALITY	308	308	306	341	341	349	345	349	364	306	310	326	345	338	355	359	351	363	294	293	334
												CELL LINE	Streptococcus mutans	Streptococcus mutans	Streptococcus mutans	Streptococcus mutans	Streptococcus mutans	Streptococcus mutans	Streptococcus mutans	Streptococcus mutans	Streptococcus mutans	Streptococcus mutans	Streptococcus mutans	Streptococcus mutans	Streptococcus mutans	Streptococcus mutans	Streptococcus mutans	Streptococcus mutans	Streptococcus mutans	Streptococcus mutans	sterile media conrol	sterile media conrol	sterile media conrol
												Amount of cell sample (total CFU) submitted	250000000	240000000	280000000	5600000000	6800000000	17600000000	3200000	4400000	200000000	250000000	290000000	240000000	7600000000	6400000000	4400000000	25000000	310000000	140000000
												TIME POINT	4 hours	4 hours	4 hours	8 hours	8 hours	8 hours	24 hours	24 hours	24 hours	4 hours	4 hours	4 hours	8 hours	8 hours	8 hours	24 hours	24 hours	24 hours
												TREATMENT	micro-gravity growth	micro-gravity growth	micro-gravity growth	micro-gravity growth	micro-gravity growth	micro-gravity growth	micro-gravity growth	micro-gravity growth	micro-gravity growth	normal-gravity growth	normal-gravity growth	normal-gravity growth	normal-gravity growth	normal-gravity growth	normal-gravity growth	normal-gravity growth	normal-gravity growth	normal-gravity growth
												GROUP NUMBER	4	4	4	5	5	5	6	6	6	1	1	1	2	2	2	3	3	3
PATHWAY SORTORDER	BIOCHEMICAL	SUPER PATHWAY	SUB PATHWAY	COMP ID	PLATFORM	CHEMICAL ID	RI	MASS	CAS	PUBCHEM	KEGG	Group HMDB	Micro 4h	Micro 4h	Micro 4h	Micro 8h	Micro 8h	Micro 8h	Micro 24h	Micro 24h	Micro 24h	Normal 4h	Normal 4h	Normal 4h	Normal 8h	Normal 8h	Normal 8h	Normal 24h	Normal 24h	Normal 24h	sterile media conrol	sterile media conrol	sterile media conrol
2555	1,6-anhydroglucose	Xenobiotics	Food Component/Plant	21049	GC/MS	100000939	1679.5	204.1	498-07-7	2724705		HMDB00640	155566	131803	246774	62596.4	124728	132915	81737.6	127701	75513.6	145999	131074	45001	82211.8	103706	157397	79456.2	116011	117141		123341
2531	1-kestose	Xenobiotics	Food Component/Plant	22012	GC/MS	100000980	2376.9	361.1	470-69-9	440080	C03661	HMDB11729	3.25344e+06	3058403	3.3591e+06	268965	264753	175674				3.04298e+06	2.67652e+06	3.23651e+06	159889						284518	299846	158514
284	2-aminobutyrate	Amino Acid	Methionine, Cysteine, SAM and Taurine Metabolism	1577	GC/MS	1128	1215.7	130	1492-24-6	439691	C02261	HMDB00650	784996	1.1561e+06	846280	1.64055e+06	1.85278e+06	1.17902e+06	1.834e+06	1.63962e+06	943281	848349	698867	635312	1.96423e+06	1.28247e+06	2.14946e+06	1.96033e+06	2281404	1.82345e+06			305327
2275	2'-deoxycytidine	Nucleotide	Pyrimidine Metabolism, Cytidine containing	15949	LC/MS Pos	100000125	1256	228	951-77-9	13711	C00881	HMDB00014	109478	124003	92460.6	108325	116141	121780	115762	105017	103110	122366	112071	100108	106964	102651	104886	116552	100939	121148	134173	94713.2	134951
285	2-hydroxybutyrate (AHB)	Amino Acid	Methionine, Cysteine, SAM and Taurine Metabolism	21044	GC/MS	100000933	1169.4	131	3347-90-8	440864	C05984	HMDB00008	259326	297433	181239	254059	203122	325862	348447	279633	320152	227977	137717	195172	337097	309658	284210	406699	339250	258759	110489	146155	110951
1060	2-hydroxyglutarate	Lipid	Fatty Acid, Dicarboxylate	37253	GC/MS	100002070	1576	247	40951-21-1	43	C02630	HMDB00606	101770	103025	116145	232888	251148	228550	267547	240516	237933	105433	78959.4	121642	226697	226123	254489	291699	372716	283714	96915.5	85544	69837.2
2564	2-isopropylmalate	Xenobiotics	Food Component/Plant	15667	LC/MS Neg	100000409	732	175.2	3237-44-3	77	C02504	HMDB00402	65814.1	63575.3	68423.8	41954.8	36684.5	39159.7	36599.2	35576.6	37739.1	63658.4	56680.5	60261.7	39829.2	35305.1	34992.7	38867	39755.4	39553.1	66196.2	70013.5	81887.9
3077	2-pyrrolidinone	Xenobiotics	Chemical	31675	LC/MS Pos	100001081	1662	86.2	616-45-5	12025		HMDB02039	321618	515860	293047	448883	474013	447512	473679	422092	465866	529596	485034	491293	311179	402063	343265	368550	366457	498766	352107	335124	479075
116	3-(4-hydroxyphenyl)lactate	Amino Acid	Phenylalanine and Tyrosine Metabolism	32197	LC/MS Neg	240	1395	181.1	6482-98-0	9378	C03672	HMDB00755				2900.45			2097.46		1537.79				1298.38			2146.9	1570.25	1684.91
2417	3,4-dihydroxybenzoate	Xenobiotics	Benzoate Metabolism	18292	GC/MS	100000440	1768	193	99-50-3	72	C00230	HMDB01856				121371	167510	140696	184100	130815							90185.1	145326	92282.1
250	3-methyl-2-oxovalerate	Amino Acid	Leucine, Isoleucine and Valine Metabolism	15676	LC/MS Neg	100000036	2106	129.2	1460-34-0;51829-07-3	47	C00671	HMDB03736							8115.64	5563.13
756	3-phosphoglycerate	Carbohydrate	Glycolysis, Gluconeogenesis, and Pyruvate Metabolism	40264	GC/MS	132	1754	357.1	80731-10-8	724	C00597	HMDB00807			60175.8	104356	187847	138896	226601	106397	165384		53402.1	63520.4	52962.9	74881.4	132234	133331	263057	217975
13	3-phosphoserine	Amino Acid	Glycine, Serine and Threonine Metabolism	543	GC/MS	133	1777.6	356.1	407-41-0	68841	C01005	HMDB00272	356160	313934	445706	273341	346525	415287	414730	275953	466718	200692	213414	504978	224982	337320	451930	367055	515827	363262	85433	207460	223669
351	4-guanidinobutanoate	Amino Acid	Guanidino and Acetamido Metabolism	15681	LC/MS Pos	100000096	1085	146.1	463-003;463-00-3	500	C01035	HMDB03464	145708	183941	167616	235198	249407	221961	212864	156944	235621	186524	184227	217629	177880	145204	170531	155145	160694	205151	190334	157095	170269
1061	4-hydroxy-2-oxoglutaric acid	Lipid	Fatty Acid, Dicarboxylate	40062	GC/MS	100002537	1658	333.1	1187-99-1	599	C01127	HMDB02070	38376.4		45229.9	102810	125611	123695	238549	247532	245912	8075.26			90866.4	111170	137861	220863	358390	231195
221	4-methyl-2-oxopentanoate	Amino Acid	Leucine, Isoleucine and Valine Metabolism	22116	LC/MS Neg	100000551	2200	129.2	816-66-0	70	C00233	HMDB00695				3996.97	5860.22	3032.27	12179.2	14549.7	8666.25					5925.4	6462.74	10729.8	8643.75	10261.9
174	5-hydroxymethyl-2-furoic acid	Amino Acid	Phenylalanine and Tyrosine Metabolism	42040	GC/MS	100003954	1559.1	271.1	6338-41-6	80642	C20448	HMDB02432					36260.7	36059.8							49379	46205.2			62068.1
361	5-oxoproline	Amino Acid	Glutathione Metabolism	1494	LC/MS Neg	1021	744	128.2	98-79-3	7405	C01879	HMDB00267	981060	1.01623e+06	1.09994e+06	926993	927609	933743	945416	1.00893e+06	915490	1.01164e+06	1.00275e+06	1.0518e+06	929464	919872	979213	1.00023e+06	942557	1.03385e+06	921211	997839	1.03849e+06
2176	adenine	Nucleotide	Purine Metabolism, Adenine containing	554	GC/MS	880	1804.2	264	73-24-5	190	C00147	HMDB00034				27142.6			595793	652914	597005		38601.4			32793.7		608809	727185	642064	468843	363808	339398
2175	adenosine	Nucleotide	Purine Metabolism, Adenine containing	555	LC/MS Pos	798	1650	268.1	58-61-7	60961	C00212	HMDB00050					18575.9		472929	277295	682204				10045.5			335179	389962	832543	1.01441e+06	885723	821122
2169	adenosine 3'-monophosphate (3'-AMP)	Nucleotide	Purine Metabolism, Adenine containing	35142	LC/MS Pos	100001449	1451	348.1	84-21-9	41211	C01367	HMDB03540	94819.7	78118.1	74353.9	83478.4	85497.8	63905.6	81959.7	80282.7	75627.5	80629.4	84614	94391.2	74401.3	65459.6	101599	91640.7	82374.7	65011.4	96975.9	70018.4	86588.7
2172	adenosine-2',3'-cyclic monophosphate	Nucleotide	Purine Metabolism, Adenine containing	37467	LC/MS Neg	72	1781	328.2	37063-35-7	2024	C02353	HMDB11616	8045.38	9283.91	9294.5	10901.2	10981.8	9716.43	9587	11335	12643.8	5433.88	5685	10015	10417.3	8233.35	12014.2	13390.3	10735.9	14339	9044.6	8615.46	9752.31
24	alanine	Amino Acid	Alanine and Aspartate Metabolism	1126	GC/MS	811	1147.6	115.9	56-41-7	5950	C00041	HMDB00161	117971912	119703032	130134792	65249120	70521800	57993896	90870072	103264328	101229816	111996832	118041056	138496176	70736840	94019072	90116952	116710792	164599968	134390944	133597000	123448000	126504720
389	alanylalanine	Peptide	Dipeptide	15129	GC/MS	100000113	1379.5	271.1	1948-31-8	5484352		HMDB28680	367795	397478	381454	281971	346625	410260	355239	357105	376141	313109	306821	349864	351107	366777	384823	369066	339087	374967	187712	277866	297805
395	alanylglycine	Peptide	Dipeptide	37075	GC/MS	100001893	1412	272.1	687-69-4	79094		HMDB06899	892394	1.08503e+06	1.01679e+06	666313	703057	904761	795026	886833	767187	815497	989185	971763	1.138e+06	982883	865251	853872	627071	739150	640386	897984	972293
397	alanylisoleucine	Peptide	Dipeptide	37118	LC/MS Pos	100001891	2011	203.1		417358;5246008			176501	154078	140505	154699	147215	165147	129949	141706	156073	142430	140255	159743	137216	122716	138831	147763	152534	133442	182976	149793	180013
398	alanylleucine	Peptide	Dipeptide	37093	LC/MS Pos	100001890	2150	203	1638-60-4	259583			316434	309460	261961	248308	232080	223095	253136	248615	237837	305244	271396	310438	232183	227414	221479	219602	228521	231781	374551	312018	355329
401	alanylphenylalanine	Peptide	Dipeptide	38679	LC/MS Pos	100002700	2422	237.2	3061-90-3	2080			84011.7	90178.5	75213.9	50830.7	65420.4	49261.1	55869.2	58965.7	50218	96561.3	70501.4	96007	46681.2	55982.6	75319.8	56322.5	45718.3	53248.1	113511	105680	107383
402	alanylproline	Peptide	Dipeptide	37083	LC/MS Pos	100001888	1400	187.1	13485-59-1	418040			832825	739900	692269	796989	743075	690506	792274	793481	744646	685674	753105	753748	802217	729556	789431	835904	652426	736021	792804	689024	834563
404	alanylthreonine	Peptide	Dipeptide	37085	LC/MS Neg	100001886	827	189	24032-50-6	426318			36796.8	37206.1	34672.9	26717.7	27049.2	26140.1	27176.9	25124	26519.4	37611.6	33794.8	33572.9	26445.6	23853.6	26249.4	27158.2	26802.1	25013.9	36174.2	36377.4	42536
407	alanylvaline	Peptide	Dipeptide	37084	LC/MS Pos	100001884	1513	189	3303-45-5	137276			874961	916275	799373	911372	929112	823154	800894	803777	854675	881298	838074	962205	846179	792884	923426	863308	828127	803166	928600	873357	1.00083e+06
16	allo-threonine	Amino Acid	Glycine, Serine and Threonine Metabolism	15142	GC/MS	100000272	1417.8	219	28954-12-3	99289	C05519	HMDB04041	91726.3	64871.7	137094	221967	161421	221498	187166	299743	260440	94742.8	102448	149310	244497	126783	271758	195651	174548	239058	83661.9	120278	107337
411	alpha-glutamylglutamate	Peptide	Dipeptide	22166	LC/MS Pos	100000964	857	277.1	3929-61-1	439500	C01425	HMDB28818	220632	220749	230746	238891	237310	252643	244003	232497	253485	222823	210752	238014	259090	232635	241838	219381	267004	244440	242398	240218	210473
413	alpha-glutamylserine	Peptide	Dipeptide	40655	GC/MS	100003632	1960.7	156.1	5875-38-7	428748			8810884	9028044	9037207	8601245	8727308	8.29294e+06	8595118	9361710	9069615	7457059	8.09443e+06	9839235	8895292	8014195	9943382	8979565	11216109	10279758	8402684	8.18002e+06	9680430
414	alpha-glutamylthreonine	Peptide	Dipeptide	38147	GC/MS	100002289	1969	156.1	6875-80-5	6998031			2757321	3.11548e+06	3203642	2.51411e+06	2896376	2.63606e+06	2.62616e+06	3.37211e+06	2901693	2.62339e+06	2.7841e+06	3243793	2.43926e+06	3.03236e+06	3.18766e+06	2.83291e+06	3.33101e+06	2.94888e+06	2.63103e+06	2669550	3325904
417	alpha-glutamylvaline	Peptide	Dipeptide	40488	LC/MS Pos	100003633	1597	247.1	5879-06-01	433630			1.82551e+06	1.72993e+06	1.69015e+06	1.76289e+06	1689266	1.78104e+06	1637509	1728079	1782786	1741932	1.6881e+06	1.97699e+06	1.81795e+06	1.70694e+06	1.89229e+06	1.67032e+06	1.75062e+06	1.77607e+06	1.83521e+06	1.65913e+06	1.72497e+06
924	alpha-ketoglutarate	Energy	TCA Cycle	33453	GC/MS	93	1779	419.1	305-72-6;328-50-7;22202-68-2	51	C00026	HMDB00208	50738.7	81018.8	103145	704085	595362	455546	1.15265e+06	1.32021e+06	1.07363e+06	69903.6	131890	119056	462427	497309	731212	1.37387e+06	1.74876e+06	1.3859e+06
784	arabinose	Carbohydrate	Pentose Metabolism	575	GC/MS	828	1631.6	217	28697-53-2	66308	C00216	HMDB00646	239836	167896	375084	213910	414098	230246	178145	205879	337690	202832	371144	379974	267576	168547	318205	210066	298266	323297	524832	197149	367932
2327	arabonate	Cofactors and Vitamins	Ascorbate and Aldarate Metabolism	37516	GC/MS	100001937	1736	292.1	7643-75-7	122045	C00878	HMDB00539	232066	245071	264591	259573	259234	308780	245274	229900	300202	212472	275617	301521	243747	224388	279263	246374	308943	291340	299644	216482	280151
302	arginine	Amino Acid	Urea cycle; Arginine and Proline Metabolism	1638	LC/MS Pos	231	650	175.2	1119-34-2	232	C00062	HMDB00517	2.97532e+06	3.47548e+06	2.88686e+06	3599916	3313911	3.11403e+06	3.37443e+06	3.53925e+06	3.54983e+06	3.62593e+06	3.04382e+06	3.48141e+06	3531883	3.49312e+06	3.54302e+06	3.6345e+06	3680094	3.35247e+06	3.21173e+06	3.04329e+06	3441071
433	arginylvaline	Peptide	Dipeptide	41395	LC/MS Pos	100003577	944.9	274.2	2896-20-0	335257			177274	116032	145119	61292.1	79148.4	66101.9	47058.2	56218.4	50754.8	157939	156003	184327	49807.8	78812	70440.9	40509.4	47688.5	57806.4	235089	199160	180203
29	asparagine	Amino Acid	Alanine and Aspartate Metabolism	512	GC/MS	917	1617.5	188	70-47-3	6267	C00152	HMDB00168	727183	1.98878e+06	2.42057e+06	1440689	676662	559377	1547226	2.09919e+06	271993	5099370	12449709	6.83751e+06	1.09043e+06	485101	805982	1.49054e+06	2.14685e+06	1.94213e+06	9359413	6.16151e+06	7.2511e+06
434	asparagylisoleucine	Peptide	Dipeptide	42976	LC/MS Pos	100003155	2070	246.2					131582	90519.7	73852.2	50167.8	66906.1	66592.8	62435.8	71340.6	56997.2	83734.6	96433.9	56326	98481.9	99858.7	80676.1	65409	79023.5	74828.9	80312.5	74741.1	99048.8
435	asparagylleucine	Peptide	Dipeptide	42980	LC/MS Pos	100003156	2170	246.2					154100	135309	142662	135741	130181	114747	121199	127413	135612	151731	149143	136939	135566	131408	147064	124811	117627	121753	140066	128826	150491
27	aspartate	Amino Acid	Alanine and Aspartate Metabolism	15996	GC/MS	234	1529.7	232	56-84-8	5960	C00049	HMDB00191	43432372	61566496	66381444	85066112	75671712	79457496	81260856	87338552	84359256	53253728	61485804	61768696	113624792	102979432	101867680	99665816	115136072	108393480	51238008	51173320	55073248
442	aspartylleucine	Peptide	Dipeptide	40068	LC/MS Pos	100003158	2310	247.2	3062-14-4	332962			283206	292526	253644	256294	265602	251781	252266	267191	253754	240967	256093	314912	272780	241645	254530	284392	248484	282299	294268	261886	291890
444	aspartylphenylalanine	Peptide	Dipeptide	22175	LC/MS Pos	100000803	2538	281.1	13433-09-5	93078		HMDB00706	108985	97891.6	100661	96157.6	97365.4	105153	98657.9	95546.4	95232.9	96487.5	95557.7	105071	108677	105776	100881	115740	107469	117019	99647.8	101631	98907.7
12	beta-hydroxypyruvate	Amino Acid	Glycine, Serine and Threonine Metabolism	15686	GC/MS	100000055	1425.1	221	1113-60-6;3369-79-7	964	C00168	HMDB01352	344333	239834	365297		103721	81529		105406		341483	448621	329290					58747.1		312010	232792	365016
6	betaine	Amino Acid	Glycine, Serine and Threonine Metabolism	3141	LC/MS Pos	799	721	118.2	107-43-7	247	C00719	HMDB00043	603892	455056	425370	145185	583930	317580	1.46413e+06	1.46565e+06	1.29357e+06	434245	452409	643730	141779	253105	189534	1.57995e+06	1.51225e+06	1421060	1.50611e+06	1.31725e+06	1.33309e+06
2344	biotin	Cofactors and Vitamins	Biotin Metabolism	568	LC/MS Pos	251	3029	245.2	58-85-5	171548	C00120	HMDB00030	360967	393648	340223	393929	389118	324937	371945	381534	351706	357048	376041	378494	351399	361460	358456	373452	360776	371776	332906	346298	329583
1341	choline	Lipid	Phospholipid Metabolism	15506	LC/MS Pos	1256	674	104.2	67-48-1	305	C00114	HMDB00097	620226	704163	670056	688062	667516	588360	707594	804348	748387	696059	692397	677577	639138	672843	594613	816363	756799	716238	680622	619579	654190
1342	choline phosphate	Lipid	Phospholipid Metabolism	34396	LC/MS Pos	267	695	184.1	72556-74-2	1014	C00588	HMDB01565	21343.4	21700.2	31792.3	15795.3	9778.06	15939.9	15187.1	33180.5	24752.9	27297		29407.5	17711.4		17960.3					23027.4	24202.5
693	cis-Cyclo[L-ala-L-Pro]	Peptide	Dipeptide	47098	LC/MS Pos	100004646	2000	169.2		6428987			1.2601e+06	1.37653e+06	1.22521e+06	1.32287e+06	1.18224e+06	1.22376e+06	1.16558e+06	1.24151e+06	1.29317e+06	1.25128e+06	1.27221e+06	1.45634e+06	1.28985e+06	1352699	1.43397e+06	1.50536e+06	1.24947e+06	1146601	1.31463e+06	1.29724e+06	1.27851e+06
48	citramalate	Amino Acid	Glutamate Metabolism	22158	GC/MS	100000998	1490.7	247	6236-10-08	1081	C00815	HMDB00426	71986.9	66068.5	82652	257217	238146	307876	242535	291227	297481	43012.4	60621.8	57894.3	552535	701228	438090	507644	621789	499249	44070.9	42376.6	46021.8
919	citrate	Energy	TCA Cycle	1564	GC/MS	1124	1763.4	273.1	77-92-9	311	C00158	HMDB00094	2.50226e+06	2.66889e+06	2.48054e+06	3.21285e+06	3.37776e+06	2.99551e+06	3.03483e+06	2.95427e+06	3.14736e+06	2.14365e+06	2.29777e+06	2779026	3.14694e+06	2.82003e+06	3.50096e+06	3.12417e+06	4.01937e+06	3017752	2.79497e+06	2357606	2.51767e+06
329	creatine	Amino Acid	Creatine Metabolism	27718	LC/MS Pos	1221	758	132.1	57-00-1	586	C00300	HMDB00064	311852	319386	305200	325574	303250	232545	249977	303997	272857	321736	280142	252867	254721	281394	308867	351280	304105	233057	306942	305798	323270
330	creatinine	Amino Acid	Creatine Metabolism	513	LC/MS Pos	275	730	114.1	60-27-5	588	C00791	HMDB00562	201085	236578	190586	199209	280334	215702	271643	158248	150994	320660	259090	174412	336179	242739	274121	252007	334182	152801	219198	206739	204284
450	cyclo(glu-glu)	Peptide	Dipeptide	37100	LC/MS Pos	100001947	1595	259		7408481			480353	500911	454824	523461	552815	532262	504873	482573	527997	457348	461875	493093	557409	447453	503495	513748	529438	530196	460823	448428	505093
453	cyclo(gly-pro)	Peptide	Dipeptide	37077	LC/MS Pos	100001946	1754	155.1	3705-27-9	126154			1.08646e+06	1.16495e+06	1.03115e+06	1.07688e+06	1.0734e+06	1.12428e+06	1.12958e+06	1.02566e+06	1.09367e+06	1.05963e+06	1.05063e+06	1.22788e+06	1.11563e+06	1127654	1.23601e+06	1.18019e+06	1.09282e+06	1162649	1.10551e+06	1013271	1.10876e+06
455	cyclo(leu-gly)	Peptide	Dipeptide	37078	LC/MS Pos	100001944	2645	171.1	5845-67-0	927723			92808.9	61958.2	45001.9	55793.5	61015.3	47734.7	58790.5	43071.4	47194.1	41687.8	48747.6	62302.4	57200.2	96275.9	107393	42403.4	70799.5	44004.1	69040.2	41432.8	37184.2
457	cyclo(leu-pro)	Peptide	Dipeptide	37104	LC/MS Pos	100001925	3445	211.1	2873-36-1	7074739			4.06524e+06	4.18053e+06	4.02886e+06	4.12465e+06	4.00866e+06	4.00293e+06	4.35868e+06	3958251	4.47924e+06	4277599	4027193	4626372	4596152	4279485	4.4769e+06	4674715	4405754	4270145	3.86672e+06	3.64049e+06	4.2127e+06
459	cyclo(L-phe-D-pro)*	Peptide	Dipeptide	43787	LC/MS Pos	100004636	3556	245.2		6992198			685581	681713	560076	674887	691506	639086	610035	645327	634749	727668	689497	759529	677040	642176	695918	712918	694026	693890	631817	666002	709128
460	cyclo(L-phe-L-pro)	Peptide	Dipeptide	37095	LC/MS Pos	100001927	3651	245.1		9837725;443440	C11847		3.40535e+06	3.3604e+06	3.07271e+06	3460625	3.17698e+06	3.0452e+06	3324760	3.24025e+06	3374192	3.22287e+06	3191580	3.68688e+06	3.38575e+06	3.31011e+06	3.34203e+06	3.39637e+06	3.41047e+06	3.56685e+06	3.19624e+06	3.32911e+06	3356744
462	cyclo(pro-tyr)	Peptide	Dipeptide	43522	LC/MS Neg	100004363	2622	259.3	4549-02-04				152569	167666	173611	177757	167297	165815	164059	187828	178637	173577	167430	173723	164133	161638	196363	184948	181652	179763	163689	165942	181095
286	cysteine	Amino Acid	Methionine, Cysteine, SAM and Taurine Metabolism	31453	GC/MS	800	1560.1	218	52-90-4;56-89-3	5862	C00097	HMDB00574	3.59667e+06	4307474	4505145	4886770	4.939e+06	4.67731e+06	4227128	5238126	5.42536e+06	3.16331e+06	3277130	4.41855e+06	5199992	5218221	5.46967e+06	5323563	5.53892e+06	5.56798e+06	3.43701e+06	3.14015e+06	3965975
294	cysteine sulfinic acid	Amino Acid	Methionine, Cysteine, SAM and Taurine Metabolism	37443	GC/MS	100002113	1662	252	207121-48-0	109	C00606	HMDB00996	346345	337063	460351	393778	386396	332316	325054	327039	417420	375373	331714	447341	303227	310203	380919	294530	425607	383915	317287	341452	375186
288	cystine	Amino Acid	Methionine, Cysteine, SAM and Taurine Metabolism	39512	GC/MS	279	2015.3	145.9	56-89-3	67678	C00491	HMDB00192	74263648	66473556	74696200	92671928	93873832	83862664	90510200	94394720	92229856	68114760	71098040	85035616	83210176	76559968	98842040	96997744	109788872	97486024	78955320	73471168	82052288
2266	cytosine	Nucleotide	Pyrimidine Metabolism, Cytidine containing	573	GC/MS	881	1535.5	254	71-30-7	597	C00380	HMDB00630	100465	189423	111553	113488	96713.5	200632	161866	58154.4	164519	113816	98526.6	89629.6	152147	164576	128429	194172	179498	50124.2	64938.5	98523.8
2264	cytosine-2',3'-cyclic monophosphate	Nucleotide	Pyrimidine Metabolism, Cytidine containing	37465	LC/MS Neg	73	957	304.1	15718-51-1	417654	C02354	HMDB11691	4080.62	4654.98	4842.7	5093.49	5478	5660.29	5000.17	5207	5032.8	3833.93	3656.79	3210.35	5051.79	4608.24	5097.92	6393.94	4729.47	5466.6		4632.39	5302.37
313	dimethylarginine (SDMA + ADMA)	Amino Acid	Urea cycle; Arginine and Proline Metabolism	36808	LC/MS Pos	100001810	812	203.2	102783-24-4	123831	C03626	HMDB01539	143133	140721	139181	97619.4	83703.1	80648	71147.1	76241	74990.1	155639	137408	133895	73730.6	86765.8	72385	76395.5	84483.7	73984.2	128978	136644	191377
2654	erythritol	Xenobiotics	Food Component/Plant	20699	GC/MS	100000846	1517.5	217	149-32-6	222285	C00503	HMDB02994	93005.1	80636.4	124702	220797	241299	157832	204280	212751	214838	70894.1	78936.1	109320	214172	263620	248148	307281	354721	304788	108876	85011.8	82668.8
913	erythronate*	Carbohydrate	Aminosugar Metabolism	33477	GC/MS	100001320	1546.9	292.1	88759-55-1	2781043		HMDB00613	671947	746630	802066	908176	940224	922393	961266	1.11073e+06	1.11677e+06	552708	664035	853630	1.00147e+06	961704	1.24506e+06	1.13922e+06	1.42153e+06	1.27234e+06	614503	747886	488008
1347	ethanolamine	Lipid	Phospholipid Metabolism	1497	GC/MS	420	1304	174.1	141-43-5	700	C00189	HMDB00149	988823	1.00981e+06	1.93047e+06	933585	1.04276e+06	1.63187e+06	1118644	1155033	1.50159e+06	1.18689e+06	1255853	792850	1.1232e+06	1192133	1.04304e+06	1.24268e+06	1.27791e+06	978976	1.09132e+06	1.22789e+06	1.4658e+06
843	fructose	Carbohydrate	Fructose, Mannose and Galactose Metabolism	577	GC/MS	878	1758	217	57-48-7	5984	C00095	HMDB00660	314161792	339411936	371204608	3.57921e+06	3.23586e+06	3.07426e+06	3765929	3841035	3.34958e+06	274657888	287626528	343621824	3.63562e+06	10949443	4.9106e+06	4571709	4.92247e+06	3620303	30124688	27294462	25317350
928	fumarate	Energy	TCA Cycle	1643	GC/MS	330	1382.1	245	100-17-8	444972	C00122	HMDB00134	3487560	3.44308e+06	3.13254e+06	14080414	15161034	9859709	12749158	10475582	12938462	2.84465e+06	2731181	2.76264e+06	11796767	12673633	15588122	15054641	7670927	13723678	1883105	1.67626e+06	1.88869e+06
41	gamma-aminobutyrate (GABA)	Amino Acid	Glutamate Metabolism	1416	GC/MS	141	1539.7	304.1	56-12-2	119	C00334	HMDB00112	515949	529142	868801	564386	651589	678977	658011	667708	798362	573823	684262	456512	486565	582555	603868	613088	672398	609813	630083	554782	719826
374	gamma-glutamylisoleucine*	Peptide	Gamma-glutamyl Amino Acid	34456	LC/MS Pos	100001485	2644	261.2		14253342		HMDB11170	33113.6	58487	25703.2		67687	45922.4	34387			31769.7	39807.6	23625.6	52985.2	47021.7		31741		51181.6	57830.8
375	gamma-glutamylleucine	Peptide	Gamma-glutamyl Amino Acid	18369	LC/MS Pos	1268	2744	261.2	2566-39-4	151023		HMDB11171	114337	124550	77608.7	93528	129900	101173	123928	105570	109291	117791	99748.8	114720	121721	118066	84119.1	145640	132103	120423	129962	103162	106070
377	gamma-glutamylmethionine	Peptide	Gamma-glutamyl Amino Acid	37539	LC/MS Pos	100001313	1993	279.2	17663-87-5	7009567			152409	167660	141385	689855	784871	719655	1.12321e+06	1.08053e+06	1.21699e+06	154435	160004	139877	834224	865964	720129	1.3148e+06	1.2246e+06	1.51022e+06	45106.8		75182.1
378	gamma-glutamylphenylalanine	Peptide	Gamma-glutamyl Amino Acid	33422	LC/MS Pos	100000491	2846	295.1	7432-24-8	111299		HMDB00594	104573	98148	84166.8	84094.9	108856	98166.6	92599.4	78906.9	92535.2	80968.6	84857.6	109994	81693.8	90053.8	99762.1	89304.4	103224	93639.7	92417.4	97972.4	86344.7
381	gamma-glutamyltyrosine	Peptide	Gamma-glutamyl Amino Acid	2734	LC/MS Pos	1102	2073	311.2	7432-23-7	94340		HMDB11741	51094.9	45462.5	31690.5	43473.6	70500.5	29053.4	51225.8	50656.9	47982.6	32032.2	54676	58848.2	51859.8	56880.6	41140.3	52955.1	31473.8	44117.4	52602.5	53831.7	68531.2
382	gamma-glutamylvaline	Peptide	Gamma-glutamyl Amino Acid	32393	LC/MS Pos	100001126	2040	247.2	2746-34-1	7015683		HMDB11172	145870	204779	162539	187565	255651	182200	174621	194195	171537	171433	129577	182997	158383	147451	144763	166903	187440	203326	188245	161027	145325
2586	gluconate	Xenobiotics	Food Component/Plant	587	GC/MS	338	1879.4	333	527-07-1	10690	C00257	HMDB00625	362961	381376	393881	260839	242182	274965	177824	221588	255446	268732	364495	382471	178495	353661	334911	271854	283026	271042	406211	251695	312761
884	glucosamine	Carbohydrate	Aminosugar Metabolism	18534	GC/MS	289	1833	203	66-84-2	441477	C00329	HMDB01514	1.9485e+06	12992672	10167474	294645	244464	200438	285901	281145	196302	8275609	5.76238e+06	5.08876e+06	343071	441091	275219	326512	344899	236137	487175	736709	633055
742	glucose	Carbohydrate	Glycolysis, Gluconeogenesis, and Pyruvate Metabolism	38507	GC/MS	572	1866.8	204.1	50-99-7	79025	C00031	HMDB00122	1765521920	1695965696	1804740608	65313216	46066140	1.21353e+06	1.70838e+06	2.34879e+06	1.10848e+06	1694024960	1762360320	1880934400	132885472	554302720	220612528	5995929	6706868	1.45919e+06	1766811904	1794735616	1690650496
743	glucose-6-phosphate (G6P)	Carbohydrate	Glycolysis, Gluconeogenesis, and Pyruvate Metabolism	31260	GC/MS	291	2042.7	387.2	103192-55-8	5958	C00668	HMDB01401	211225	569583	628809	1.5401e+06	2.11229e+06	1.40809e+06	1.69282e+06	1977221	1.57027e+06	350526	429334	463823	1.82161e+06	1.74648e+06	1.81731e+06	2.07246e+06	2.41131e+06	1.93281e+06
714	glu-glu-glu	Peptide	Polypeptide	40676	LC/MS Neg	100003710	563.9	404.2	23684-48-2	11700634			24042.1	20347.7	24372.9	15235.5	15959.3	14599.6	13817.6	13941.1	16765.7	21239.1	21826.7	20663.2	15682.9	14559.5	16145.9	16439.9	16567.2	14394.3	20705.9	21307.9	25365.1
36	glutamate	Amino Acid	Glutamate Metabolism	57	LC/MS Pos	561	700	148.1	56-86-0	611	C00025	HMDB00148	16201439	15650866	14619745	16722050	15908015	15431304	15686869	16068398	16334487	16283332	15707196	16960388	16854128	15632480	15771929	16418032	16643684	16181509	16546408	15461953	16724962
37	glutamine	Amino Acid	Glutamate Metabolism	1647	GC/MS	563	1731.4	156	56-85-9	5961	C00064	HMDB00641	231888	271719	200085	614780	2.12221e+06	960409	811122	715582	912543	161505	121470	182091	722327	1.62025e+06	1.05064e+06	2032488	2.2874e+06	1.63261e+06	289186	349805	396227
762	glycerate	Carbohydrate	Glycolysis, Gluconeogenesis, and Pyruvate Metabolism	1572	GC/MS	1052	1360.7	189	600-19-1	752	C00258	HMDB00139	1.78895e+06	1.95968e+06	2.05163e+06	2.25502e+06	2.31297e+06	2.14422e+06	6.56173e+06	6.62796e+06	6974056	1.44575e+06	1.727e+06	1.80848e+06	2.13821e+06	2100215	2.56942e+06	6966154	8401145	7906142	1.58754e+06	1.75667e+06	1.71038e+06
1452	glycerol	Lipid	Glycerolipid Metabolism	15122	GC/MS	1254	1311	205	56-81-5	753	C00116	HMDB00131	83625472	84774856	87637688	85353752	83955264	79356136	85078376	84016512	84075344	78735016	76664432	89322352	84634528	81221248	95215128	88581832	96805896	89233832	83320312	82017400	88942632
1453	glycerol 3-phosphate (G3P)	Lipid	Glycerolipid Metabolism	15365	GC/MS	100000258	1719.7	357.1	29849-82-9	754	C00093	HMDB00126	1095221	964134	1.0142e+06	527972	558775	595460	660048	864778	719856	801903	865498	1196859	569834	554121	597704	857554	951071	720915	874488	920270	1.11254e+06
1344	glycerophosphorylcholine (GPC)	Lipid	Phospholipid Metabolism	15990	LC/MS Pos	100000269	694	258.1	28319-77-9	71920	C00670	HMDB00086	264014	256723	246403	32961.8	39461.9	20767.5	230368	246802	198642	265692	277341	317118	19736.8	41466.7	25751.7	248085	187775	215615	312992	274096	296735
1	glycine	Amino Acid	Glycine, Serine and Threonine Metabolism	11777	GC/MS	340	1166	101.9	56-40-6	750	C00037	HMDB00123	44288640	41431732	38872220	2.35185e+06	3.10681e+06	3461190	8840243	7937120	8517899	37671808	34873968	46652356	5054514	5.49632e+06	3.69764e+06	13279724	16320245	11778308	46980860	47505204	46460264
3147	glycolate (hydroxyacetate)	Xenobiotics	Chemical	15737	GC/MS	203	1119	177	79-14-1	757	C00160	HMDB00115	691504	842861	831705	689089	684424	807694	669510	783514	884473	655566	701530	715343	751346	818762	772352	961626	805814	765070	652295	662043	602010
470	glycylalanine	Peptide	Dipeptide	41886	GC/MS	100003507	1720.3	174.1	3695-73-6	11947547;98153			2.66732e+06	2.97547e+06	3.79826e+06	4.14183e+06	4.05768e+06	5.14094e+06	3.59548e+06	3.62312e+06	3.97316e+06	3.29742e+06	3614753	3.82575e+06	4606941	3.3901e+06	4528092	3.39549e+06	3.67016e+06	3.51857e+06	3712944	3.40039e+06	4.05976e+06
477	glycylglycine	Peptide	Dipeptide	21030	GC/MS	100000898	1447.3	258.1	556-50-3	11163	C02037	HMDB11733	181643	224985	209809	138061	188013	151303	131782	190681	145464	165242	216884	237887	175708	176518	173406	175421	200130	166216	200504	206796	180130
479	glycylisoleucine	Peptide	Dipeptide	36659	LC/MS Pos	100001790	2080	189.1	19461-38-2	88079			1.64035e+06	1.53406e+06	1.48328e+06	1.48928e+06	1.47977e+06	1.46751e+06	1.22575e+06	1.34374e+06	1.45831e+06	1.49019e+06	1.468e+06	1694265	1.38701e+06	1.37709e+06	1.59436e+06	1.23968e+06	1.25888e+06	1326719	1.5097e+06	1.53369e+06	1.72239e+06
480	glycylleucine	Peptide	Dipeptide	34398	LC/MS Pos	100001258	2236	189.1	869-19-2	92843	C02155	HMDB00759	734058	741010	655339	587635	655284	583522	595824	581782	560552	705970	717745	761306	631898	650238	660142	535078	569670	618199	726686	754569	758224
483	glycylphenylalanine	Peptide	Dipeptide	33954	LC/MS Neg	100001268	2193	221.2	3321-03-07	92953		HMDB28848	10751	9914.72	8825.23	7992.16	8044.09	8726.96	7208.26	7392.55	7859.73	10056.2	10309.2	12165.8	9745.18	9971.17	9709.54	5706.3	6393.57	6776.78	10986.9	12210.5	11276.2
484	glycylproline	Peptide	Dipeptide	22171	LC/MS Pos	100000976	1115	173.1	704-15-4	3013625		HMDB00721	183995	206945	176787	183224	235922	192696	186962	205262	185182	179526	187125	186559	192076	218650	238922	201971	218834	207291	183311	199185	177892
486	glycylthreonine	Peptide	Dipeptide	42050	GC/MS	100003508	1911.1	174.1	7093-70-1	351980			9445950	8.12732e+06	11080556	9750066	9696959	10142361	9184917	9521334	10234167	8428547	9552216	8509710	9387688	8596567	10713347	9007606	10039458	9773997	9428328	8400235	10932300
489	glycyltyrosine	Peptide	Dipeptide	33958	LC/MS Pos	100001265	1728	239.1	658-79-7	92829		HMDB28853	124622	143309	120076	121168	164310	129367	167760	95308.4	111974	154689	118277	139500	124679	131936	139706	97209.2	147934	146891	189693	144519	122473
490	glycylvaline	Peptide	Dipeptide	18357	LC/MS Pos	100000487	1572	175.1	1963-21-9	97417		HMDB28854	2.23764e+06	2.07014e+06	1.90022e+06	1986043	2.02394e+06	1.9465e+06	1.66371e+06	1.83176e+06	1.78704e+06	2.14257e+06	1.98961e+06	2.13074e+06	2048858	1.80246e+06	2.01195e+06	1.66229e+06	1.72746e+06	1.74181e+06	2.13812e+06	2.07593e+06	2187060
2209	guanine	Nucleotide	Purine Metabolism, Guanine containing	418	GC/MS	172	1942.3	352.1	73-40-5	764	C00242	HMDB00132				38941.9	51256.2	53869	193493	177520	195138			32542.9			28989.6	89740.5	128242	154453	566171	461729	537857
2208	guanosine	Nucleotide	Purine Metabolism, Guanine containing	1573	LC/MS Neg	1099	1675	282.1	118-00-3	6802	C00387	HMDB00133	15351.5	15450.6	17204.6	13167.3	9678.16	10928.2	27396.8	19219.1	34850.3	18864.6	20235.1	15847.9	11595.3	13177	10470.1	16381.1	20453.1	37761.8	29472.2	29560.7	25022.5
2204	guanosine 3'-monophosphate (3'-GMP)	Nucleotide	Purine Metabolism, Guanine containing	39786	LC/MS Neg	100002704	792.2	362.1	117-68-0	3522				6825.08	7949.42	7565.95	9028.96	10305.9	10590.6	10605.5	13184	6752.43	6180.37	4923.05	9888.23	6158.18	12268.9	13066.5	11777.4	12265.2	4941.06	5369.36	5593.12
2203	guanosine 5'- monophosphate (5'-GMP)	Nucleotide	Purine Metabolism, Guanine containing	2849	LC/MS Neg	347	706	362.1	5550-12-09	6804	C00144	HMDB01397	7951.67	9466.54	13942.1	12435.4	13892.6	15769.2	14227.3	14971.6	10532.2	15100.8	8268.86	17670.4	14011.6	16329.4	13731.8	16710.6	13698.2	13081.1	15483.8	16471.9	20228.3
2206	guanosine-2',3'-cyclic monophosphate	Nucleotide	Purine Metabolism, Guanine containing	37139	LC/MS Neg	74	1454	343.9	15718-49-7	92823	C06194	HMDB11629	11695	12613.7	15368.6	12676.5	12753.1	11523.3	12158.1	12629.8	12598.7	9834.57	9103.95	10986.5	13042.6	11401.5	13119.4	14477.8	13080.7	13782	9792.34	11215.5	11266.1
2391	hippurate	Xenobiotics	Benzoate Metabolism	15753	LC/MS Neg	100000014	2136	178.1	495-69-2	464	C01586	HMDB00714	2341.35	3105.83	3264.36		2792.7		3109.05		2622.69		2638.65	3692.51		3240.2	3029.28	2979.95	2107.58	2560.75	3328.11		2919.82
50	histidine	Amino Acid	Histidine Metabolism	59	LC/MS Neg	355	757	154.1	5934-29-2	6274	C00135	HMDB00177	202285	180687	200918	191798	188822	200438	210632	196142	230083	182824	167300	192269	199136	187739	208466	208950	222179	216303	200414	211321	237832
499	histidylleucine	Peptide	Dipeptide	40061	LC/MS Neg	100003162	2171	267.2	7763-65-7	189008;6992010			54730.8	39196.7	62041.7	28280.3	25571.3	35124.8	54591.1	55657.3	34545.7	52574.4	53406.9	51757.6	33990	25797.7	60175.1	34114.9	45721.8	52749.1	39002.1	37832.6	55862.8
278	homocysteine	Amino Acid	Methionine, Cysteine, SAM and Taurine Metabolism	40266	GC/MS	311	1648.2	234	454-29-5	778	C00155	HMDB00742	117630	95375.9	195459	101541	132134	133035	115337	154711	116675	103806	121271	155198	112303	121537	118500	141118	142319	130804	167336	151413	221179
18	homoserine	Amino Acid	Glycine, Serine and Threonine Metabolism	23642	GC/MS	100000458	1471	218.1	672-15-1	12647	C00263	HMDB00719	141695	258205	289192	706161	604238	749419	855688	1084295	806202	238926	292643	286723	688191	524858	835227	921021	1.01281e+06	984071	192871	213680	197419
2154	hypoxanthine	Nucleotide	Purine Metabolism, (Hypo)Xanthine/Inosine containing	3127	GC/MS	171	1759.2	265	68-94-0	790	C00262	HMDB00157	524339	619435	609232		30596.4		115816	89438.4	71824.1	444030	511398	542318	87053.9			110279		113494	668565	560377	663164
2153	inosine	Nucleotide	Purine Metabolism, (Hypo)Xanthine/Inosine containing	1123	LC/MS Neg	361	1600	267.2	58-63-9	6021	C00294	HMDB00195							4200.35	5354.37	5623.71	2864.56							2440.33	4942.81	19436.8	15847.7	14946.9
247	isoleucine	Amino Acid	Leucine, Isoleucine and Valine Metabolism	1125	LC/MS Pos	376	1614	132.1	73-32-5	6306	C00407	HMDB00172	39169336	41238120	38279164	32806970	36250812	30755690	32179810	31611190	32075186	41303452	40665468	42245356	36197616	34197168	33054248	34361852	34922100	32526594	44024872	40899612	40901364
508	isoleucylalanine	Peptide	Dipeptide	40046	LC/MS Pos	100003163	1686	203.2	24787-73-3	5246009;5246010			142447	147141	135148	115187	117925	154791	139472	122877	137686	142643	111722	154235	134347	101119	146243	129476	115390	136405	186273	202044	216631
511	isoleucylaspartate	Peptide	Dipeptide	42982	LC/MS Pos	100003166	1552	247.2	510-791-9560				85697.5	86384.1	88167.7	94193.6	94059.6	98403	79732.4	87372.9	92645.8	86792.3	216690	89825.6	81366.4	99535.6	92608.7	99212.5	103312	100772		82309.2	102410
512	isoleucylglutamate	Peptide	Dipeptide	40057	LC/MS Pos	100003168	1650	261.2	42516-53-0				350491	356542	317098	318182	340344	325607	371679	319045	315906	344698	335096	388468	335761	340506	298154	336463	328798	314169	358312	384970	345971
513	isoleucylglutamine	Peptide	Dipeptide	40019	LC/MS Pos	100003167	1530	260.2		7020102			543405	490078	423305	497805	435775	434220	420916	455303	543870	455193	400375	616858	430519	365433	489409	507731	268428	529880	565114	620790	685409
514	isoleucylglycine	Peptide	Dipeptide	40008	LC/MS Pos	100003169	1732	189.2	868-28-0	342532			277635	237669	214611	249556	243802	234365	284553	236293	283002	283045	265406	315389	258199	246855	320025	265804	249870	293230	316113	304623	316336
515	isoleucylhistidine	Peptide	Dipeptide	40085	LC/MS Neg	100003170	2065	267.2					6872.09	5336.92	9139.86	5621.74	7678.55	6241.4	9636.63	7551.75	7292.73	9892.44	7121.41	12034.7	5206.02	6329.46	8450.26	4453.86	5509.13	11551.2	15568.7	18752.7	17003.5
517	isoleucylisoleucine	Peptide	Dipeptide	36761	LC/MS Pos	100001707	2678	245.1	42537-99-5	7010568			102735	115948	92113.4	86041.6	65015	74561.2	99561	71924.9	66218.9	87462.6	86367.2	111206	86897.1	91475	93864.6	89788.1	103245	88582.6	107452	103797	100115
518	isoleucylleucine	Peptide	Dipeptide	36760	LC/MS Pos	100001708	2856	245.1	26462-22-6	11644431			72446.1	76424.5	71891.8	64973.2	88238.6	85101.8	108651	88765.2	72520.4	60965.3	64208.9	83159.1	102392	86015.9	90984.9	72062.4	69255	132858	76636.1	96377.4	75894.1
520	isoleucylphenylalanine	Peptide	Dipeptide	40067	LC/MS Neg	100003173	4059	277.3	22951-98-0	435728			7240.82	6106.2	6320.05	5324.08	5542.98	6974.72	5692.81	4569.36	5399	7733.09	6044.61	8027.77	5369.94	3735.26	7692.36	6208	5010.91	5621.14	12624.2	13468.6	14161.2
522	isoleucylserine	Peptide	Dipeptide	40012	LC/MS Pos	100003174	1472.5	219.2	6403-14-1	7021816			170808	142952	152502	124960	97669.1	162421	121989	109484	169214	192225	145732	227876	112297	92902	167470	137886	107261	161559	300051	296194	298132
523	isoleucylthreonine	Peptide	Dipeptide	42968	LC/MS Pos	100003175	1555.1	233.2		16122515			563479	443684	450241	550146	483870	596839	511969	503432	586225	561950	444001	624274	523425	441111	540786	562895	498815	544574	642723	602957	659211
526	isoleucylvaline	Peptide	Dipeptide	40049	LC/MS Pos	100003178	2202	231.2	41017-96-3	5246011;435949			1.82532e+06	1.5918e+06	1.44792e+06	1545533	1.46848e+06	1.44559e+06	1.4209e+06	1.35861e+06	1409318	1.78588e+06	1.47749e+06	1.84172e+06	1.39807e+06	1.35957e+06	1.62521e+06	1.502e+06	1.32377e+06	1.4797e+06	1.88655e+06	1.77334e+06	2.00995e+06
800	isomaltohexaose	Carbohydrate	Glycogen Metabolism	42056	LC/MS Neg	100003872	1328	989.1	6175-02-06	188993						45327	51371.4	43728.3	19698.7	13869.6	13744.5				48599.7	50567.7	54272.5	25459.1	22981.2	19157.3
808	isomaltose	Carbohydrate	Glycogen Metabolism	39777	GC/MS	100002764	2221.8	204.1	499-40-1	439193	C00252	HMDB02923	89101688	118415512	125100696	90783616	101211256	103004544	82713448	98502672	87728216	97625784	109971320	109551056	103131280	121144024	117333352	92508088	101360992	81769664	1.00919e+06	960750	1.56992e+06
803	isomaltotetraose	Carbohydrate	Glycogen Metabolism	42031	LC/MS Neg	100003870	1081	665	35997-20-7	3080783			43665.7	52262.2	41630.6	176182	190446	184255	91428	109170	64614.2	44105.9	57754.4	48311.6	198896	257700	210698	111864	97761.3	64101.7
806	isomaltotriose	Carbohydrate	Glycogen Metabolism	37353	LC/MS Neg	100002110	893	503	3371-50-4	439668	C02160		87353.9	113627	91591.1	221939	243804	225129	89640.2	119392	27731.7	105707	126724	97526.2	244327	319002	270413	126278	75326.1	48724.9
187	kynurenine	Amino Acid	Tryptophan Metabolism	15140	LC/MS Pos	100000265	1902	209.1	2922-83-0	161166	C00328	HMDB00684	21436.6	27560.5		20785.1	21555.2	43037.2	46934.5	61372.1	30462.5	23108.8		33868	47682.9	22634.8	41695.5	26272.8	56307.7	38619.1	28944.5	15418.6
759	lactate	Carbohydrate	Glycolysis, Gluconeogenesis, and Pyruvate Metabolism	527	GC/MS	482	1102.8	116.9	79-33-4	612	C00186	HMDB00190	495747136	491490176	489112928	1856158976	1777923840	1719093120	1789130240	1818973696	1758517376	437986080	431466976	436368512	1718195328	1612902400	1809787904	1829417088	1894005504	1814128896	40407416	56958128	44077284
218	leucine	Amino Acid	Leucine, Isoleucine and Valine Metabolism	60	LC/MS Pos	397	1674	132.2	61-90-5	6106	C00123	HMDB00687	95315136	95376088	85383128	84739472	85083936	79544288	81747448	84011112	85386064	93294184	93350320	99576744	83395656	87235648	87099664	84725320	85345824	86111848	98099416	94660552	99032736
527	leucylalanine	Peptide	Dipeptide	40010	LC/MS Pos	100003179	1760	203.2	7298-84-2	259321			70065.4	97746.3	71520.9	30691.8	49568.4	111914	71993.3	57391.5	97579.3	94704.8	57483.4	81110.4	55942.6	67750.8	81262.9	32013.5	20954.9	64400.4	121611	152582	116903
529	leucylasparagine	Peptide	Dipeptide	40052	LC/MS Neg	100003181	1780	244.2	14608-81-2	4128305			102807	103937	101410	82698.3	82527.5	104608	89252.7	93781.4	106138	106657	94595.7	122432	81597.9	76744.8	112669	97248.7	87041.7	109156	132372	130085	130797
531	leucylglutamate	Peptide	Dipeptide	40021	LC/MS Neg	100003184	1149	259.2		5259589;5259590			224855	236828	263571	235328	232549	248165	237858	223334	251012	220207	238700	254470	235932	241577	248532	235139	233711	251291	213926	240834	249452
532	leucylglycine	Peptide	Dipeptide	40045	LC/MS Pos	100003185	1800	189.2	686-50-0	79070			225773	188857	160589	184057	164500	169013	188322	161466	175779	197709	199358	223584	206485	202103	209618	181627	188031	162654	250025	238501	244105
535	leucylleucine	Peptide	Dipeptide	36756	LC/MS Neg	100001710	3895	243.2	3303-31-9	76807	C11332	HMDB28933	17518.2	23805.9	21768.2	29682	43384.2	25562.8	25234.2		22326.4	19749.4	18347.3	31605.7	27011.7	36727.9	48477.4	28263.9	22446.6	35672.6	23399.3	30388.2	22483.9
538	leucylproline	Peptide	Dipeptide	35663	LC/MS Neg	100001574	2834	227.2	87178-63-0	80817		HMDB11175	88629.9	104118	116726	128160	221420	152316	93998.4	178728	126103	132736	181948	106413	110728	91203.2	141495	112818	114634	258275	164177	168833	132934
539	leucylserine	Peptide	Dipeptide	40048	LC/MS Neg	100003190	1837	217.2	6209-12-07	3621685			55631.2	52319.9	48105.5	31023	30865.9	50642.2	44290.2	33920.6	50933.9	55626	44619.1	67676.2	40119.6	34969.7	53972.2	45233.9	31688.9	51474.7	85470.6	80067.4	82449.6
540	leucylthreonine	Peptide	Dipeptide	42969	LC/MS Neg	100003191	2296	231.3		10353878			109701	106533	120628	90927.5	103780	120490	86597.9	84906.4	103514	128031	97724	147455	101389	73734.1	118483	88029.6	75888.4	86771.1	135231	124054	138613
69	lysine	Amino Acid	Lysine Metabolism	1301	LC/MS Pos	407	603	147.2	56-87-1	5962	C00047	HMDB00182	2019851	2.04144e+06	2.12249e+06	1.22256e+06	1.35508e+06	1.43343e+06	1.41357e+06	1.28964e+06	1308745	2.00874e+06	2101771	2.16068e+06	1.5958e+06	1.27392e+06	1.38957e+06	1.44479e+06	1324586	1.55701e+06	2.06905e+06	2.09169e+06	2.09608e+06
550	lysylisoleucine	Peptide	Dipeptide	40056	LC/MS Pos	100003195	1474	260.2	20556-13-2				236149	241645	232503	187133	213171	185373	255261	168384	192198	234303	228983	265588	196275	185517	243829	176791	115741	187414	269381	246779	247855
551	lysylleucine	Peptide	Dipeptide	40020	LC/MS Pos	100003196	1546	260.2	7369-79-1	4682588			547711	545271	543058	369019	445733	416005	418986	336623	371275	622419	528240	645854	379236	416229	446768	384409	375920	357700	717970	624406	643870
554	lysylphenylalanine	Peptide	Dipeptide	42080	LC/MS Neg	100003562	2285	292.2	4078-58-4	3459978			15493.3	16740	19389.5	11218.7	12040.5	13311.7	11174	5776.55	8155.34	19103.7	17096.2	19938.9	11823.2	11286.5	14069.2	5818.14	9868.44	8999.27	25953.5	25574.6	24843.6
559	lysylvaline	Peptide	Dipeptide	42099	LC/MS Pos	100003559	876.2	246.2	20556-11-0	140709			205275	107311	176301	252423	276146	276930	250876	251807	281756	247239		191146	281255	255770	311722	428108	272257	261766	93767.1		246756
929	malate	Energy	TCA Cycle	1303	GC/MS	409	1502	233	6915-15-7	525	C00149	HMDB00156	184808	45433.1	79476.5	140286	45678.4	95494.1	38997.4	39517.4	41953.2	179091	40858.4	102036	170529	42816.6	82774.2	27946.5	37696.9	38309.5	268027	248495	259419
849	mannose	Carbohydrate	Fructose, Mannose and Galactose Metabolism	584	GC/MS	803	1753.5	204	3458-28-4	18950	C00159	HMDB00169	2.81776e+06	2.56312e+06	2697407	717819	867871	881482	943275	882940	972611	1.89618e+06	2.32766e+06	1905604	862628	869974	853210	817002	1.13683e+06	797911	4865223	4248398	4.71552e+06
269	methionine	Amino Acid	Methionine, Cysteine, SAM and Taurine Metabolism	1302	LC/MS Pos	415	1252	150.1	63-68-3	6137	C00073	HMDB00696	11489232	11435826	10702688	9420124	10081699	9580112	9709957	9190274	9892512	11370279	10797443	12010025	10036004	9765373	9489482	10452478	9623686	10382528	11836663	10716369	12276977
274	methionine sulfoxide	Amino Acid	Methionine, Cysteine, SAM and Taurine Metabolism	18374	LC/MS Pos	100000039	729	166.1	3226-65-1	158980	C02989	HMDB02005	451376	484478	473998	339331	366040	313703	317478	318280	341609	472104	480518	505714	291660	327177	333106	316078	332085	280423	539567	541617	527978
1314	myo-inositol	Lipid	Inositol Metabolism	19934	GC/MS	363	1924.9	217	87-89-8	892	C00137	HMDB00211	11626176	13228579	14473553	8739271	9294121	8829837	8888999	9484223	8657600	11666567	11226684	13250521	8859683	10675474	10366813	9560163	10562632	9549478	12463786	12003994	12146003
2215	N1-methylguanosine	Nucleotide	Purine Metabolism, Guanine containing	31609	LC/MS Pos	100001122	1850	298.1	2140-65-0	96373		HMDB01563	19328.4	35348.5	23939.2	17623.7	17466.1	38518.1	25153.5	30541.2		33902		23197.6	16202.2	21624.7		30511.4	23656.3	27965.8	20984.9	17965.7
2269	N4-acetylcytidine	Nucleotide	Pyrimidine Metabolism, Cytidine containing	35130	LC/MS Neg	100001413	2024	284.2	3768-18-1	107461		HMDB05923	20121	26626.2	23335.2	16554.9	20135	18088.1	16270.6	23090.7	20062.2	25688.6	19512.7	25481.2	18109.6	19389.6	24037.4	19706.3	15883.9	20422	22171	20145.7	26251.2
71	N6-acetyllysine	Amino Acid	Lysine Metabolism	36752	LC/MS Pos	100001734	1134	189.1	692-04-6	92832	C02727	HMDB00206	81505.6	81002.4	71181.7	81928.6	99672.5	68357.6	103021	92978.3	114828	82634	79380.1	79802.7	92300.1	96472.4	108052	112972	125008	104860	87344.3	73147.3	82292
25	N-acetylalanine	Amino Acid	Alanine and Aspartate Metabolism	1585	LC/MS Neg	1110	882	130.1	97-69-8	88064	C02847	HMDB00766				7652.39	7427.46	5953.04	10329.5	10764.8	7629.31		3974.07		12355.8	13154.5	12278.4	11337.6	12924.3	11094
314	N-acetylarginine	Amino Acid	Urea cycle; Arginine and Proline Metabolism	33953	LC/MS Pos	100001266	1087	217.2	155-84-0	67427	C02562	HMDB04620	109828	47335.7	177480	124438	131762	98512.8	64057.8	150421	98356.1	97815.6	122838	106418	106890	122347	86642	103035	171955	152817	128847	93413.8	107409
31	N-acetylaspartate (NAA)	Amino Acid	Alanine and Aspartate Metabolism	22185	GC/MS	100000787	1648.5	274	997-55-7;997-55-7	65065	C01042	HMDB00812	41850.2	31501.2		78637	192713	95204.9	90736.6	76439.1	81020.7	34814.9	29422.3		145095	165144	173175	159403		130100			37863.3
2	N-acetylglycine	Amino Acid	Glycine, Serine and Threonine Metabolism	27710	GC/MS	100001006	1396.4	143.9	543-24-8	10972		HMDB00532	100138	217528	298067	495415	335012	678452	538757	698946	346528	231674	438244	378911	738717	311783	576653	619623	310876	458038	100907	315295	388850
219	N-acetylleucine	Amino Acid	Leucine, Isoleucine and Valine Metabolism	1587	LC/MS Pos	1082	3444	174.1	1188-21-2	70912	C02710	HMDB11756	81108	88488.5	63692.7	88942.8	90573.8	61634.7	76647.3	85155.1	105211	62130.3	72676.9	98885.8	102936	104838	78935.5	86277.6	98624	110902	85220.9	74550.1	66459.3
270	N-acetylmethionine	Amino Acid	Methionine, Cysteine, SAM and Taurine Metabolism	1589	LC/MS Neg	1083	1805	190.1	65-82-7	448580	C02712	HMDB11745	4724.19	5467.45	4519.99	5121.56	4687.53	4651.22	5293.77	5221.15	3336.8	3704.64	5955.84	4408.11	4836.49	4259.1	4059.82	4869.27	5236.58	4727.23	3845.11	3646.76	4684.98
94	N-acetylphenylalanine	Amino Acid	Phenylalanine and Tyrosine Metabolism	33950	LC/MS Neg	100001256	2590	206.2	2018-61-3	74839	C03519	HMDB00512	8668.18	10409.4	6976.72	6930.98	8013.77	8088.7	8960.81	8653.23	7679.16	7726.78	7659.94	8080.1	9098.79	8274.84	9192.95	9700.41	8984.57	8952.77	7312.68	7915.39	7822.08
315	N-acetylproline	Amino Acid	Urea cycle; Arginine and Proline Metabolism	34387	LC/MS Neg	100001334	1245	156.1	1074-79-9	322640			4136.05	6328.93	6318.19	4277.41	6419.7	5672.78	6630.29	7605.91	6973.08	6940.13	7143.98	7233.78	7561.59	5702.34	6568.89	5736.03	6680.2	8206.95	6361.97	5720.05	4118.13
10	N-acetylserine	Amino Acid	Glycine, Serine and Threonine Metabolism	37076	GC/MS	100001851	1526	218	97-14-3	65249		HMDB02931				270482	120987	246083	257510	432184	151607		127761	81066.1	347281	135475	219076	298772	185026	317496			55240.9
107	N-acetyltyrosine	Amino Acid	Phenylalanine and Tyrosine Metabolism	32390	LC/MS Neg	100001104	1677	222.2	537-55-3	68310		HMDB00866	5122.65	4651.86	4499.65	5575.09	5754.33	5321.94	5379.31	4958.37	4712.52	5059.47	3680.54	4751.99	5191.44	4950.53	5206.39	4696.86	4700.31	5373.33	5240.28	4691.3	5333.83
317	N-delta-acetylornithine*	Amino Acid	Urea cycle; Arginine and Proline Metabolism	43249	GC/MS	100004523	1776.4	112		9920500			433904	279012	250333	194836	170919	174915	198104	205444	324449	217825		289337		376500	98275.6	206691	315635	179476	343939	237554	203583
271	N-formylmethionine	Amino Acid	Methionine, Cysteine, SAM and Taurine Metabolism	2829	LC/MS Neg	194	1541	176.1	4289-98-9	439750	C03145	HMDB01015		3136.65	2948.65	5143.05	4278.7	4918.57	7282.29	6783.8	5547.66		3719.95		5186.94	5382.34	5473.56	6195.06	4201.7	5474.1
2291	nicotinamide	Cofactors and Vitamins	Nicotinate and Nicotinamide Metabolism	594	LC/MS Pos	432	1267	123.1	98-92-0	936	C00153	HMDB01406	209321		58535							70710.6	35300.5	115368		377251				761027	771223	790336	739482
2295	nicotinamide adenine dinucleotide (NAD+)	Cofactors and Vitamins	Nicotinate and Nicotinamide Metabolism	5278	LC/MS Neg	1310	1411	661.8	53-84-9	5893	C00003	HMDB00902							16041	22745.8								27126.6	15732	2733.13
2288	nicotinate	Cofactors and Vitamins	Nicotinate and Nicotinamide Metabolism	1504	GC/MS	567	1334.1	180	59-67-6	938	C00253	HMDB01488	1.68607e+06	1.99728e+06	2186855	176441	93033.9	193774	423054	449174	436178	1.76679e+06	1.80863e+06	1.85704e+06	513353	487641	467592	479104	658482	528363	379762	473351	399842
11	O-acetylserine	Amino Acid	Glycine, Serine and Threonine Metabolism	15947	GC/MS	100000286	1423	174	66638-22-0	99478	C00979	HMDB03011				1.67587e+06	1.74045e+06	1.42597e+06	4.59289e+06	4.19454e+06	3.81255e+06	38666.6	48201.5		2.38111e+06	1.56109e+06	1.53632e+06	4219920	3.18573e+06	3389079
304	ornithine	Amino Acid	Urea cycle; Arginine and Proline Metabolism	1493	GC/MS	444	1763.8	142	3184-13-2	6262	C00077	HMDB03374	9032251	8666514	14065981	8871960	10268850	13632915	10557219	11352057	13251720	9557464	9498951	7.88167e+06	9310756	11344164	10501665	10710916	16412872	10591621	10733610	9879797	12761293
2228	orotate	Nucleotide	Pyrimidine Metabolism, Orotate containing	1505	GC/MS	445	1709.6	254.1	50887-69-9	967	C00295	HMDB00226	77586.7	148265	183244	313067	377855	381833	336611	385775	340179	139614	84449.9	182848	415239	350996	413830	294473	367503	307201	144375	175017	125003
155	o-Tyrosine	Amino Acid	Phenylalanine and Tyrosine Metabolism	43392	LC/MS Pos	100004290	1883	182	2370-61-8	91482			43377.8	94404.2	31411.8	48231.4	39503.8	37902.1	63918.7	50089.2	42486.8	44507	53241.6	43440.1	49164.4	64423	47331.3	42341.8	80136.9	50505.6	38341.3	55794.1	45269.7
2316	pantothenate	Cofactors and Vitamins	Pantothenate and CoA Metabolism	1508	LC/MS Pos	1024	2218	220.1	137-08-6	6613	C00864	HMDB00210	340234	327874	318194	189318	200182	185867	213783	218038	207307	343836	342155	362058	178548	196353	182193	183561	182584	194303	388422	391034	353348
123	p-cresol sulfate	Amino Acid	Phenylalanine and Tyrosine Metabolism	36103	LC/MS Neg	100001315	2896	187.1	3233-57-7	4615423	C01468	HMDB11635	13531.8	14621.6	15451.7	14740.2	13775.2	14481.2	16901.6	15251.8	15995.6	14535.1	13332.3	16034.8	16869.8	13459.9	17546.1	16894.7	16898.2	17809.7	13792.9	15022.8	16068.8
104	phenylacetylglycine	Amino Acid	Phenylalanine and Tyrosine Metabolism	33945	LC/MS Neg	100001275	2377	192.1	500-98-1	68144	C05598	HMDB00821	7056.39	10525.8	11769.3	11058.2	11211.8	11286.5	12565.6	12611.2	10133.3	12312	12381.2	9277.97	10596.9	10668.3	8149.04	13593.9	9202.16	11644.5	11936.5	12153.8	12375.1
93	phenylalanine	Amino Acid	Phenylalanine and Tyrosine Metabolism	64	LC/MS Pos	460	2056	166.1	63-91-2	6140	C00079	HMDB00159	53752192	54308132	48860152	46290284	47836548	43735860	46220836	48285120	48141792	52932168	52435752	59601676	47830968	46837568	47668156	49353528	47571896	47939836	58140556	53319652	59192180
582	phenylalanylaspartate	Peptide	Dipeptide	41419	LC/MS Neg	100003595	1559	279.1	22828-05-3	335051			17981.8	17776.6	20564.6	14059.8	17971	14800.2	14717.6	17526.1	14938	18946.2	17752.9	20086.1	14148.8	14074.8	18960	16476.8	15214.2	18342.1	21342.6	22581.1	21308.1
584	phenylalanylglycine	Peptide	Dipeptide	41370	LC/MS Neg	100003588	2460.8	221.1	721-90-4	98207			7668.47	8278.28	9044.07	8894.38	8640.33	8210.5	8298.17	8270.22	7856.84	8847.85	7449.89	9157.75	8875.74	7735.96	8595.85	10004.9	7911.02	7472.63	9967.16	8163.14	9048.75
587	phenylalanylleucine	Peptide	Dipeptide	40192	LC/MS Neg	100003200	4165.3	277.2	3303-55-7	4078229				3239.18	3961.72	3580.61	5911.64	3671.41	3563.39	4770.71	3302.76	3767.53	2602.77		3398.73	3374.53	6786.24	5151.74	4428.54	4348.27	4986.13	3569.56	4306.99
590	phenylalanylproline	Peptide	Dipeptide	41392	LC/MS Neg	100003592	3170	261.2	7669-65-0	4069131			171376	184783	204064	178479	193772	111984	211574	197360	195650	175501	132486	194140	120135	182269	197607	197974	207404	221173	187729	188879	198026
594	phenylalanylvaline	Peptide	Dipeptide	41393	LC/MS Neg	100003590	3650	263.2	3918-90-9	4096934			5963.41	4492.27	4581.85	4098.59	4070.23	2420.01		3391.1		3770.46	3576.14	5621.28	4520.41	2943.82					5614.75	5580.16	4821.93
940	phosphate	Energy	Oxidative Phosphorylation	11438	GC/MS	461	1307.7	298.9	7664-38-2	1061	C00009	HMDB01429	4448702976	4547616256	4672151040	4575622144	4483973120	4398905856	4494897152	2477344256	4507896320	4284537856	4179374336	4733973504	4556941824	4367882240	2526077184	4613865472	4974993920	4768906752	4472740864	4410145280	4705348608
305	proline	Amino Acid	Urea cycle; Arginine and Proline Metabolism	1898	LC/MS Pos	480	796	116.1	147-85-3	145742	C00148	HMDB00162	8788486	8432444	7621604	10283827	9807945	9597290	11082298	11038837	11762886	8903910	8687393	8795644	10868592	10959060	9971369	11253127	11319232	12092722	8.31169e+06	8812695	8761009
595	prolylalanine	Peptide	Dipeptide	40705	LC/MS Pos	100003668	925	187.1	6422-36-2	418041			460293	423694	382651	322205	379310	322194	368658	351896	284795	410052	395724	435230	241226	258274	324302	306849	364022	239826	404003	414067	404030
597	prolylasparagine	Peptide	Dipeptide	41371	LC/MS Pos	100003670	700.4	230.1	107856-82-6	7408192;7408193			269014	231693	191895	160677	147836	123911	137402	131728	141254	248242	190618	295131	172459	126184	132305	146967	206369	136076	200644	256736	239922
599	prolylglutamate	Peptide	Dipeptide	41381	LC/MS Pos	100003673	926.6	245.1	67644-00-2	3563697			1135928	1.128e+06	991324	1.10168e+06	1.08773e+06	1.04841e+06	1.00226e+06	1.04396e+06	1.0274e+06	1.10452e+06	1.04493e+06	1.24318e+06	1086448	1.11794e+06	1.15332e+06	1099094	1.0694e+06	1.0502e+06	1.05558e+06	1.04341e+06	1.18718e+06
600	prolylglutamine	Peptide	Dipeptide	40659	LC/MS Pos	100003672	823.5	244.2					1.79009e+06	1.79037e+06	1.54989e+06	1.35693e+06	1.35172e+06	1.20795e+06	1.26451e+06	1.31797e+06	1.32323e+06	1820688	1.66272e+06	1.89001e+06	1.17247e+06	1.16315e+06	1.277e+06	1.32803e+06	1.40833e+06	1304128	1.75552e+06	1.74071e+06	1.9498e+06
601	prolylglycine	Peptide	Dipeptide	40703	LC/MS Pos	100003674	875	173.1	2578-57-6	7408076;6426709			97803.6	52345.9	98078.9	63975.8	125437	79282.6	83873.8	113205	79780.1	78527	32540.9	46549.9	113425	112618	138768	135428	104731	73724.6	28548.7	88293.9	51576.9
602	prolylisoleucine	Peptide	Dipeptide	33956	LC/MS Pos	100001169	2112	229.2	51926-51-3	104014			3299308	3.09067e+06	3.18227e+06	3.03165e+06	2.96541e+06	2.89774e+06	3.00115e+06	3.05747e+06	2.94917e+06	3.57763e+06	3.21355e+06	3.77117e+06	2707471	2.75433e+06	3.04996e+06	2.94611e+06	3.25396e+06	3152710	3.57041e+06	3.29001e+06	3.72047e+06
603	prolylleucine	Peptide	Dipeptide	31914	LC/MS Neg	100001163	2985	227.2	52899-07-7	3527720			72081.7	69228	69909	61399.1		37959.1			60303.4	67619.6	69879	67087.1				66108.7	51216.8	48237	64770.9		84055.9
604	prolyllysine	Peptide	Dipeptide	40662	GC/MS	100003675	2125.8	142.1	71227-70-8	9209431			1.67129e+06	1907938	2360435	1.91499e+06	1.78073e+06	1.91362e+06	2.075e+06	2.02949e+06	1.92924e+06	1.6357e+06	1.76172e+06	1.77463e+06	1.54734e+06	1.58463e+06	1.86822e+06	1.63687e+06	2.0355e+06	1.83162e+06	1.78285e+06	1.76126e+06	2.19891e+06
610	prolyltryptophan	Peptide	Dipeptide	41446	LC/MS Pos	100003680	2653	302.2	35310-39-5				86079.4	77632.9	72839	76840.7	77853.8	93580.8	86619.7	83696.5	71356.9	103520	78768.1	100113	86138.9	75828.9	82273.7	101588	94304	96664.3	107200	87070.4	95067.6
612	prolylvaline	Peptide	Dipeptide	40720	GC/MS	100003682	1826.8	142.1	52899-09-9	152307;6992339			6.87654e+06	6.44408e+06	7.50771e+06	5045775	5064949	4.50397e+06	4.98699e+06	5.19463e+06	4.56229e+06	6.18327e+06	6755807	8612114	4229063	3.95612e+06	4.48317e+06	5.05287e+06	5311334	4316954	7.51296e+06	6.74851e+06	8095577
1143	propionylcarnitine	Lipid	Fatty Acid Metabolism (also BCAA Metabolism)	32452	LC/MS Pos	100001162	1589	218.2	17298-37-2	107738	C03017	HMDB00824				33082.1	30723.2	28431.5	38136.1	49296.4	59134.8	52824.8	33829.1	33351.7	22222.3	44496.5	36886.1		41611.1	30809.7	49443.3	44277.5	33498.9
2242	pseudouridine	Nucleotide	Pyrimidine Metabolism, Uracil containing	33442	LC/MS Neg	821	1104	243.1	1445-07-4	15047	C02067	HMDB00767	6364.19		2096.01	5213.56	5820.57	3221.43	5867.78	7788.34	7734.08	6604.01		3479.51	5605.56	6027.07	4852.55	7361.25	7227.04	5113.97	4288.94		4321.34
169	p-toluic acid	Amino Acid	Phenylalanine and Tyrosine Metabolism	37499	GC/MS	100002056	1400	193	99-94-5	7470	C01454	HMDB29635	338173	403641	403122	295484	198540	254696	284889	236956		148541	255145	275502	391391	265196	252139	235198	270466	243832	120215	180430	300723
339	putrescine	Amino Acid	Polyamine Metabolism	1408	GC/MS	49	1705.8	174	110-60-1	1045	C00134	HMDB01414	174738	182214	217751	149233	198176	222193	125750	244952	242760	153740	207132	140421	205716	168082	174288	187853	172639	206749	190072	174245	237336
2388	pyridoxal	Cofactors and Vitamins	Vitamin B6 Metabolism	1651	LC/MS Pos	491	1210	168.1	65-22-5	1050	C00250	HMDB01545	354892	368415	311553	322352	296720	257017	279456	229316	273853	340719	351837	430639	299093	291110	336791	296120	204342	252199	415983	369802	329432
47	pyroglutamine*	Amino Acid	Glutamate Metabolism	32672	LC/MS Pos	100001540	764	129.2	2353-44-8	134508			120014	85737.1	104705	84730	77954.1	63593.9	95532.5	128410	111644	81732.1	101947	91777.7	110932	111313	115036	100085	118800	85773.3	96417.9	76772.8	65562.3
613	pyroglutamylglutamine	Peptide	Dipeptide	22194	LC/MS Neg	100000966	879	256.1	109481-23-4				13398.2	15666.7	14811.7	38052	36415.2	30790.2	36582.7	32971.3	35885.4	12898	13711.2	16488.6	34258.9	29969.1	37173.4	40027.2	35188.8	38893.6	11149.5	11806.6	14323.1
614	pyroglutamylglycine	Peptide	Dipeptide	31522	LC/MS Neg	100001127	855	185.1	29227-88-1	152981			4130.97			33255.1	31819	28640.9	34592	21448.1	36235.9		8167.37	7855.23	31843.8	35906	23320.4	30540.2	20869.5	31368.6	7705.7
615	pyroglutamylvaline	Peptide	Dipeptide	32394	LC/MS Neg	100001132	1755	227.2	21282-10-0	152416			312420	354515	357475	335244	338011	339096	335220	367366	352082	352337	349348	368650	336208	323785	415465	367845	335164	367207	328445	344576	378734
939	pyrophosphate (PPi)	Energy	Oxidative Phosphorylation	2078	LC/MS Neg	495	615	177	1466-09-3;2466-09-3	644102	C00013	HMDB00250	145986	139170	149396	97697.5	100343	107650	93023.9	102940	110836	123361	115321	138478	97408.5	105242	108523	100624	92841.5	106616	119021	122893	137155
758	pyruvate	Carbohydrate	Glycolysis, Gluconeogenesis, and Pyruvate Metabolism	599	GC/MS	823	1130.6	217	127-17-3	1060	C00022	HMDB00243	1212401	950677	1.10646e+06	9476784	8329899	8920338	7.02632e+06	7169501	5.7877e+06	835312	1.15125e+06	1.11219e+06	9546905	9314147	10743772	9031705	12568990	6628607	47143.6	48095.9	72891
838	raffinose	Carbohydrate	Disaccharides and Oligosaccharides	586	LC/MS Neg	879	997	503.2	17629-30-0	10542	C00492	HMDB03213	70091.6	79156.5	77205.9	45814.5	50492.9	52682	22475.7	22273.4	15024	75602.9	81331.6	73511.7	50378.2	49266.9	62998.3	28872.9	21596	15198.1	5264.9
2313	riboflavin (Vitamin B2)	Cofactors and Vitamins	Riboflavin Metabolism	1827	LC/MS Pos	500	3111	377.2	83-88-5	493570	C00255	HMDB00244	28339.5	39312	38545.8	28166.2			22407.7		18778	43038.1	26386.2	39594.1	28589.6					33713.3	44264.5	43218	27833.4
776	ribose	Carbohydrate	Pentose Metabolism	12080	GC/MS	914	1639.2	204	50-69-1	5779	C00121	HMDB00283	126046	157989	173846	177190	246539	169383	315028	266807	322651		131610	158689	311298	248616	199893	274972	304286	307083	127884	165493
774	ribulose	Carbohydrate	Pentose Metabolism	35855	GC/MS	100000147	1662	306.1	488-84-6	151261	C00309	HMDB00621	30437.5		50170.9	58213.4	47403.6	64134.4	71094.6	46352	46977.6	34587.5	50063.1	25993.8	54066.4	66049.7	50298.6	49331.1	64038	54018.6	25908.3	40766.3	39242.1
1317	scyllo-inositol	Lipid	Inositol Metabolism	32379	GC/MS	100001215	1893.8	318.2	488-59-5	892	C06153	HMDB06088	347873	341326	303759	266830	255507	261718	240743	227142	241228	427070	361435	411621	261311	338040	226699	235365	305324	300473	347687	435314	407510
9	serine	Amino Acid	Glycine, Serine and Threonine Metabolism	1648	GC/MS	503	1389.1	204	56-45-1	5951	C00065	HMDB00187	38849156	58766168	52762496	47577032	36556548	68807616	61764024	84998864	44807104	50577628	67627376	54541188	82366072	60258916	63272952	69800776	39229236	54552916	30070630	47458772	58385560
624	serylleucine	Peptide	Dipeptide	40066	LC/MS Pos	100003202	2106	219.2	6665-16-3	7015695			412662	422465	412742	308647	348452	300556	323865	309585	311254	408556	383541	425171	325400	288986	339739	323683	306041	305626	440055	402565	447612
626	serylphenyalanine	Peptide	Dipeptide	40054	LC/MS Neg	100003253	2067	251.2					6476.92	9229.1	7567.62	4947.72	6340.53	5570.42	3787.92	3480.95	6257.93	7036.16	5759.64	7734.11	4168.61	4010.8	6329.95	4523.36		4719.16	6704.61	6204.57	8431.78
630	serylvaline	Peptide	Dipeptide	42058	LC/MS Neg	100003522	1300.9	203.2	51782-06-0	7020159			93480.7	95034.9	108286	106681	102873	103408	110561	120809	119879	74082.5	74443	108774	105075	98294.5	126248	130071	110416	129457	64546.9	70664.4	86734.2
845	sorbose	Carbohydrate	Fructose, Mannose and Galactose Metabolism	563	GC/MS	220	1800.9	437.1	87-79-6	441484	C00247	HMDB01266	105035	271922	1.37235e+06		20173.2	17177.6	21983.1	28349.4	28471.4	188784	236716	552653	31239.1	48808.7				26108.8
927	succinate	Energy	TCA Cycle	1437	GC/MS	252	1348	247	110-15-6	1110	C00042	HMDB00254	1.46653e+06	1.36426e+06	1.30102e+06	5232671	4766422	5130870	5.36905e+06	5231138	5242421	1.09824e+06	1.09501e+06	1141319	4597491	3.93337e+06	5261276	5.2414e+06	5074211	4.823e+06	853057	799330	853358
3177	succinimide	Xenobiotics	Chemical	41888	GC/MS	100003696	1261.8	156	123-56-8	11439	C07273		706734	592053	776347	644869	521025	479900	509233	532814	777504	537380	453194	610734	695894	538934	669192	682575	762676	661555	619212	590208	542227
829	sucrose	Carbohydrate	Disaccharides and Oligosaccharides	1519	LC/MS Neg	935	875	341.2	57-50-1	5988	C00089	HMDB00258	8.14146e+06	8304554	8.15479e+06							8658711	7625017	8756906							10283207	11076284	10280752
856	tagatose	Carbohydrate	Fructose, Mannose and Galactose Metabolism	35864	GC/MS	100000893	1770	217.1	87-81-0							1.35026e+06	1.66526e+06	1.51548e+06	1.33399e+06	1.67979e+06	1.56708e+06				1.70663e+06	1605386	1.72959e+06	1.6702e+06	1.71484e+06	1.53069e+06	988714	977718	1195033
2374	thiamin (Vitamin B1)	Cofactors and Vitamins	Thiamine Metabolism	5341	LC/MS Pos	873	740	265.1	59-43-8	1130	C00378	HMDB00325		8231.02	13704.1		10093		12557.3		19629.9	13722.3	10793.7	11456.3	16362.9	10888	15076.5		14360.6		16396.8	13314.6	13434.7
14	threonine	Amino Acid	Glycine, Serine and Threonine Metabolism	1284	LC/MS Pos	564	713	120.1	72-19-5	6288	C00188	HMDB00167	985944	974682	885265	1.10736e+06	1.11149e+06	998362	1.07566e+06	1.08665e+06	1.05939e+06	1.01302e+06	946500	1.03842e+06	1.12907e+06	1.0433e+06	1.09001e+06	1149700	1.15708e+06	1.05576e+06	990508	937879	922199
638	threonylisoleucine	Peptide	Dipeptide	42972	LC/MS Pos	100003203	2135	233.2					131970	118472	118445	142706	175456	152390	164616	132147	156654	117282	155595	140450	91814.8	131191	121600	124273	139115	179791	166140	175925	153592
641	threonylphenylalanine	Peptide	Dipeptide	31530	LC/MS Pos	100001125	2500	267.2	16875-27-7	4099799;4099798			39697.6	46755.5	38678.3	37033.2	37396.6	34747.2	37603.6	31855.6	36104.8	46400.9	46002.2	49300	35988.1	22341.1	41951.7	37805.3	28087.9	37719.5	60586.4	52833.2	56402.9
644	threonylvaline	Peptide	Dipeptide	42011	LC/MS Pos	100003534	1574.5	219.2	99032-17-4	416721;4278432			340756	319623	303320	300694	307520	301501	293058	319388	310728	345644	329686	330684	316429	282363	294255	317551	315256	304482	354917	342794	333388
2281	thymidine	Nucleotide	Pyrimidine Metabolism, Thymine containing	2183	LC/MS Neg	872	1935	241.1	50-89-5	5789	C00214	HMDB00273																			10757.7	9780.85	11628.3
2282	thymine	Nucleotide	Pyrimidine Metabolism, Thymine containing	604	GC/MS	882	1429.1	255	65-71-4	1135	C00178	HMDB00262	1.16644e+06	1.26066e+06	1.3127e+06	1.76267e+06	1763265	1.58662e+06	1.7705e+06	1.8106e+06	1.85744e+06	966628	1.13491e+06	1.12837e+06	1.90049e+06	1.806e+06	1836152	2145437	2.20471e+06	2.06857e+06	442591	365679	308183
830	trehalose	Carbohydrate	Disaccharides and Oligosaccharides	15573	GC/MS	915	2174.9	361.2	6138-23-4	7427	C01083	HMDB00975	7126879	7.45144e+06	9075527	1.7034e+06	2.05639e+06	1.80034e+06	1.52694e+06	1.92675e+06	2.01987e+06	6353754	7.44557e+06	8504054	1963370	2.56991e+06	2.66217e+06	1579708	2.51341e+06	1.87456e+06	74311912	59999960	68852096
177	tryptophan	Amino Acid	Tryptophan Metabolism	54	LC/MS Pos	565	2445	205.1	73-22-3	6305	C00078	HMDB00929	22629938	22602562	20772796	20411878	19623304	20707744	19189374	20500162	20921750	21812242	21063500	24328936	20689298	20090994	21844336	21002210	20323644	21996902	22073998	21637228	24314178
648	tryptophylaspartate	Peptide	Dipeptide	41480	LC/MS Neg	100003618	1715	318.2	71835-78-4				33338.4	32667.7	32517.3	28144.1	28551.5	30442.4	29582.3	27811.1	30126.4	36201.5	32755.4	36873.4	26416.4	25353.9	33805.9	33419.1	28432.9	29460.1	31239.5	35357.1	35650.8
106	tyrosine	Amino Acid	Phenylalanine and Tyrosine Metabolism	1299	LC/MS Pos	815	1516	182.1	60-18-4	6057	C00082	HMDB00158	17610936	17333738	15860141	16552554	16699682	15514304	15805952	15903476	16762878	16937918	15861434	18467706	17069324	15041360	17642198	17592552	16038725	16830388	17569698	17132786	17555006
2241	uracil	Nucleotide	Pyrimidine Metabolism, Uracil containing	605	GC/MS	825	1370.4	241	66-22-8	1174	C00106	HMDB00300	106590	64508.8	80504.8	47616.9	40330.8	83506.3	436867	408516	568140	70585.5	52586	128029	77985.6	74436	35386.7	245274	333308	290576	898647	815462	854472
2162	urate	Nucleotide	Purine Metabolism, (Hypo)Xanthine/Inosine containing	1604	GC/MS	1134	1928	441.2	69-93-2;120K5305	1175	C00366	HMDB00289	112515	63400	64197.9	234568	144087	111811	170413	143152	74561.1	52027.3	29423.6	61508.3	147502	147113	117624	199565	224087	138361	63675.8	84938.3	57485.6
2240	uridine	Nucleotide	Pyrimidine Metabolism, Uracil containing	606	LC/MS Neg	535	1430	243.1	58-96-8	6029	C00299	HMDB00296	13421.4	10127.3	10388.4	12061.6	8185.68	7833.42	15545.9	12491.3	31499.7	11279.1	15344	13902	6652.95	9477.33	6506.42	12288.8	13344.8	23746.3	38704.3	39982	39484.8
2236	uridine monophosphate (5' or 3')	Nucleotide	Pyrimidine Metabolism, Uracil containing	39892	LC/MS Neg	100003366	635	323.1	58-97-9	6030	C01368, C00105	HMDB00288	14957.9	10860.7	8833.38	26619.8	22800.2	26745.5	25749.4	26056.9	20580.4	5194.83	8042.56	7884.58	22447.4	20409.8	27911.2	23751.8	26212.6	16709	11308.2	5162.49	11521.1
2239	uridine-2',3'-cyclic monophosphate	Nucleotide	Pyrimidine Metabolism, Uracil containing	37137	LC/MS Neg	75	1082	304.9	40632-52-8	439715	C02355	HMDB11640	6252.5	9439.59	8344.06	9619.24	9672.94	8011.27	9602.77	8826.99	9774.62	7014.44	6598.68	8286.51	8129.48	8620	8955.82	9921.96	7778.01	9094.46	7228.3	7882.47	8056.97
259	valine	Amino Acid	Leucine, Isoleucine and Valine Metabolism	1649	LC/MS Pos	566	1040	118.1	72-18-4	6287	C00183	HMDB00883	39821344	37944312	34947580	33468792	31057088	32182132	32400864	33213966	38463820	40205324	35983672	44780432	34272616	37021792	34785792	34850740	32629028	35393296	35256980	33471916	37215456
674	valylalanine	Peptide	Dipeptide	41518	LC/MS Neg	100003636	1675.9	187.1	27493-61-4	334517			7653.26	9318.62	10923	9338.29	9279.1	8021.54	10567.8	10639.4	7952.85	11649.4	10305.6	12943.4	8928.7	8403.61	10700.7	8616.6	10328.2	10072.6	12239	10457.7	11896.1
676	valylasparagine	Peptide	Dipeptide	40727	LC/MS Neg	100003638	1334	230.2	66170-00-1	7020200;7020201			18886.7	19785.3	25743.8	33780.1	41329.9	38816.7	41712.6	47284.5	41917.9	20513.4	21757.1	25992.9	41459.7	33730.9	52257.6	49863.1	38042.1	50462.8	18442.7	24434.7	24167.4
677	valylaspartate	Peptide	Dipeptide	40650	LC/MS Pos	100003639	1073.3	233.1	20556-16-5	9964657			114039	110704	83914.4	137252	80481.3	103572	127270	138773	94556.5	113276	98193.2	123838	103048	116020	136979	110272	145730	126782	150449	101029	124354
678	valylglutamate	Peptide	Dipeptide	32454	LC/MS Pos	100001161	1346	247.1	3062-07-05	7009623			347595	335228	296547	282315	305018	322722	354890	317032	319860	312860	265592	326752	332677	290741	317848	336862	330517	324516	322570	371526	316052
679	valylglutamine	Peptide	Dipeptide	42079	LC/MS Neg	100003640	1495	244.2	42854-54-6	5253209			31516.9	31131.3	36389.8	25823.6	26179.6	27476.2	22429.6	24970.4	28117.9	31546.6	30625.8	33938.6	22866.8	21181.1	26700.6	28476.4	24569.9	24116.6	32131.1	35164.9	39506.1
686	valylphenylalanine	Peptide	Dipeptide	40688	LC/MS Neg	100003645	3560	263.2	3918-92-1	6993119;6993120			9425.42	9483.85	10394.1	8245.97	8441.01	7133.16	7597.17	6177.78	7462.57	9338.46	8291.21	10422.6	8346.48	6000.47	9493.83	9326.4	7886.6	8702.48	12593.8	14398	13787.7
688	valylserine	Peptide	Dipeptide	40716	LC/MS Pos	100003647	974	205.1	15388-94-8	139506			211987	209880	233245	232182	166989	193225	216210	162740	210263	200673	197897	232612	160977	160892	196856	199036	226806	179648	247768	242943	251765
689	valylthreonine	Peptide	Dipeptide	44543	LC/MS Pos	100004584	1094	219.1	72636-02-3	4046492			338961	347688	312142	308231	308560	279160	305007	358337	329686	366727	298015	367910	294673	284934	314703	339197	317773	337594	395365	367453	372406
692	valylvaline	Peptide	Dipeptide	40728	LC/MS Neg	100003650	2684	215.2	3918-94-3	409682;4280382			31276.6	29687.2	32903.6	30226.3	28597.2	26824.2	37324	42294.1	33330.5	31095.9	34084.8	35139.5	28391.5	30517.6	32509.9	41542.1	38154.2	36562.3	34164.3	31573	33517.2
2155	xanthine	Nucleotide	Purine Metabolism, (Hypo)Xanthine/Inosine containing	3147	GC/MS	1004	1889.9	353	69-89-6	1188	C00385	HMDB00292	1.00591e+06	1.02419e+06	1.20273e+06	946291	909557	896621	967103	905563	1.06663e+06	791018	975864	859094	839396	916548	902254	1.02859e+06	1.15687e+06	1.04706e+06	966604	822821	965097
781	xylonate	Carbohydrate	Pentose Metabolism	35638	GC/MS	100001627	1722	292	73686-31-7	6602431	C05411	HMDB60256	142846	148422	130142	141661	119484	114359	118048	85980.5	136690	120185	102264	140690	112051	81057.2	171706	97298.3	149767	57502	136619	123514	116159

## Sheet: ScaledImpData
												SAMPLE NAME	UNFL-00294	UNFL-00295	UNFL-00296	UNFL-00297	UNFL-00298	UNFL-00299	UNFL-00300	UNFL-00301	UNFL-00302	UNFL-00303	UNFL-00304	UNFL-00305	UNFL-00306	UNFL-00307	UNFL-00308	UNFL-00309	UNFL-00310	UNFL-00311	UNFL-00312	UNFL-00313	UNFL-00314
												CLIENT IDENTIFIER	micro-g t=4 3-19-14	micro-g t=4 3-20-14	micro-g t=4 3-21-14	micro-g t=8 3-19-14	micro-g t=8 3-20-14	micro-g t=8 3-21-14	micro-g t=24 3-19-14	micro-g t=24 3-20-14	micro-g t=24 3-21-14	normal-g t=4 3-19-14	normal-g t=4 3-20-14	normal-g t=4 3-21-14	normal-g t=8 3-19-14	normal-g t=8 3-20-14	normal-g t=8 3-21-14	normal-g t=24 3-19-14	normal-g t=24 3-20-14	normal-g t=24 3-21-14	sterile media 3-19-14	sterile media 3-20-14	sterile media 3-21-14
												SAMPLE ID	1923017	1923019	1923012	1923025	1923026	1923010	1923032	1923036	1923013	1923027	1923035	1923016	1923018	1923034	1923020	1923021	1923029	1923024	1923033	1923028	1923011
												PARENT SAMPLE ID	1914647	1914648	1914649	1914650	1914651	1914652	1914653	1914654	1914655	1914656	1914657	1914658	1914659	1914660	1914661	1914662	1914663	1914664	1914665	1914666	1914667
												LC COLUMN	1	1	2	1	2	2	2	2	1	1	1	2	2	2	2	1	1	2	1	2	1
												OSMOLALITY	308	308	306	341	341	349	345	349	364	306	310	326	345	338	355	359	351	363	294	293	334
												CELL LINE	Streptococcus mutans	Streptococcus mutans	Streptococcus mutans	Streptococcus mutans	Streptococcus mutans	Streptococcus mutans	Streptococcus mutans	Streptococcus mutans	Streptococcus mutans	Streptococcus mutans	Streptococcus mutans	Streptococcus mutans	Streptococcus mutans	Streptococcus mutans	Streptococcus mutans	Streptococcus mutans	Streptococcus mutans	Streptococcus mutans
												VIABLE CELL NUMBER	250000000	240000000	280000000	5600000000	6800000000	17600000000	3200000	4400000	200000000	250000000	290000000	240000000	7600000000	6400000000	4400000000	25000000	310000000	140000000
												TIME POINT	4 hours	4 hours	4 hours	8 hours	8 hours	8 hours	24 hours	24 hours	24 hours	4 hours	4 hours	4 hours	8 hours	8 hours	8 hours	24 hours	24 hours	24 hours
												TREATMENT	micro-gravity growth	micro-gravity growth	micro-gravity growth	micro-gravity growth	micro-gravity growth	micro-gravity growth	micro-gravity growth	micro-gravity growth	micro-gravity growth	normal-gravity growth	normal-gravity growth	normal-gravity growth	normal-gravity growth	normal-gravity growth	normal-gravity growth	normal-gravity growth	normal-gravity growth	normal-gravity growth	sterile media conrol	sterile media conrol	sterile media conrol
												GROUP NUMBER	4	4	4	5	5	5	6	6	6	1	1	1	2	2	2	3	3	3	7	7	7
PATHWAY SORTORDER	BIOCHEMICAL	SUPER PATHWAY	SUB PATHWAY	COMP ID	PLATFORM	CHEMICAL ID	RI	MASS	CAS	PUBCHEM	KEGG	Group HMDB	Micro 4h	Micro 4h	Micro 4h	Micro 8h	Micro 8h	Micro 8h	Micro 24h	Micro 24h	Micro 24h	Normal 4h	Normal 4h	Normal 4h	Normal 8h	Normal 8h	Normal 8h	Normal 24h	Normal 24h	Normal 24h	sterile media conrol	sterile media conrol	sterile media conrol
2555	1,6-anhydroglucose	Xenobiotics	Food Component/Plant	21049	GC/MS	100000939	1679.5	204.1	498-07-7	2724705		HMDB00640	1.2613	1.0686	2.0007	0.5075	1.0112	1.0776	0.6627	1.0353	0.6122	1.1837	1.0627	0.3649	0.6665	0.8408	1.2761	0.6442	0.9406	0.9497	0.3649	1	0.3649
2531	1-kestose	Xenobiotics	Food Component/Plant	22012	GC/MS	100000980	2376.9	361.1	470-69-9	440080	C03661	HMDB11729	10.8504	10.1999	11.2027	0.897	0.883	0.5859	0.5287	0.5287	0.5287	10.1485	8.9263	10.7939	0.5332	0.5287	0.5287	0.5287	0.5287	0.5287	0.9489	1	0.5287
284	2-aminobutyrate	Amino Acid	Methionine, Cysteine, SAM and Taurine Metabolism	1577	GC/MS	1128	1215.7	130	1492-24-6	439691	C02261	HMDB00650	0.6121	0.9015	0.6599	1.2792	1.4447	0.9193	1.43	1.2785	0.7355	0.6615	0.5449	0.4954	1.5316	1	1.676	1.5286	1.7789	1.4218	0.2381	0.2381	0.2381
2275	2'-deoxycytidine	Nucleotide	Pyrimidine Metabolism, Cytidine containing	15949	LC/MS Pos	100000125	1256	228	951-77-9	13711	C00881	HMDB00014	1	1.1327	0.8446	0.9895	1.0609	1.1124	1.0574	0.9593	0.9418	1.1177	1.0237	0.9144	0.977	0.9376	0.9581	1.0646	0.922	1.1066	1.2256	0.8651	1.2327
285	2-hydroxybutyrate (AHB)	Amino Acid	Methionine, Cysteine, SAM and Taurine Metabolism	21044	GC/MS	100000933	1169.4	131	3347-90-8	440864	C05984	HMDB00008	1	1.1469	0.6989	0.9797	0.7833	1.2566	1.3437	1.0783	1.2346	0.8791	0.5311	0.7526	1.2999	1.1941	1.096	1.5683	1.3082	0.9978	0.4261	0.5636	0.4278
1060	2-hydroxyglutarate	Lipid	Fatty Acid, Dicarboxylate	37253	GC/MS	100002070	1576	247	40951-21-1	43	C02630	HMDB00606	0.4489	0.4545	0.5123	1.0273	1.1079	1.0082	1.1802	1.061	1.0496	0.4651	0.3483	0.5366	1	0.9975	1.1226	1.2867	1.6441	1.2515	0.4275	0.3773	0.3081
2564	2-isopropylmalate	Xenobiotics	Food Component/Plant	15667	LC/MS Neg	100000409	732	175.2	3237-44-3	77	C02504	HMDB00402	1.6524	1.5962	1.7179	1.0534	0.921	0.9832	0.9189	0.8932	0.9475	1.5983	1.4231	1.513	1	0.8864	0.8786	0.9758	0.9981	0.9931	1.662	1.7578	2.056
3077	2-pyrrolidinone	Xenobiotics	Chemical	31675	LC/MS Pos	100001081	1662	86.2	616-45-5	12025		HMDB02039	0.7187	1.1527	0.6548	1.0031	1.0592	1	1.0585	0.9432	1.041	1.1834	1.0838	1.0978	0.6954	0.8984	0.7671	0.8236	0.8189	1.1145	0.7868	0.7489	1.0705
116	3-(4-hydroxyphenyl)lactate	Amino Acid	Phenylalanine and Tyrosine Metabolism	32197	LC/MS Neg	240	1395	181.1	6482-98-0	9378	C03672	HMDB00755	0.7706	0.7706	0.7706	1.7214	0.7706	0.7706	1.2448	0.7706	0.9127	0.7706	0.7706	0.7706	0.7706	0.7706	0.7706	1.2742	0.9319	1	0.7706	0.7706	0.7706
2417	3,4-dihydroxybenzoate	Xenobiotics	Benzoate Metabolism	18292	GC/MS	100000440	1768	193	99-50-3	72	C00230	HMDB01856	0.6643	0.6643	0.6643	0.894	1.2339	1.0364	1.3561	0.9636	0.6643	0.6643	0.6643	0.6643	0.6643	0.6643	0.6643	1.0705	0.6798	0.6643	0.6643	0.6643	0.6643
250	3-methyl-2-oxovalerate	Amino Acid	Leucine, Isoleucine and Valine Metabolism	15676	LC/MS Neg	100000036	2106	129.2	1460-34-0;51829-07-3	47	C00671	HMDB03736	0.8134	0.8134	0.8134	0.8134	0.8134	0.8134	1.1866	0.8134	0.8134	0.8134	0.8134	0.8134	0.8134	0.8134	0.8134	0.8134	0.8134	0.8134	0.8134	0.8134	0.8134
756	3-phosphoglycerate	Carbohydrate	Glycolysis, Gluconeogenesis, and Pyruvate Metabolism	40264	GC/MS	132	1754	357.1	80731-10-8	724	C00597	HMDB00807	0.4005	0.4005	0.4551	0.7892	1.4206	1.0504	1.7136	0.8046	1.2507	0.4005	0.4038	0.4804	0.4005	0.5663	1	1.0083	1.9893	1.6484	0.4005	0.4005	0.4005
13	3-phosphoserine	Amino Acid	Glycine, Serine and Threonine Metabolism	543	GC/MS	133	1777.6	356.1	407-41-0	68841	C01005	HMDB00272	1.0278	0.9059	1.2862	0.7888	1	1.1984	1.1968	0.7963	1.3469	0.5792	0.6159	1.4573	0.6493	0.9734	1.3042	1.0592	1.4886	1.0483	0.2465	0.5987	0.6455
351	4-guanidinobutanoate	Amino Acid	Guanidino and Acetamido Metabolism	15681	LC/MS Pos	100000096	1085	146.1	463-003;463-00-3	500	C01035	HMDB03464	0.7921	1	0.9112	1.2787	1.3559	1.2067	1.1572	0.8532	1.281	1.014	1.0016	1.1831	0.967	0.7894	0.9271	0.8435	0.8736	1.1153	1.0348	0.8541	0.9257
1061	4-hydroxy-2-oxoglutaric acid	Lipid	Fatty Acid, Dicarboxylate	40062	GC/MS	100002537	1658	333.1	1187-99-1	599	C01127	HMDB02070	0.3055	0.0643	0.3601	0.8185	1	0.9847	1.8991	1.9706	1.9577	0.0643	0.0643	0.0643	0.7234	0.885	1.0975	1.7583	2.8532	1.8406	0.0643	0.0643	0.0643
221	4-methyl-2-oxopentanoate	Amino Acid	Leucine, Isoleucine and Valine Metabolism	22116	LC/MS Neg	100000551	2200	129.2	816-66-0	70	C00233	HMDB00695	0.3508	0.3508	0.3508	0.4624	0.678	0.3508	1.409	1.6833	1.0026	0.3508	0.3508	0.3508	0.3508	0.6855	0.7477	1.2413	1	1.1872	0.3508	0.3508	0.3508
174	5-hydroxymethyl-2-furoic acid	Amino Acid	Phenylalanine and Tyrosine Metabolism	42040	GC/MS	100003954	1559.1	271.1	6338-41-6	80642	C20448	HMDB02432	0.7804	0.7804	0.7804	0.7804	0.7848	0.7804	0.7804	0.7804	0.7804	0.7804	0.7804	0.7804	1.0687	1	0.7804	0.7804	1.3433	0.7804	0.7804	0.7804	0.7804
361	5-oxoproline	Amino Acid	Glutathione Metabolism	1494	LC/MS Neg	1021	744	128.2	98-79-3	7405	C01879	HMDB00267	1	1.0359	1.1212	0.9449	0.9455	0.9518	0.9637	1.0284	0.9332	1.0312	1.0221	1.0721	0.9474	0.9376	0.9981	1.0195	0.9608	1.0538	0.939	1.0171	1.0585
2176	adenine	Nucleotide	Purine Metabolism, Adenine containing	554	GC/MS	880	1804.2	264	73-24-5	190	C00147	HMDB00034	0.051	0.051	0.051	0.051	0.051	0.051	1.1192	1.2265	1.1215	0.051	0.0725	0.051	0.051	0.0616	0.051	1.1437	1.3661	1.2062	0.8808	0.6834	0.6376
2175	adenosine	Nucleotide	Purine Metabolism, Adenine containing	555	LC/MS Pos	798	1650	268.1	58-61-7	60961	C00212	HMDB00050	0.0212	0.0212	0.0212	0.0212	0.0393	0.0212	1	0.5863	1.4425	0.0212	0.0212	0.0212	0.0212	0.0212	0.0212	0.7087	0.8246	1.7604	2.145	1.8728	1.7362
2169	adenosine 3'-monophosphate (3'-AMP)	Nucleotide	Purine Metabolism, Adenine containing	35142	LC/MS Pos	100001449	1451	348.1	84-21-9	41211	C01367	HMDB03540	1.1569	0.9531	0.9072	1.0185	1.0432	0.7797	1	0.9795	0.9227	0.9838	1.0324	1.1517	0.9078	0.7987	1.2396	1.1181	1.0051	0.7932	1.1832	0.8543	1.0565
2172	adenosine-2',3'-cyclic monophosphate	Nucleotide	Purine Metabolism, Adenine containing	37467	LC/MS Neg	72	1781	328.2	37063-35-7	2024	C02353	HMDB11616	0.825	0.952	0.9531	1.1178	1.1261	0.9963	0.983	1.1623	1.2965	0.5572	0.5829	1.0269	1.0682	0.8442	1.2319	1.373	1.1009	1.4703	0.9274	0.8834	1
24	alanine	Amino Acid	Alanine and Aspartate Metabolism	1126	GC/MS	811	1147.6	115.9	56-41-7	5950	C00041	HMDB00161	1.0108	1.0256	1.115	0.5591	0.6042	0.4969	0.7786	0.8848	0.8674	0.9596	1.0114	1.1867	0.6061	0.8056	0.7721	1	1.4103	1.1515	1.1447	1.0577	1.0839
389	alanylalanine	Peptide	Dipeptide	15129	GC/MS	100000113	1379.5	271.1	1948-31-8	5484352		HMDB28680	1.0353	1.1189	1.0738	0.7937	0.9758	1.1549	1	1.0053	1.0588	0.8814	0.8637	0.9849	0.9884	1.0325	1.0833	1.0389	0.9545	1.0555	0.5284	0.7822	0.8383
395	alanylglycine	Peptide	Dipeptide	37075	GC/MS	100001893	1412	272.1	687-69-4	79094		HMDB06899	1.0063	1.2235	1.1465	0.7513	0.7928	1.0202	0.8965	1	0.8651	0.9196	1.1154	1.0958	1.2832	1.1083	0.9757	0.9628	0.7071	0.8335	0.7221	1.0126	1.0964
397	alanylisoleucine	Peptide	Dipeptide	37118	LC/MS Pos	100001891	2011	203.1		417358;5246008			1.1945	1.0427	0.9509	1.0469	0.9963	1.1176	0.8794	0.959	1.0562	0.9639	0.9492	1.0811	0.9286	0.8305	0.9396	1	1.0323	0.9031	1.2383	1.0137	1.2183
398	alanylleucine	Peptide	Dipeptide	37093	LC/MS Pos	100001890	2150	203	1638-60-4	259583			1.2728	1.2447	1.0537	0.9988	0.9335	0.8974	1.0182	1	0.9566	1.2278	1.0916	1.2487	0.9339	0.9147	0.8909	0.8833	0.9192	0.9323	1.5066	1.255	1.4292
401	alanylphenylalanine	Peptide	Dipeptide	38679	LC/MS Pos	100002700	2422	237.2	3061-90-3	2080			1.2842	1.3784	1.1497	0.777	1	0.753	0.854	0.9013	0.7676	1.476	1.0777	1.4675	0.7136	0.8557	1.1513	0.8609	0.6988	0.8139	1.7351	1.6154	1.6414
402	alanylproline	Peptide	Dipeptide	37083	LC/MS Pos	100001888	1400	187.1	13485-59-1	418040			1.1059	0.9825	0.9192	1.0583	0.9867	0.9169	1.052	1.0536	0.9888	0.9105	1	1.0009	1.0652	0.9687	1.0482	1.1099	0.8663	0.9773	1.0527	0.9149	1.1082
404	alanylthreonine	Peptide	Dipeptide	37085	LC/MS Neg	100001886	827	189	24032-50-6	426318			1.3549	1.37	1.2767	0.9838	0.996	0.9625	1.0007	0.9251	0.9765	1.3849	1.2444	1.2362	0.9738	0.8783	0.9665	1	0.9869	0.921	1.332	1.3395	1.5662
407	alanylvaline	Peptide	Dipeptide	37084	LC/MS Pos	100001884	1513	189	3303-45-5	137276			1.0135	1.0614	0.9259	1.0557	1.0762	0.9535	0.9277	0.931	0.99	1.0208	0.9708	1.1146	0.9802	0.9184	1.0696	1	0.9592	0.9303	1.0756	1.0116	1.1593
16	allo-threonine	Amino Acid	Glycine, Serine and Threonine Metabolism	15142	GC/MS	100000272	1417.8	219	28954-12-3	99289	C05519	HMDB04041	0.5682	0.4019	0.8493	1.3751	1	1.3722	1.1595	1.8569	1.6134	0.5869	0.6347	0.925	1.5147	0.7854	1.6835	1.212	1.0813	1.481	0.5183	0.7451	0.665
411	alpha-glutamylglutamate	Peptide	Dipeptide	22166	LC/MS Pos	100000964	857	277.1	3929-61-1	439500	C01425	HMDB28818	0.927	0.9275	0.9695	1.0037	0.997	1.0615	1.0252	0.9768	1.065	0.9362	0.8855	1	1.0885	0.9774	1.0161	0.9217	1.1218	1.027	1.0184	1.0093	0.8843
413	alpha-glutamylserine	Peptide	Dipeptide	40655	GC/MS	100003632	1960.7	156.1	5875-38-7	428748			0.9905	1.0149	1.016	0.9669	0.9811	0.9323	0.9663	1.0524	1.0196	0.8383	0.91	1.1061	1	0.9009	1.1178	1.0095	1.2609	1.1556	0.9446	0.9196	1.0883
414	alpha-glutamylthreonine	Peptide	Dipeptide	38147	GC/MS	100002289	1969	156.1	6875-80-5	6998031			0.952	1.0756	1.1061	0.868	1	0.9101	0.9067	1.1643	1.0018	0.9057	0.9612	1.1199	0.8422	1.047	1.1006	0.9781	1.1501	1.0181	0.9084	0.9217	1.1483
417	alpha-glutamylvaline	Peptide	Dipeptide	40488	LC/MS Pos	100003633	1597	247.1	5879-06-01	433630			1.048	0.9931	0.9703	1.012	0.9698	1.0224	0.9401	0.992	1.0235	1	0.9691	1.1349	1.0436	0.9799	1.0863	0.9589	1.005	1.0196	1.0535	0.9525	0.9903
924	alpha-ketoglutarate	Energy	TCA Cycle	33453	GC/MS	93	1779	419.1	305-72-6;328-50-7;22202-68-2	51	C00026	HMDB00208	0.0929	0.1483	0.1888	1.2887	1.0897	0.8338	2.1098	2.4165	1.9651	0.1279	0.2414	0.2179	0.8464	0.9103	1.3384	2.5147	3.2009	2.5367	0.0929	0.0929	0.0929
784	arabinose	Carbohydrate	Pentose Metabolism	575	GC/MS	828	1631.6	217	28697-53-2	66308	C00216	HMDB00646	0.8963	0.6275	1.4018	0.7994	1.5476	0.8605	0.6658	0.7694	1.262	0.758	1.3871	1.4201	1	0.6299	1.1892	0.7851	1.1147	1.2082	1.9614	0.7368	1.3751
2327	arabonate	Cofactors and Vitamins	Ascorbate and Aldarate Metabolism	37516	GC/MS	100001937	1736	292.1	7643-75-7	122045	C00878	HMDB00539	0.894	0.9441	1.0193	1	0.9987	1.1896	0.9449	0.8857	1.1565	0.8185	1.0618	1.1616	0.939	0.8645	1.0759	0.9492	1.1902	1.1224	1.1544	0.834	1.0793
302	arginine	Amino Acid	Urea cycle; Arginine and Proline Metabolism	1638	LC/MS Pos	231	650	175.2	1119-34-2	232	C00062	HMDB00517	0.8561	1	0.8306	1.0358	0.9535	0.896	0.9709	1.0183	1.0214	1.0433	0.8758	1.0017	1.0162	1.0051	1.0194	1.0458	1.0589	0.9646	0.9241	0.8756	0.9901
433	arginylvaline	Peptide	Dipeptide	41395	LC/MS Pos	100003577	944.9	274.2	2896-20-0	335257			2.2493	1.4723	1.8413	0.7777	1.0043	0.8387	0.5971	0.7133	0.644	2.004	1.9794	2.3388	0.632	1	0.8938	0.514	0.6051	0.7335	2.9829	2.527	2.2865
29	asparagine	Amino Acid	Alanine and Aspartate Metabolism	512	GC/MS	917	1617.5	188	70-47-3	6267	C00152	HMDB00168	0.3744	1.024	1.2463	0.7418	0.3484	0.288	0.7967	1.0809	0.14	2.6257	6.4103	3.5206	0.5615	0.2498	0.415	0.7675	1.1054	1	4.8191	3.1726	3.7336
434	asparagylisoleucine	Peptide	Dipeptide	42976	LC/MS Pos	100003155	2070	246.2					1.7584	1.2097	0.9869	0.6704	0.8941	0.8899	0.8344	0.9534	0.7617	1.119	1.2887	0.7527	1.3161	1.3345	1.0781	0.8741	1.0561	1	1.0733	0.9988	1.3237
435	asparagylleucine	Peptide	Dipeptide	42980	LC/MS Pos	100003156	2170	246.2					1.1367	0.9981	1.0523	1.0013	0.9603	0.8464	0.894	0.9399	1.0003	1.1192	1.1002	1.0101	1	0.9693	1.0848	0.9207	0.8677	0.8981	1.0332	0.9503	1.1101
27	aspartate	Amino Acid	Alanine and Aspartate Metabolism	15996	GC/MS	234	1529.7	232	56-84-8	5960	C00049	HMDB00191	0.5466	0.7748	0.8354	1.0706	0.9524	1	1.0227	1.0992	1.0617	0.6702	0.7738	0.7774	1.43	1.296	1.282	1.2543	1.449	1.3642	0.6448	0.644	0.6931
442	aspartylleucine	Peptide	Dipeptide	40068	LC/MS Pos	100003158	2310	247.2	3062-14-4	332962			1.0814	1.117	0.9685	0.9786	1.0142	0.9614	0.9633	1.0203	0.9689	0.9201	0.9779	1.2025	1.0416	0.9227	0.9719	1.0859	0.9488	1.0779	1.1236	1	1.1146
444	aspartylphenylalanine	Peptide	Dipeptide	22175	LC/MS Pos	100000803	2538	281.1	13433-09-5	93078		HMDB00706	1.0827	0.9725	1	0.9553	0.9673	1.0446	0.9801	0.9492	0.9461	0.9585	0.9493	1.0438	1.0796	1.0508	1.0022	1.1498	1.0676	1.1625	0.9899	1.0096	0.9826
12	beta-hydroxypyruvate	Amino Acid	Glycine, Serine and Threonine Metabolism	15686	GC/MS	100000055	1425.1	221	1113-60-6;3369-79-7	964	C00168	HMDB01352	1.1036	0.7687	1.1708	0.1883	0.3324	0.2613	0.1883	0.3378	0.1883	1.0945	1.4378	1.0554	0.1883	0.1883	0.1883	0.1883	0.1883	0.1883	1	0.7461	1.1699
6	betaine	Amino Acid	Glycine, Serine and Threonine Metabolism	3141	LC/MS Pos	799	721	118.2	107-43-7	247	C00719	HMDB00043	1	0.7535	0.7044	0.2404	0.9669	0.5259	2.4245	2.427	2.1421	0.7191	0.7492	1.066	0.2348	0.4191	0.3139	2.6163	2.5042	2.3532	2.494	2.1813	2.2075
2344	biotin	Cofactors and Vitamins	Biotin Metabolism	568	LC/MS Pos	251	3029	245.2	58-85-5	171548	C00120	HMDB00030	1	1.0905	0.9425	1.0913	1.078	0.9002	1.0304	1.057	0.9743	0.9891	1.0418	1.0486	0.9735	1.0014	0.993	1.0346	0.9995	1.0299	0.9223	0.9594	0.9131
1341	choline	Lipid	Phospholipid Metabolism	15506	LC/MS Pos	1256	674	104.2	67-48-1	305	C00114	HMDB00097	0.9113	1.0346	0.9845	1.0109	0.9807	0.8644	1.0396	1.1818	1.0996	1.0227	1.0173	0.9955	0.939	0.9886	0.8736	1.1994	1.1119	1.0523	1	0.9103	0.9612
1342	choline phosphate	Lipid	Phospholipid Metabolism	34396	LC/MS Pos	267	695	184.1	72556-74-2	1014	C00588	HMDB01565	0.9836	1	1.4651	0.7279	0.4506	0.7346	0.6999	1.529	1.1407	1.2579	0.4506	1.3552	0.8162	0.4506	0.8277	0.4506	0.4506	0.4506	0.4506	1.0612	1.1153
693	cis-Cyclo[L-ala-L-Pro]	Peptide	Dipeptide	47098	LC/MS Pos	100004646	2000	169.2		6428987			0.9856	1.0767	0.9583	1.0347	0.9247	0.9572	0.9117	0.9711	1.0115	0.9787	0.9951	1.1391	1.0089	1.058	1.1216	1.1774	0.9773	0.8968	1.0282	1.0146	1
48	citramalate	Amino Acid	Glutamate Metabolism	22158	GC/MS	100000998	1490.7	247	6236-10-08	1081	C00815	HMDB00426	0.2968	0.2724	0.3408	1.0605	0.9819	1.2694	1	1.2008	1.2265	0.1773	0.25	0.2387	2.2782	2.8912	1.8063	2.0931	2.5637	2.0585	0.1817	0.1747	0.1898
919	citrate	Energy	TCA Cycle	1564	GC/MS	1124	1763.4	273.1	77-92-9	311	C00158	HMDB00094	0.847	0.9034	0.8396	1.0875	1.1433	1.014	1.0273	1	1.0654	0.7256	0.7778	0.9407	1.0652	0.9546	1.1851	1.0575	1.3605	1.0215	0.9461	0.798	0.8522
329	creatine	Amino Acid	Creatine Metabolism	27718	LC/MS Pos	1221	758	132.1	57-00-1	586	C00300	HMDB00064	1.0255	1.0502	1.0036	1.0706	0.9972	0.7647	0.822	0.9996	0.8972	1.058	0.9212	0.8315	0.8376	0.9253	1.0157	1.1551	1	0.7664	1.0093	1.0056	1.063
330	creatinine	Amino Acid	Creatine Metabolism	513	LC/MS Pos	275	730	114.1	60-27-5	588	C00791	HMDB00562	0.9174	1.0793	0.8695	0.9088	1.2789	0.9841	1.2393	0.7219	0.6888	1.4629	1.182	0.7957	1.5337	1.1074	1.2506	1.1497	1.5246	0.6971	1	0.9432	0.932
450	cyclo(glu-glu)	Peptide	Dipeptide	37100	LC/MS Pos	100001947	1595	259		7408481			0.954	0.9949	0.9033	1.0397	1.098	1.0571	1.0027	0.9584	1.0487	0.9083	0.9173	0.9793	1.1071	0.8887	1	1.0204	1.0515	1.053	0.9152	0.8906	1.0032
453	cyclo(gly-pro)	Peptide	Dipeptide	37077	LC/MS Pos	100001946	1754	155.1	3705-27-9	126154			0.9828	1.0538	0.9327	0.9741	0.971	1.017	1.0218	0.9278	0.9893	0.9585	0.9504	1.1107	1.0091	1.02	1.118	1.0675	0.9885	1.0517	1	0.9166	1.0029
455	cyclo(leu-gly)	Peptide	Dipeptide	37078	LC/MS Pos	100001944	2645	171.1	5845-67-0	927723			1.6634	1.1105	0.8066	1	1.0936	0.8556	1.0537	0.772	0.8459	0.7472	0.8737	1.1167	1.0252	1.7256	1.9248	0.76	1.269	0.7887	1.2374	0.7426	0.6665
457	cyclo(leu-pro)	Peptide	Dipeptide	37104	LC/MS Pos	100001925	3445	211.1	2873-36-1	7074739			0.965	0.9924	0.9564	0.9791	0.9516	0.9502	1.0347	0.9396	1.0633	1.0154	0.956	1.0982	1.091	1.0159	1.0627	1.1097	1.0458	1.0136	0.9179	0.8642	1
459	cyclo(L-phe-D-pro)*	Peptide	Dipeptide	43787	LC/MS Pos	100004636	3556	245.2		6992198			1.0057	1	0.8216	0.99	1.0144	0.9375	0.8949	0.9466	0.9311	1.0674	1.0114	1.1141	0.9931	0.942	1.0208	1.0458	1.0181	1.0179	0.9268	0.977	1.0402
460	cyclo(L-phe-L-pro)	Peptide	Dipeptide	37095	LC/MS Pos	100001927	3651	245.1		9837725;443440	C11847		1.0189	1.0055	0.9194	1.0355	0.9506	0.9112	0.9948	0.9695	1.0096	0.9643	0.955	1.1032	1.0131	0.9904	1	1.0163	1.0205	1.0673	0.9564	0.9961	1.0044
462	cyclo(pro-tyr)	Peptide	Dipeptide	43522	LC/MS Neg	100004363	2622	259.3	4549-02-04				0.879	0.966	1.0002	1.0241	0.9638	0.9553	0.9452	1.0821	1.0292	1	0.9646	1.0008	0.9456	0.9312	1.1313	1.0655	1.0465	1.0356	0.943	0.956	1.0433
286	cysteine	Amino Acid	Methionine, Cysteine, SAM and Taurine Metabolism	31453	GC/MS	800	1560.1	218	52-90-4;56-89-3	5862	C00097	HMDB00574	0.769	0.9209	0.9632	1.0448	1.0559	1	0.9038	1.1199	1.1599	0.6763	0.7006	0.9447	1.1117	1.1156	1.1694	1.1382	1.1842	1.1904	0.7348	0.6714	0.8479
294	cysteine sulfinic acid	Amino Acid	Methionine, Cysteine, SAM and Taurine Metabolism	37443	GC/MS	100002113	1662	252	207121-48-0	109	C00606	HMDB00996	1	0.9732	1.3292	1.137	1.1156	0.9595	0.9385	0.9443	1.2052	1.0838	0.9578	1.2916	0.8755	0.8956	1.0998	0.8504	1.2289	1.1085	0.9161	0.9859	1.0833
288	cystine	Amino Acid	Methionine, Cysteine, SAM and Taurine Metabolism	39512	GC/MS	279	2015.3	145.9	56-89-3	67678	C00491	HMDB00192	0.8855	0.7926	0.8907	1.105	1.1194	1	1.0793	1.1256	1.0998	0.8122	0.8478	1.014	0.9922	0.9129	1.1786	1.1566	1.3092	1.1624	0.9415	0.8761	0.9784
2266	cytosine	Nucleotide	Pyrimidine Metabolism, Cytidine containing	573	GC/MS	881	1535.5	254	71-30-7	597	C00380	HMDB00630	0.884	1.6667	0.9815	0.9986	0.851	1.7653	1.4242	0.5117	1.4476	1.0014	0.8669	0.7886	1.3387	1.4481	1.13	1.7085	1.5794	0.441	0.5714	0.8669	0.441
2264	cytosine-2',3'-cyclic monophosphate	Nucleotide	Pyrimidine Metabolism, Cytidine containing	37465	LC/MS Neg	73	957	304.1	15718-51-1	417654	C02354	HMDB11691	0.8134	0.9279	0.9654	1.0154	1.092	1.1283	0.9967	1.038	1.0033	0.7643	0.729	0.64	1.007	0.9186	1.0162	1.2746	0.9428	1.0897	0.64	0.9234	1.057
313	dimethylarginine (SDMA + ADMA)	Amino Acid	Urea cycle; Arginine and Proline Metabolism	36808	LC/MS Pos	100001810	812	203.2	102783-24-4	123831	C03626	HMDB01539	1.6497	1.6219	1.6041	1.1251	0.9647	0.9295	0.82	0.8787	0.8643	1.7938	1.5837	1.5432	0.8498	1	0.8343	0.8805	0.9737	0.8527	1.4865	1.5749	2.2057
2654	erythritol	Xenobiotics	Food Component/Plant	20699	GC/MS	100000846	1517.5	217	149-32-6	222285	C00503	HMDB02994	0.4553	0.3947	0.6104	1.0809	1.1812	0.7726	1	1.0415	1.0517	0.347	0.3864	0.5351	1.0484	1.2905	1.2147	1.5042	1.7364	1.492	0.533	0.4162	0.4047
913	erythronate*	Carbohydrate	Aminosugar Metabolism	33477	GC/MS	100001320	1546.9	292.1	88759-55-1	2781043		HMDB00613	0.7285	0.8094	0.8695	0.9846	1.0193	1	1.0421	1.2042	1.2107	0.5992	0.7199	0.9255	1.0857	1.0426	1.3498	1.2351	1.5411	1.3794	0.6662	0.8108	0.5291
1347	ethanolamine	Lipid	Phospholipid Metabolism	1497	GC/MS	420	1304	174.1	141-43-5	700	C00189	HMDB00149	0.8561	0.8743	1.6714	0.8083	0.9028	1.4128	0.9685	1	1.3	1.0276	1.0873	0.6864	0.9724	1.0321	0.903	1.0759	1.1064	0.8476	0.9448	1.0631	1.2691
843	fructose	Carbohydrate	Fructose, Mannose and Galactose Metabolism	577	GC/MS	878	1758	217	57-48-7	5984	C00095	HMDB00660	63.8219	68.9515	75.4102	0.7271	0.6574	0.6245	0.765	0.7803	0.6805	55.7967	58.4313	69.8067	0.7386	2.2244	0.9976	0.9287	1	0.7355	6.1198	5.5449	5.1432
928	fumarate	Energy	TCA Cycle	1643	GC/MS	330	1382.1	245	100-17-8	444972	C00122	HMDB00134	0.3537	0.3492	0.3177	1.4281	1.5377	1	1.2931	1.0625	1.3123	0.2885	0.277	0.2802	1.1965	1.2854	1.581	1.5269	0.778	1.3919	0.191	0.17	0.1916
41	gamma-aminobutyrate (GABA)	Amino Acid	Glutamate Metabolism	1416	GC/MS	141	1539.7	304.1	56-12-2	119	C00334	HMDB00112	0.8416	0.8631	1.4171	0.9206	1.0628	1.1075	1.0733	1.0891	1.3022	0.936	1.1161	0.7446	0.7936	0.9502	0.985	1	1.0967	0.9947	1.0277	0.9049	1.1741
374	gamma-glutamylisoleucine*	Peptide	Gamma-glutamyl Amino Acid	34456	LC/MS Pos	100001485	2644	261.2		14253342		HMDB11170	0.7725	1.3644	0.5996	0.5512	1.5791	1.0713	0.8022	0.5512	0.5512	0.7412	0.9287	0.5512	1.2361	1.097	0.5512	0.7405	0.5512	1.194	1.3491	0.5512	0.5512
375	gamma-glutamylleucine	Peptide	Gamma-glutamyl Amino Acid	18369	LC/MS Pos	1268	2744	261.2	2566-39-4	151023		HMDB11171	0.9967	1.0857	0.6765	0.8153	1.1323	0.8819	1.0803	0.9202	0.9527	1.0268	0.8695	1	1.061	1.0292	0.7333	1.2695	1.1515	1.0497	1.1329	0.8992	0.9246
377	gamma-glutamylmethionine	Peptide	Gamma-glutamyl Amino Acid	37539	LC/MS Pos	100001313	1993	279.2	17663-87-5	7009567			0.2117	0.2329	0.1964	0.9583	1.0903	0.9997	1.5602	1.501	1.6905	0.2145	0.2223	0.1943	1.1588	1.2029	1.0003	1.8264	1.7011	2.0978	0.0627	0.0627	0.1044
378	gamma-glutamylphenylalanine	Peptide	Gamma-glutamyl Amino Acid	33422	LC/MS Pos	100000491	2846	295.1	7432-24-8	111299		HMDB00594	1.1301	1.0607	0.9096	0.9088	1.1764	1.0609	1.0007	0.8527	1	0.875	0.917	1.1887	0.8828	0.9732	1.0781	0.9651	1.1155	1.0119	0.9987	1.0588	0.9331
381	gamma-glutamyltyrosine	Peptide	Gamma-glutamyl Amino Acid	2734	LC/MS Pos	1102	2073	311.2	7432-23-7	94340		HMDB11741	1	0.8898	0.6202	0.8508	1.3798	0.5686	1.0026	0.9914	0.9391	0.6269	1.0701	1.1517	1.015	1.1132	0.8052	1.0364	0.616	0.8634	1.0295	1.0536	1.3413
382	gamma-glutamylvaline	Peptide	Gamma-glutamyl Amino Acid	32393	LC/MS Pos	100001126	2040	247.2	2746-34-1	7015683		HMDB11172	0.8504	1.1938	0.9475	1.0934	1.4904	1.0622	1.018	1.1321	1	0.9994	0.7554	1.0668	0.9233	0.8596	0.8439	0.973	1.0927	1.1853	1.0974	0.9387	0.8472
2586	gluconate	Xenobiotics	Food Component/Plant	587	GC/MS	338	1879.4	333	527-07-1	10690	C00257	HMDB00625	1.32	1.387	1.4325	0.9486	0.8808	1	0.6467	0.8059	0.929	0.9773	1.3256	1.391	0.6492	1.2862	1.218	0.9887	1.0293	0.9857	1.4773	0.9154	1.1375
884	glucosamine	Carbohydrate	Aminosugar Metabolism	18534	GC/MS	289	1833	203	66-84-2	441477	C00329	HMDB01514	5.6495	37.671	29.4796	0.8543	0.7088	0.5811	0.8289	0.8152	0.5692	23.9943	16.7074	14.7544	0.9947	1.2789	0.798	0.9467	1	0.6847	1.4125	2.136	1.8355
742	glucose	Carbohydrate	Glycolysis, Gluconeogenesis, and Pyruvate Metabolism	38507	GC/MS	572	1866.8	204.1	50-99-7	79025	C00031	HMDB00122	8.0028	7.6875	8.1806	0.2961	0.2088	0.0055	0.0077	0.0106	0.005	7.6787	7.9885	8.526	0.6023	2.5126	1	0.0272	0.0304	0.0066	8.0087	8.1352	7.6634
743	glucose-6-phosphate (G6P)	Carbohydrate	Glycolysis, Gluconeogenesis, and Pyruvate Metabolism	31260	GC/MS	291	2042.7	387.2	103192-55-8	5958	C00668	HMDB01401	0.1295	0.3491	0.3854	0.944	1.2947	0.863	1.0376	1.2119	0.9624	0.2148	0.2631	0.2843	1.1165	1.0704	1.1139	1.2702	1.4779	1.1847	0.1295	0.1295	0.1295
714	glu-glu-glu	Peptide	Polypeptide	40676	LC/MS Neg	100003710	563.9	404.2	23684-48-2	11700634			1.4512	1.2282	1.4712	0.9196	0.9633	0.8812	0.834	0.8415	1.012	1.282	1.3175	1.2472	0.9466	0.8788	0.9746	0.9923	1	0.8688	1.2498	1.2861	1.531
36	glutamate	Amino Acid	Glutamate Metabolism	57	LC/MS Pos	561	700	148.1	56-86-0	611	C00025	HMDB00148	1.0012	0.9672	0.9035	1.0334	0.9831	0.9536	0.9694	0.993	1.0095	1.0063	0.9707	1.0481	1.0416	0.9661	0.9747	1.0146	1.0286	1	1.0226	0.9555	1.0336
37	glutamine	Amino Acid	Glutamate Metabolism	1647	GC/MS	563	1731.4	156	56-85-9	5961	C00064	HMDB00641	0.3241	0.3797	0.2796	0.8591	2.9657	1.3421	1.1335	1	1.2752	0.2257	0.1698	0.2545	1.0094	2.2642	1.4682	2.8403	3.1966	2.2815	0.4041	0.4888	0.5537
762	glycerate	Carbohydrate	Glycolysis, Gluconeogenesis, and Pyruvate Metabolism	1572	GC/MS	1052	1360.7	189	600-19-1	752	C00258	HMDB00139	0.8367	0.9165	0.9595	1.0546	1.0817	1.0028	3.0688	3.0998	3.2616	0.6761	0.8077	0.8458	1	0.9822	1.2017	3.2579	3.929	3.6975	0.7425	0.8216	0.7999
1452	glycerol	Lipid	Glycerolipid Metabolism	15122	GC/MS	1254	1311	205	56-81-5	753	C00116	HMDB00131	0.9881	1.0017	1.0355	1.0085	0.992	0.9376	1.0052	0.9927	0.9934	0.9303	0.9058	1.0554	1	0.9597	1.125	1.0466	1.1438	1.0543	0.9845	0.9691	1.0509
1453	glycerol 3-phosphate (G3P)	Lipid	Glycerolipid Metabolism	15365	GC/MS	100000258	1719.7	357.1	29849-82-9	754	C00093	HMDB00126	1.2771	1.1243	1.1827	0.6157	0.6516	0.6944	0.7697	1.0084	0.8394	0.9351	1.0093	1.3957	0.6645	0.6462	0.697	1	1.1091	0.8407	1.0197	1.0731	1.2973
1344	glycerophosphorylcholine (GPC)	Lipid	Phospholipid Metabolism	15990	LC/MS Pos	100000269	694	258.1	28319-77-9	71920	C00670	HMDB00086	1.0715	1.0419	1	0.1338	0.1602	0.0843	0.9349	1.0016	0.8062	1.0783	1.1256	1.287	0.0801	0.1683	0.1045	1.0068	0.7621	0.8751	1.2702	1.1124	1.2043
1	glycine	Amino Acid	Glycine, Serine and Threonine Metabolism	11777	GC/MS	340	1166	101.9	56-40-6	750	C00037	HMDB00123	3.3351	3.1199	2.9272	0.1771	0.234	0.2606	0.6657	0.5977	0.6414	2.8368	2.6261	3.5131	0.3806	0.4139	0.2784	1	1.229	0.8869	3.5378	3.5773	3.4986
3147	glycolate (hydroxyacetate)	Xenobiotics	Chemical	15737	GC/MS	203	1119	177	79-14-1	757	C00160	HMDB00115	0.9204	1.1218	1.107	0.9171	0.9109	1.075	0.8911	1.0428	1.1772	0.8725	0.9337	0.9521	1	1.0897	1.028	1.2799	1.0725	1.0183	0.8682	0.8811	0.8012
470	glycylalanine	Peptide	Dipeptide	41886	GC/MS	100003507	1720.3	174.1	3695-73-6	11947547;98153			0.7268	0.8107	1.0349	1.1285	1.1056	1.4007	0.9797	0.9872	1.0826	0.8984	0.9849	1.0424	1.2552	0.9237	1.2338	0.9252	1	0.9587	1.0117	0.9265	1.1062
477	glycylglycine	Peptide	Dipeptide	21030	GC/MS	100000898	1447.3	258.1	556-50-3	11163	C02037	HMDB11733	1.0084	1.249	1.1648	0.7665	1.0438	0.84	0.7316	1.0586	0.8076	0.9174	1.204	1.3206	0.9755	0.98	0.9627	0.9739	1.111	0.9228	1.1131	1.148	1
479	glycylisoleucine	Peptide	Dipeptide	36659	LC/MS Pos	100001790	2080	189.1	19461-38-2	88079			1.1085	1.0367	1.0024	1.0064	1	0.9917	0.8283	0.9081	0.9855	1.007	0.992	1.145	0.9373	0.9306	1.0774	0.8378	0.8507	0.8966	1.0202	1.0364	1.164
480	glycylleucine	Peptide	Dipeptide	34398	LC/MS Pos	100001258	2236	189.1	869-19-2	92843	C02155	HMDB00759	1.1202	1.1308	1.0001	0.8968	1	0.8905	0.9093	0.8878	0.8554	1.0773	1.0953	1.1618	0.9643	0.9923	1.0074	0.8166	0.8693	0.9434	1.109	1.1515	1.1571
483	glycylphenylalanine	Peptide	Dipeptide	33954	LC/MS Neg	100001268	2193	221.2	3321-03-07	92953		HMDB28848	1.1073	1.0211	0.9089	0.8231	0.8285	0.8988	0.7424	0.7614	0.8095	1.0357	1.0618	1.253	1.0037	1.0269	1	0.5877	0.6585	0.698	1.1316	1.2576	1.1613
484	glycylproline	Peptide	Dipeptide	22171	LC/MS Pos	100000976	1115	173.1	704-15-4	3013625		HMDB00721	0.9579	1.0774	0.9204	0.9539	1.2283	1.0032	0.9734	1.0687	0.9641	0.9347	0.9742	0.9713	1	1.1384	1.2439	1.0515	1.1393	1.0792	0.9544	1.037	0.9262
486	glycylthreonine	Peptide	Dipeptide	42050	GC/MS	100003508	1911.1	174.1	7093-70-1	351980			0.9921	0.8536	1.1638	1.024	1.0184	1.0652	0.9647	1	1.0749	0.8852	1.0032	0.8938	0.986	0.9029	1.1252	0.946	1.0544	1.0265	0.9902	0.8823	1.1482
489	glycyltyrosine	Peptide	Dipeptide	33958	LC/MS Pos	100001265	1728	239.1	658-79-7	92829		HMDB28853	0.9446	1.0862	0.9101	0.9184	1.2454	0.9805	1.2715	0.7224	0.8487	1.1724	0.8965	1.0573	0.945	1	1.0589	0.7368	1.1213	1.1133	1.4378	1.0954	0.9283
490	glycylvaline	Peptide	Dipeptide	18357	LC/MS Pos	100000487	1572	175.1	1963-21-9	97417		HMDB28854	1.1247	1.0405	0.9551	0.9982	1.0173	0.9783	0.8362	0.9207	0.8982	1.0769	1	1.0709	1.0298	0.9059	1.0112	0.8355	0.8682	0.8755	1.0746	1.0434	1.0992
2209	guanine	Nucleotide	Purine Metabolism, Guanine containing	418	GC/MS	172	1942.3	352.1	73-40-5	764	C00242	HMDB00132	0.2051	0.2051	0.2051	0.2755	0.3626	0.3811	1.3689	1.2559	1.3806	0.2051	0.2051	0.2302	0.2051	0.2051	0.2051	0.6349	0.9073	1.0927	4.0055	3.2666	3.8052
2208	guanosine	Nucleotide	Purine Metabolism, Guanine containing	1573	LC/MS Neg	1099	1675	282.1	118-00-3	6802	C00387	HMDB00133	0.8923	0.898	1	0.7653	0.5625	0.6352	1.5924	1.1171	2.0256	1.0965	1.1761	0.9211	0.674	0.7659	0.6086	0.9521	1.1888	2.1949	1.713	1.7182	1.4544
2204	guanosine 3'-monophosphate (3'-GMP)	Nucleotide	Purine Metabolism, Guanine containing	39786	LC/MS Neg	100002704	792.2	362.1	117-68-0	3522			0.5799	0.804	0.9364	0.8912	1.0636	1.214	1.2475	1.2493	1.553	0.7954	0.728	0.5799	1.1648	0.7254	1.4452	1.5392	1.3873	1.4448	0.582	0.6325	0.6589
2203	guanosine 5'- monophosphate (5'-GMP)	Nucleotide	Purine Metabolism, Guanine containing	2849	LC/MS Neg	347	706	362.1	5550-12-09	6804	C00144	HMDB01397	0.5675	0.6756	0.995	0.8875	0.9915	1.1254	1.0154	1.0685	0.7517	1.0777	0.5901	1.2611	1	1.1654	0.98	1.1926	0.9776	0.9336	1.1051	1.1756	1.4437
2206	guanosine-2',3'-cyclic monophosphate	Nucleotide	Purine Metabolism, Guanine containing	37139	LC/MS Neg	74	1454	343.9	15718-49-7	92823	C06194	HMDB11629	0.9283	1.0012	1.2199	1.0062	1.0123	0.9146	0.965	1.0025	1	0.7806	0.7226	0.872	1.0352	0.905	1.0413	1.1492	1.0383	1.0939	0.7773	0.8902	0.8942
2391	hippurate	Xenobiotics	Benzoate Metabolism	15753	LC/MS Neg	100000014	2136	178.1	495-69-2	464	C01586	HMDB00714	0.7857	1.0422	1.0954	0.7073	0.9372	0.7073	1.0433	0.7073	0.8801	0.7073	0.8855	1.2391	0.7073	1.0873	1.0166	1	0.7073	0.8593	1.1168	0.7073	0.9798
50	histidine	Amino Acid	Histidine Metabolism	59	LC/MS Neg	355	757	154.1	5934-29-2	6274	C00135	HMDB00177	1.0092	0.9015	1.0024	0.9569	0.942	1	1.0509	0.9786	1.1479	0.9121	0.8347	0.9592	0.9935	0.9366	1.0401	1.0425	1.1085	1.0792	0.9999	1.0543	1.1866
499	histidylleucine	Peptide	Dipeptide	40061	LC/MS Neg	100003162	2171	267.2	7763-65-7	189008;6992010			1.197	0.8573	1.3569	0.6185	0.5593	0.7682	1.194	1.2173	0.7556	1.1499	1.1681	1.132	0.7434	0.5642	1.3161	0.7461	1	1.1537	0.853	0.8275	1.2218
278	homocysteine	Amino Acid	Methionine, Cysteine, SAM and Taurine Metabolism	40266	GC/MS	311	1648.2	234	454-29-5	778	C00155	HMDB00742	0.8993	0.7291	1.4943	0.7763	1.0102	1.0171	0.8817	1.1828	0.892	0.7936	0.9271	1.1865	0.8586	0.9291	0.9059	1.0788	1.088	1	1.2793	1.1576	1.6909
18	homoserine	Amino Acid	Glycine, Serine and Threonine Metabolism	23642	GC/MS	100000458	1471	218.1	672-15-1	12647	C00263	HMDB00719	0.2345	0.4273	0.4786	1.1687	1	1.2403	1.4161	1.7945	1.3342	0.3954	0.4843	0.4745	1.1389	0.8686	1.3823	1.5243	1.6762	1.6286	0.3192	0.3536	0.3267
2154	hypoxanthine	Nucleotide	Purine Metabolism, (Hypo)Xanthine/Inosine containing	3127	GC/MS	171	1759.2	265	68-94-0	790	C00262	HMDB00157	1.0976	1.2967	1.2753	0.064	0.064	0.064	0.2424	0.1872	0.1503	0.9295	1.0705	1.1352	0.1822	0.064	0.064	0.2308	0.064	0.2376	1.3995	1.173	1.3882
2153	inosine	Nucleotide	Purine Metabolism, (Hypo)Xanthine/Inosine containing	1123	LC/MS Neg	361	1600	267.2	58-63-9	6021	C00294	HMDB00195	0.4558	0.4558	0.4558	0.4558	0.4558	0.4558	0.7845	1	1.0503	0.535	0.4558	0.4558	0.4558	0.4558	0.4558	0.4558	0.4558	0.9231	3.6301	2.9598	2.7915
247	isoleucine	Amino Acid	Leucine, Isoleucine and Valine Metabolism	1125	LC/MS Pos	376	1614	132.1	73-32-5	6306	C00407	HMDB00172	1.0821	1.1392	1.0575	0.9063	1.0015	0.8497	0.889	0.8733	0.8861	1.1411	1.1234	1.1671	1	0.9447	0.9132	0.9493	0.9648	0.8986	1.2162	1.1299	1.1299
508	isoleucylalanine	Peptide	Dipeptide	40046	LC/MS Pos	100003163	1686	203.2	24787-73-3	5246009;5246010			1.0346	1.0687	0.9816	0.8366	0.8565	1.1242	1.013	0.8924	1	1.036	0.8114	1.1202	0.9757	0.7344	1.0622	0.9404	0.8381	0.9907	1.3529	1.4674	1.5734
511	isoleucylaspartate	Peptide	Dipeptide	42982	LC/MS Pos	100003166	1552	247.2	510-791-9560				0.9252	0.9326	0.9519	1.0169	1.0155	1.0624	0.8608	0.9433	1.0002	0.937	2.3394	0.9698	0.8784	1.0746	0.9998	1.0711	1.1154	1.0879	0.8608	0.8886	1.1056
512	isoleucylglutamate	Peptide	Dipeptide	40057	LC/MS Pos	100003168	1650	261.2	42516-53-0				1.0417	1.0597	0.9424	0.9457	1.0115	0.9677	1.1047	0.9482	0.9389	1.0245	0.9959	1.1546	0.9979	1.012	0.8861	1	0.9772	0.9337	1.0649	1.1442	1.0283
513	isoleucylglutamine	Peptide	Dipeptide	40019	LC/MS Pos	100003167	1530	260.2		7020102			1.1103	1.0014	0.8649	1.0172	0.8904	0.8872	0.86	0.9303	1.1113	0.9301	0.8181	1.2604	0.8797	0.7467	1	1.0374	0.5485	1.0827	1.1547	1.2684	1.4005
514	isoleucylglycine	Peptide	Dipeptide	40008	LC/MS Pos	100003169	1732	189.2	868-28-0	342532			1.0445	0.8942	0.8074	0.9389	0.9172	0.8817	1.0705	0.889	1.0647	1.0649	0.9985	1.1865	0.9714	0.9287	1.204	1	0.9401	1.1032	1.1893	1.146	1.1901
515	isoleucylhistidine	Peptide	Dipeptide	40085	LC/MS Neg	100003170	2065	267.2					0.91	0.7067	1.2103	0.7444	1.0168	0.8265	1.2761	1	0.9657	1.31	0.943	1.5936	0.6894	0.8381	1.119	0.5898	0.7295	1.5296	2.0616	2.4832	2.2516
517	isoleucylisoleucine	Peptide	Dipeptide	36761	LC/MS Pos	100001707	2678	245.1	42537-99-5	7010568			1.1231	1.2675	1.007	0.9406	0.7107	0.8151	1.0884	0.7863	0.7239	0.9561	0.9442	1.2157	0.95	1	1.0261	0.9816	1.1287	0.9684	1.1747	1.1347	1.0945
518	isoleucylleucine	Peptide	Dipeptide	36760	LC/MS Pos	100001708	2856	245.1	26462-22-6	11644431			0.9453	0.9972	0.9381	0.8478	1.1514	1.1105	1.4178	1.1583	0.9463	0.7955	0.8378	1.0851	1.3361	1.1224	1.1872	0.9403	0.9037	1.7336	1	1.2576	0.9903
520	isoleucylphenylalanine	Peptide	Dipeptide	40067	LC/MS Neg	100003173	4059	277.3	22951-98-0	435728			1.1858	1	1.035	0.8719	0.9078	1.1422	0.9323	0.7483	0.8842	1.2664	0.9899	1.3147	0.8794	0.6117	1.2598	1.0167	0.8206	0.9206	2.0674	2.2057	2.3192
522	isoleucylserine	Peptide	Dipeptide	40012	LC/MS Pos	100003174	1472.5	219.2	6403-14-1	7021816			1.12	0.9374	1	0.8194	0.6404	1.065	0.7999	0.7179	1.1096	1.2605	0.9556	1.4942	0.7364	0.6092	1.0981	0.9042	0.7033	1.0594	1.9675	1.9422	1.9549
523	isoleucylthreonine	Peptide	Dipeptide	42968	LC/MS Pos	100003175	1555.1	233.2		16122515			1.0347	0.8147	0.8268	1.0102	0.8885	1.096	0.9401	0.9245	1.0765	1.0319	0.8153	1.1464	0.9612	0.81	0.993	1.0336	0.916	1	1.1802	1.1072	1.2105
526	isoleucylvaline	Peptide	Dipeptide	40049	LC/MS Pos	100003178	2202	231.2	41017-96-3	5246011;435949			1.2336	1.0758	0.9785	1.0445	0.9924	0.9769	0.9603	0.9182	0.9524	1.2069	0.9985	1.2447	0.9448	0.9188	1.0983	1.0151	0.8946	1	1.275	1.1984	1.3584
800	isomaltohexaose	Carbohydrate	Glycogen Metabolism	42056	LC/MS Neg	100003872	1328	989.1	6175-02-06	188993			0.3973	0.3973	0.3973	1.3103	1.485	1.2641	0.5694	0.4009	0.3973	0.3973	0.3973	0.3973	1.4049	1.4618	1.5689	0.7359	0.6643	0.5538	0.3973	0.3973	0.3973
808	isomaltose	Carbohydrate	Glycogen Metabolism	39777	GC/MS	100002764	2221.8	204.1	499-40-1	439193	C00252	HMDB02923	0.9046	1.2022	1.27	0.9216	1.0275	1.0457	0.8397	1	0.8906	0.9911	1.1164	1.1122	1.047	1.2299	1.1912	0.9391	1.029	0.8301	0.0102	0.0098	0.0159
803	isomaltotetraose	Carbohydrate	Glycogen Metabolism	42031	LC/MS Neg	100003870	1081	665	35997-20-7	3080783			0.4616	0.5525	0.4401	1.8625	2.0133	1.9478	0.9665	1.1541	0.6831	0.4663	0.6105	0.5107	2.1026	2.7243	2.2274	1.1826	1.0335	0.6776	0.4401	0.4401	0.4401
806	isomaltotriose	Carbohydrate	Glycogen Metabolism	37353	LC/MS Neg	100002110	893	503	3371-50-4	439668	C02160		0.7498	0.9753	0.7861	1.9049	2.0926	1.9323	0.7694	1.0247	0.238	0.9073	1.0877	0.8371	2.0971	2.738	2.3209	1.0838	0.6465	0.4182	0.238	0.238	0.238
187	kynurenine	Amino Acid	Tryptophan Metabolism	15140	LC/MS Pos	100000265	1902	209.1	2922-83-0	161166	C00328	HMDB00684	0.7217	0.9279	0.5191	0.6998	0.7257	1.4489	1.5801	2.0662	1.0256	0.778	0.5191	1.1402	1.6053	0.762	1.4037	0.8845	1.8957	1.3002	0.9744	0.5191	0.5191
759	lactate	Carbohydrate	Glycolysis, Gluconeogenesis, and Pyruvate Metabolism	527	GC/MS	482	1102.8	116.9	79-33-4	612	C00186	HMDB00190	0.2885	0.2861	0.2847	1.0803	1.0348	1.0005	1.0413	1.0587	1.0235	0.2549	0.2511	0.254	1	0.9387	1.0533	1.0647	1.1023	1.0558	0.0235	0.0331	0.0257
218	leucine	Amino Acid	Leucine, Isoleucine and Valine Metabolism	60	LC/MS Pos	397	1674	132.2	61-90-5	6106	C00123	HMDB00687	1.1069	1.1076	0.9915	0.9841	0.9881	0.9237	0.9493	0.9756	0.9916	1.0834	1.0841	1.1564	0.9685	1.0131	1.0115	0.9839	0.9911	1	1.1392	1.0993	1.15
527	leucylalanine	Peptide	Dipeptide	40010	LC/MS Pos	100003179	1760	203.2	7298-84-2	259321			0.9796	1.3667	1	0.4291	0.6931	1.5648	1.0066	0.8024	1.3643	1.3242	0.8037	1.1341	0.7822	0.9473	1.1362	0.4476	0.293	0.9004	1.7004	2.1334	1.6345
529	leucylasparagine	Peptide	Dipeptide	40052	LC/MS Neg	100003181	1780	244.2	14608-81-2	4128305			1	1.011	0.9864	0.8044	0.8027	1.0175	0.8682	0.9122	1.0324	1.0374	0.9201	1.1909	0.7937	0.7465	1.0959	0.9459	0.8466	1.0617	1.2876	1.2653	1.2722
531	leucylglutamate	Peptide	Dipeptide	40021	LC/MS Neg	100003184	1149	259.2		5259589;5259590			0.9453	0.9957	1.1081	0.9894	0.9777	1.0433	1	0.9389	1.0553	0.9258	1.0035	1.0698	0.9919	1.0156	1.0449	0.9886	0.9826	1.0565	0.8994	1.0125	1.0487
532	leucylglycine	Peptide	Dipeptide	40045	LC/MS Pos	100003185	1800	189.2	686-50-0	79070			1.1955	1	0.8503	0.9746	0.871	0.8949	0.9972	0.855	0.9308	1.0469	1.0556	1.1839	1.0933	1.0701	1.1099	0.9617	0.9956	0.8613	1.3239	1.2629	1.2925
535	leucylleucine	Peptide	Dipeptide	36756	LC/MS Neg	100001710	3895	243.2	3303-31-9	76807	C11332	HMDB28933	0.6897	0.9373	0.8571	1.1687	1.7081	1.0065	0.9935	0.6897	0.879	0.7776	0.7224	1.2444	1.0635	1.4461	1.9087	1.1128	0.8838	1.4045	0.9213	1.1965	0.8852
538	leucylproline	Peptide	Dipeptide	35663	LC/MS Neg	100001574	2834	227.2	87178-63-0	80817		HMDB11175	0.6916	0.8124	0.9108	1	1.7277	1.1885	0.7334	1.3946	0.9839	1.0357	1.4197	0.8303	0.864	0.7116	1.104	0.8803	0.8945	2.0152	1.281	1.3174	1.0372
539	leucylserine	Peptide	Dipeptide	40048	LC/MS Neg	100003190	1837	217.2	6209-12-07	3621685			1.0985	1.0331	0.9499	0.6126	0.6095	1	0.8746	0.6698	1.0058	1.0984	0.8811	1.3364	0.7922	0.6905	1.0658	0.8932	0.6257	1.0164	1.6877	1.581	1.6281
540	leucylthreonine	Peptide	Dipeptide	42969	LC/MS Neg	100003191	2296	231.3		10353878			1.0571	1.0265	1.1623	0.8762	1	1.161	0.8344	0.8181	0.9974	1.2337	0.9416	1.4208	0.977	0.7105	1.1417	0.8482	0.7312	0.8361	1.3031	1.1954	1.3356
69	lysine	Amino Acid	Lysine Metabolism	1301	LC/MS Pos	407	603	147.2	56-87-1	5962	C00047	HMDB00182	1.2973	1.3111	1.3632	0.7852	0.8703	0.9206	0.9079	0.8283	0.8405	1.2901	1.3499	1.3877	1.0249	0.8182	0.8925	0.9279	0.8507	1	1.3289	1.3434	1.3462
550	lysylisoleucine	Peptide	Dipeptide	40056	LC/MS Pos	100003195	1474	260.2	20556-13-2				1.0313	1.0553	1.0154	0.8172	0.9309	0.8096	1.1148	0.7354	0.8394	1.0232	1	1.1599	0.8572	0.8102	1.0648	0.7721	0.5055	0.8185	1.1764	1.0777	1.0824
551	lysylleucine	Peptide	Dipeptide	40020	LC/MS Pos	100003196	1546	260.2	7369-79-1	4682588			1.2288	1.2233	1.2183	0.8279	1	0.9333	0.94	0.7552	0.833	1.3964	1.1851	1.449	0.8508	0.9338	1.0023	0.8624	0.8434	0.8025	1.6108	1.4009	1.4445
554	lysylphenylalanine	Peptide	Dipeptide	42080	LC/MS Neg	100003562	2285	292.2	4078-58-4	3459978			1.1639	1.2575	1.4566	0.8428	0.9045	1	0.8394	0.4339	0.6126	1.4351	1.2843	1.4978	0.8882	0.8479	1.0569	0.4371	0.7413	0.676	1.9497	1.9212	1.8663
559	lysylvaline	Peptide	Dipeptide	42099	LC/MS Pos	100003559	876.2	246.2	20556-11-0	140709			0.8132	0.4251	0.6984	1	1.094	1.0971	0.9939	0.9976	1.1162	0.9795	0.3715	0.7572	1.1142	1.0133	1.2349	1.696	1.0786	1.037	0.3715	0.3715	0.9775
929	malate	Energy	TCA Cycle	1303	GC/MS	409	1502	233	6915-15-7	525	C00149	HMDB00156	2.3253	0.5717	1	1.7651	0.5747	1.2015	0.4907	0.4972	0.5279	2.2534	0.5141	1.2838	2.1457	0.5387	1.0415	0.3516	0.4743	0.482	3.3724	3.1267	3.2641
849	mannose	Carbohydrate	Fructose, Mannose and Galactose Metabolism	584	GC/MS	803	1753.5	204	3458-28-4	18950	C00159	HMDB00169	2.8971	2.6353	2.7734	0.738	0.8923	0.9063	0.9698	0.9078	1	1.9496	2.3932	1.9593	0.8869	0.8945	0.8772	0.84	1.1688	0.8204	5.0022	4.368	4.8483
269	methionine	Amino Acid	Methionine, Cysteine, SAM and Taurine Metabolism	1302	LC/MS Pos	415	1252	150.1	63-68-3	6137	C00073	HMDB00696	1.1066	1.1014	1.0308	0.9073	0.971	0.9227	0.9352	0.8852	0.9528	1.0951	1.04	1.1568	0.9666	0.9406	0.914	1.0067	0.9269	1	1.1401	1.0322	1.1825
274	methionine sulfoxide	Amino Acid	Methionine, Cysteine, SAM and Taurine Metabolism	18374	LC/MS Pos	100000039	729	166.1	3226-65-1	158980	C02989	HMDB02005	1.3213	1.4182	1.3875	0.9933	1.0715	0.9183	0.9294	0.9317	1	1.382	1.4066	1.4804	0.8538	0.9578	0.9751	0.9253	0.9721	0.8209	1.5795	1.5855	1.5456
1314	myo-inositol	Lipid	Inositol Metabolism	19934	GC/MS	363	1924.9	217	87-89-8	892	C00137	HMDB00211	1.1007	1.2524	1.3703	0.8274	0.8799	0.836	0.8416	0.8979	0.8196	1.1045	1.0629	1.2545	0.8388	1.0107	0.9815	0.9051	1	0.9041	1.18	1.1365	1.1499
2215	N1-methylguanosine	Nucleotide	Purine Metabolism, Guanine containing	31609	LC/MS Pos	100001122	1850	298.1	2140-65-0	96373		HMDB01563	0.8171	1.4943	1.012	0.745	0.7383	1.6282	1.0633	1.291	0.6849	1.4331	0.6849	0.9806	0.6849	0.9141	0.6849	1.2898	1	1.1822	0.8871	0.7594	0.6849
2269	N4-acetylcytidine	Nucleotide	Pyrimidine Metabolism, Cytidine containing	35130	LC/MS Neg	100001413	2024	284.2	3768-18-1	107461		HMDB05923	0.9993	1.3224	1.1589	0.8222	1	0.8983	0.8081	1.1468	0.9964	1.2758	0.9691	1.2655	0.8994	0.963	1.1938	0.9787	0.7889	1.0143	1.1011	1.0005	1.3038
71	N6-acetyllysine	Amino Acid	Lysine Metabolism	36752	LC/MS Pos	100001734	1134	189.1	692-04-6	92832	C02727	HMDB00206	0.9332	0.9274	0.815	0.938	1.1411	0.7826	1.1795	1.0645	1.3147	0.9461	0.9088	0.9137	1.0567	1.1045	1.2371	1.2934	1.4312	1.2005	1	0.8375	0.9422
25	N-acetylalanine	Amino Acid	Alanine and Aspartate Metabolism	1585	LC/MS Neg	1110	882	130.1	97-69-8	88064	C02847	HMDB00766	0.3692	0.3692	0.3692	0.7109	0.69	0.553	0.9596	1	0.7087	0.3692	0.3692	0.3692	1.1478	1.222	1.1406	1.0532	1.2006	1.0306	0.3692	0.3692	0.3692
314	N-acetylarginine	Amino Acid	Urea cycle; Arginine and Proline Metabolism	33953	LC/MS Pos	100001266	1087	217.2	155-84-0	67427	C02562	HMDB04620	1.0225	0.4407	1.6524	1.1585	1.2267	0.9172	0.5964	1.4005	0.9157	0.9107	1.1437	0.9908	0.9952	1.1391	0.8067	0.9593	1.6009	1.4228	1.1996	0.8697	1
31	N-acetylaspartate (NAA)	Amino Acid	Alanine and Aspartate Metabolism	22185	GC/MS	100000787	1648.5	274	997-55-7;997-55-7	65065	C01042	HMDB00812	0.4873	0.3668	0.3426	0.9157	2.244	1.1086	1.0566	0.8901	0.9434	0.4054	0.3426	0.3426	1.6895	1.923	2.0165	1.8561	0.3426	1.5149	0.3426	0.3426	0.4409
2	N-acetylglycine	Amino Acid	Glycine, Serine and Threonine Metabolism	27710	GC/MS	100001006	1396.4	143.9	543-24-8	10972		HMDB00532	0.2643	0.5741	0.7866	1.3075	0.8841	1.7905	1.4219	1.8446	0.9145	0.6114	1.1566	1	1.9496	0.8228	1.5219	1.6353	0.8204	1.2088	0.2663	0.8321	1.0262
219	N-acetylleucine	Amino Acid	Leucine, Isoleucine and Valine Metabolism	1587	LC/MS Pos	1082	3444	174.1	1188-21-2	70912	C02710	HMDB11756	0.9517	1.0383	0.7474	1.0437	1.0628	0.7232	0.8994	0.9992	1.2346	0.729	0.8528	1.1603	1.2079	1.2302	0.9262	1.0124	1.1573	1.3014	1	0.8748	0.7798
270	N-acetylmethionine	Amino Acid	Methionine, Cysteine, SAM and Taurine Metabolism	1589	LC/MS Neg	1083	1805	190.1	65-82-7	448580	C02712	HMDB11745	1.0078	1.1664	0.9643	1.0926	1	0.9923	1.1293	1.1138	0.7118	0.7903	1.2706	0.9404	1.0318	0.9086	0.8661	1.0388	1.1171	1.0085	0.8203	0.778	0.9995
94	N-acetylphenylalanine	Amino Acid	Phenylalanine and Tyrosine Metabolism	33950	LC/MS Neg	100001256	2590	206.2	2018-61-3	74839	C03519	HMDB00512	1.0716	1.2869	0.8625	0.8569	0.9907	1	1.1078	1.0698	0.9494	0.9553	0.947	0.9989	1.1249	1.023	1.1365	1.1993	1.1108	1.1068	0.9041	0.9786	0.967
315	N-acetylproline	Amino Acid	Urea cycle; Arginine and Proline Metabolism	34387	LC/MS Neg	100001334	1245	156.1	1074-79-9	322640			0.6443	0.9859	0.9842	0.6663	1	0.8837	1.0328	1.1848	1.0862	1.0811	1.1128	1.1268	1.1779	0.8883	1.0232	0.8935	1.0406	1.2784	0.991	0.891	0.6415
10	N-acetylserine	Amino Acid	Glycine, Serine and Threonine Metabolism	37076	GC/MS	100001851	1526	218	97-14-3	65249		HMDB02931	0.2522	0.2522	0.2522	1.2346	0.5523	1.1233	1.1754	1.9728	0.692	0.2522	0.5832	0.37	1.5852	0.6184	1	1.3638	0.8446	1.4493	0.2522	0.2522	0.2522
107	N-acetyltyrosine	Amino Acid	Phenylalanine and Tyrosine Metabolism	32390	LC/MS Neg	100001104	1677	222.2	537-55-3	68310		HMDB00866	1.0125	0.9194	0.8894	1.1019	1.1373	1.0519	1.0632	0.98	0.9314	1	0.7275	0.9392	1.0261	0.9785	1.029	0.9283	0.929	1.062	1.0357	0.9272	1.0542
317	N-delta-acetylornithine*	Amino Acid	Urea cycle; Arginine and Proline Metabolism	43249	GC/MS	100004523	1776.4	112		9920500			1.992	1.2809	1.1492	0.8945	0.7847	0.803	0.9095	0.9432	1.4895	1	0.4512	1.3283	0.4512	1.7285	0.4512	0.9489	1.449	0.8239	1.579	1.0906	0.9346
271	N-formylmethionine	Amino Acid	Methionine, Cysteine, SAM and Taurine Metabolism	2829	LC/MS Neg	194	1541	176.1	4289-98-9	439750	C03145	HMDB01015	0.5685	0.6047	0.5685	0.9915	0.8249	0.9483	1.404	1.3079	1.0695	0.5685	0.7172	0.5685	1	1.0377	1.0553	1.1944	0.8101	1.0554	0.5685	0.5685	0.5685
2291	nicotinamide	Cofactors and Vitamins	Nicotinate and Nicotinamide Metabolism	594	LC/MS Pos	432	1267	123.1	98-92-0	936	C00153	HMDB01406	0.7137	0.1204	0.1996	0.1204	0.1204	0.1204	0.1204	0.1204	0.1204	0.2411	0.1204	0.3934	0.1204	1.2863	0.1204	0.1204	0.1204	2.5948	2.6296	2.6948	2.5214
2295	nicotinamide adenine dinucleotide (NAD+)	Cofactors and Vitamins	Nicotinate and Nicotinamide Metabolism	5278	LC/MS Neg	1310	1411	661.8	53-84-9	5893	C00003	HMDB00902	0.1704	0.1704	0.1704	0.1704	0.1704	0.1704	1	1.418	0.1704	0.1704	0.1704	0.1704	0.1704	0.1704	0.1704	1.6911	0.9807	0.1704	0.1704	0.1704	0.1704
2288	nicotinate	Cofactors and Vitamins	Nicotinate and Nicotinamide Metabolism	1504	GC/MS	567	1334.1	180	59-67-6	938	C00253	HMDB01488	3.5192	4.1688	4.5645	0.3683	0.1942	0.4045	0.883	0.9375	0.9104	3.6877	3.775	3.8761	1.0715	1.0178	0.976	1	1.3744	1.1028	0.7927	0.988	0.8346
11	O-acetylserine	Amino Acid	Glycine, Serine and Threonine Metabolism	15947	GC/MS	100000286	1423	174	66638-22-0	99478	C00979	HMDB03011	0.0188	0.0188	0.0188	0.8132	0.8446	0.692	2.2287	2.0354	1.8501	0.0188	0.0234	0.0188	1.1554	0.7575	0.7455	2.0477	1.5459	1.6446	0.0188	0.0188	0.0188
304	ornithine	Amino Acid	Urea cycle; Arginine and Proline Metabolism	1493	GC/MS	444	1763.8	142	3184-13-2	6262	C00077	HMDB03374	0.8556	0.8209	1.3324	0.8404	0.9727	1.2913	1	1.0753	1.2552	0.9053	0.8998	0.7466	0.8819	1.0745	0.9947	1.0146	1.5547	1.0033	1.0167	0.9358	1.2088
2228	orotate	Nucleotide	Pyrimidine Metabolism, Orotate containing	1505	GC/MS	445	1709.6	254.1	50887-69-9	967	C00295	HMDB00226	0.2526	0.4826	0.5965	1.0191	1.23	1.2429	1.0957	1.2558	1.1073	0.4545	0.2749	0.5952	1.3517	1.1426	1.3471	0.9586	1.1963	1	0.47	0.5697	0.4069
155	o-Tyrosine	Amino Acid	Phenylalanine and Tyrosine Metabolism	43392	LC/MS Pos	100004290	1883	182	2370-61-8	91482			0.9165	1.9945	0.6637	1.019	0.8346	0.8008	1.3505	1.0583	0.8976	0.9403	1.1249	0.9178	1.0387	1.3611	1	0.8946	1.6931	1.0671	0.8101	1.1788	0.9564
2316	pantothenate	Cofactors and Vitamins	Pantothenate and CoA Metabolism	1508	LC/MS Pos	1024	2218	220.1	137-08-6	6613	C00864	HMDB00210	1.5915	1.5337	1.4884	0.8856	0.9364	0.8694	1	1.0199	0.9697	1.6083	1.6005	1.6936	0.8352	0.9185	0.8522	0.8586	0.8541	0.9089	1.8169	1.8291	1.6528
123	p-cresol sulfate	Amino Acid	Phenylalanine and Tyrosine Metabolism	36103	LC/MS Neg	100001315	2896	187.1	3233-57-7	4615423	C01468	HMDB11635	0.8872	0.9587	1.0131	0.9665	0.9032	0.9495	1.1082	1	1.0488	0.953	0.8741	1.0513	1.1061	0.8825	1.1504	1.1077	1.1079	1.1677	0.9043	0.985	1.0536
104	phenylacetylglycine	Amino Acid	Phenylalanine and Tyrosine Metabolism	33945	LC/MS Neg	100001275	2377	192.1	500-98-1	68144	C05598	HMDB00821	0.6252	0.9326	1.0428	0.9798	0.9934	1	1.1133	1.1174	0.8978	1.0909	1.097	0.822	0.9389	0.9452	0.722	1.2044	0.8153	1.0317	1.0576	1.0768	1.0964
93	phenylalanine	Amino Acid	Phenylalanine and Tyrosine Metabolism	64	LC/MS Pos	460	2056	166.1	63-91-2	6140	C00079	HMDB00159	1.1132	1.1247	1.0119	0.9587	0.9907	0.9058	0.9572	1	0.997	1.0962	1.086	1.2344	0.9906	0.97	0.9872	1.0221	0.9852	0.9928	1.2041	1.1043	1.2259
582	phenylalanylaspartate	Peptide	Dipeptide	41419	LC/MS Neg	100003595	1559	279.1	22828-05-3	335051			1.0115	1	1.1568	0.7909	1.0109	0.8326	0.8279	0.9859	0.8403	1.0658	0.9987	1.1299	0.7959	0.7918	1.0666	0.9269	0.8559	1.0318	1.2006	1.2703	1.1987
584	phenylalanylglycine	Peptide	Dipeptide	41370	LC/MS Neg	100003588	2460.8	221.1	721-90-4	98207			0.9241	0.9976	1.0899	1.0718	1.0412	0.9894	1	0.9966	0.9468	1.0662	0.8978	1.1036	1.0696	0.9322	1.0359	1.2057	0.9533	0.9005	1.2011	0.9837	1.0905
587	phenylalanylleucine	Peptide	Dipeptide	40192	LC/MS Neg	100003200	4165.3	277.2	3303-55-7	4078229			0.6908	0.8598	1.0515	0.9504	1.5691	0.9745	0.9458	1.2663	0.8766	1	0.6908	0.6908	0.9021	0.8957	1.8012	1.3674	1.1754	1.1541	1.3234	0.9475	1.1432
590	phenylalanylproline	Peptide	Dipeptide	41392	LC/MS Neg	100003592	3170	261.2	7669-65-0	4069131			0.8844	0.9536	1.0531	0.9211	1	0.5779	1.0919	1.0185	1.0097	0.9057	0.6837	1.0019	0.62	0.9406	1.0198	1.0217	1.0704	1.1414	0.9688	0.9747	1.022
594	phenylalanylvaline	Peptide	Dipeptide	41393	LC/MS Neg	100003590	3650	263.2	3918-90-9	4096934			1.3275	1	1.0199	0.9124	0.9061	0.5387	0.5387	0.7549	0.5387	0.8393	0.7961	1.2513	1.0063	0.6553	0.5387	0.5387	0.5387	0.5387	1.2499	1.2422	1.0734
940	phosphate	Energy	Oxidative Phosphorylation	11438	GC/MS	461	1307.7	298.9	7664-38-2	1061	C00009	HMDB01429	0.9897	1.0117	1.0394	1.018	0.9976	0.9786	1	0.5511	1.0029	0.9532	0.9298	1.0532	1.0138	0.9717	0.562	1.0265	1.1068	1.061	0.9951	0.9811	1.0468
305	proline	Amino Acid	Urea cycle; Arginine and Proline Metabolism	1898	LC/MS Pos	480	796	116.1	147-85-3	145742	C00148	HMDB00162	0.8961	0.8598	0.7771	1.0485	1	0.9785	1.1299	1.1255	1.1993	0.9078	0.8858	0.8968	1.1081	1.1174	1.0167	1.1473	1.1541	1.233	0.8474	0.8985	0.8933
595	prolylalanine	Peptide	Dipeptide	40705	LC/MS Pos	100003668	925	187.1	6422-36-2	418041			1.2486	1.1493	1.038	0.874	1.0289	0.874	1	0.9545	0.7725	1.1123	1.0734	1.1806	0.6543	0.7006	0.8797	0.8323	0.9874	0.6505	1.0959	1.1232	1.0959
597	prolylasparagine	Peptide	Dipeptide	41371	LC/MS Pos	100003670	700.4	230.1	107856-82-6	7408192;7408193			1.5599	1.3435	1.1127	0.9317	0.8572	0.7185	0.7967	0.7638	0.8191	1.4394	1.1053	1.7113	1	0.7317	0.7672	0.8522	1.1966	0.789	1.1634	1.4887	1.3912
599	prolylglutamate	Peptide	Dipeptide	41381	LC/MS Pos	100003673	926.6	245.1	67644-00-2	3563697			1.0455	1.0382	0.9124	1.014	1.0012	0.965	0.9225	0.9609	0.9457	1.0166	0.9618	1.1443	1	1.029	1.0615	1.0116	0.9843	0.9666	0.9716	0.9604	1.0927
600	prolylglutamine	Peptide	Dipeptide	40659	LC/MS Pos	100003672	823.5	244.2					1.3192	1.3194	1.1422	1	0.9962	0.8902	0.9319	0.9713	0.9752	1.3418	1.2254	1.3929	0.8641	0.8572	0.9411	0.9787	1.0379	0.9611	1.2937	1.2828	1.4369
601	prolylglycine	Peptide	Dipeptide	40703	LC/MS Pos	100003674	875	173.1	2578-57-6	7408076;6426709			1.1661	0.6241	1.1694	0.7628	1.4955	0.9453	1	1.3497	0.9512	0.9363	0.388	0.555	1.3523	1.3427	1.6545	1.6147	1.2487	0.879	0.3404	1.0527	0.6149
602	prolylisoleucine	Peptide	Dipeptide	33956	LC/MS Pos	100001169	2112	229.2	51926-51-3	104014			1.0675	1	1.0296	0.9809	0.9595	0.9376	0.971	0.9893	0.9542	1.1576	1.0398	1.2202	0.876	0.8912	0.9868	0.9532	1.0528	1.0201	1.1552	1.0645	1.2038
603	prolylleucine	Peptide	Dipeptide	31914	LC/MS Neg	100001163	2985	227.2	52899-07-7	3527720			1.0823	1.0395	1.0497	0.9219	0.57	0.57	0.57	0.57	0.9055	1.0153	1.0493	1.0073	0.57	0.57	0.57	0.9927	0.769	0.7243	0.9726	0.57	1.2621
604	prolyllysine	Peptide	Dipeptide	40662	GC/MS	100003675	2125.8	142.1	71227-70-8	9209431			0.9125	1.0417	1.2887	1.0455	0.9722	1.0448	1.1329	1.108	1.0533	0.893	0.9618	0.9689	0.8448	0.8652	1.02	0.8937	1.1113	1	0.9734	0.9616	1.2005
610	prolyltryptophan	Peptide	Dipeptide	41446	LC/MS Pos	100003680	2653	302.2	35310-39-5				0.9993	0.9013	0.8456	0.8921	0.9038	1.0864	1.0056	0.9716	0.8284	1.2018	0.9144	1.1622	1	0.8803	0.9551	1.1794	1.0948	1.1222	1.2445	1.0108	1.1037
612	prolylvaline	Peptide	Dipeptide	40720	GC/MS	100003682	1826.8	142.1	52899-09-9	152307;6992339			1.3238	1.2405	1.4453	0.9713	0.975	0.867	0.96	1	0.8783	1.1903	1.3005	1.6579	0.8141	0.7616	0.863	0.9727	1.0225	0.831	1.4463	1.2991	1.5585
1143	propionylcarnitine	Lipid	Fatty Acid Metabolism (also BCAA Metabolism)	32452	LC/MS Pos	100001162	1589	218.2	17298-37-2	107738	C03017	HMDB00824	0.6025	0.6025	0.6025	0.8969	0.8329	0.7708	1.0339	1.3364	1.6032	1.4321	0.9171	0.9042	0.6025	1.2063	1	0.6025	1.1281	0.8353	1.3404	1.2004	0.9082
2242	pseudouridine	Nucleotide	Pyrimidine Metabolism, Uracil containing	33442	LC/MS Neg	821	1104	243.1	1445-07-4	15047	C02067	HMDB00767	1.114	0.3669	0.3669	0.9126	1.0188	0.5639	1.0271	1.3633	1.3538	1.1559	0.3669	0.609	0.9812	1.055	0.8494	1.2885	1.265	0.8951	0.7507	0.3669	0.7564
169	p-toluic acid	Amino Acid	Phenylalanine and Tyrosine Metabolism	37499	GC/MS	100002056	1400	193	99-94-5	7470	C01454	HMDB29635	1.2998	1.5514	1.5495	1.1357	0.7631	0.979	1.095	0.9108	0.4621	0.5709	0.9807	1.0589	1.5044	1.0193	0.9691	0.904	1.0396	0.9372	0.4621	0.6935	1.1559
339	putrescine	Amino Acid	Polyamine Metabolism	1408	GC/MS	49	1705.8	174	110-60-1	1045	C00134	HMDB01414	0.9302	0.97	1.1592	0.7944	1.055	1.1828	0.6694	1.304	1.2923	0.8184	1.1026	0.7475	1.0951	0.8948	0.9278	1	0.919	1.1006	1.0118	0.9276	1.2634
2388	pyridoxal	Cofactors and Vitamins	Vitamin B6 Metabolism	1651	LC/MS Pos	491	1210	168.1	65-22-5	1050	C00250	HMDB01545	1.1391	1.1825	1	1.0347	0.9524	0.825	0.897	0.736	0.879	1.0936	1.1293	1.3822	0.96	0.9344	1.081	0.9505	0.6559	0.8095	1.3352	1.187	1.0574
47	pyroglutamine*	Amino Acid	Glutamate Metabolism	32672	LC/MS Pos	100001540	764	129.2	2353-44-8	134508			1.2447	0.8892	1.086	0.8788	0.8085	0.6596	0.9908	1.3318	1.1579	0.8477	1.0573	0.9519	1.1505	1.1545	1.1931	1.038	1.2321	0.8896	1	0.7963	0.68
613	pyroglutamylglutamine	Peptide	Dipeptide	22194	LC/MS Neg	100000966	879	256.1	109481-23-4				0.4351	0.5088	0.4811	1.2358	1.1827	1	1.1881	1.0708	1.1655	0.4189	0.4453	0.5355	1.1127	0.9733	1.2073	1.3	1.1429	1.2632	0.3621	0.3835	0.4652
614	pyroglutamylglycine	Peptide	Dipeptide	31522	LC/MS Neg	100001127	855	185.1	29227-88-1	152981			0.1396	0.1396	0.1396	1.1238	1.0753	0.9679	1.169	0.7248	1.2246	0.1396	0.276	0.2655	1.0761	1.2134	0.7881	1.0321	0.7053	1.0601	0.2604	0.1396	0.1396
615	pyroglutamylvaline	Peptide	Dipeptide	32394	LC/MS Neg	100001132	1755	227.2	21282-10-0	152416			0.8943	1.0148	1.0233	0.9596	0.9675	0.9707	0.9596	1.0516	1.0078	1.0086	1	1.0553	0.9624	0.9268	1.1893	1.0529	0.9594	1.0511	0.9402	0.9863	1.0841
939	pyrophosphate (PPi)	Energy	Oxidative Phosphorylation	2078	LC/MS Neg	495	615	177	1466-09-3;2466-09-3	644102	C00013	HMDB00250	1.3452	1.2824	1.3766	0.9002	0.9246	0.9919	0.8572	0.9485	1.0213	1.1367	1.0626	1.276	0.8976	0.9698	1	0.9272	0.8555	0.9824	1.0967	1.1324	1.2638
758	pyruvate	Carbohydrate	Glycolysis, Gluconeogenesis, and Pyruvate Metabolism	599	GC/MS	823	1130.6	217	127-17-3	1060	C00022	HMDB00243	0.1829	0.1434	0.1669	1.4297	1.2567	1.3457	1.06	1.0816	0.8731	0.126	0.1737	0.1678	1.4403	1.4051	1.6208	1.3625	1.8962	1	0.0071	0.0073	0.011
838	raffinose	Carbohydrate	Disaccharides and Oligosaccharides	586	LC/MS Neg	879	997	503.2	17629-30-0	10542	C00492	HMDB03213	1.3913	1.5712	1.5325	0.9094	1.0023	1.0457	0.4461	0.4421	0.2982	1.5007	1.6144	1.4592	1	0.9779	1.2505	0.5731	0.4287	0.3017	0.1045	0.1045	0.1045
2313	riboflavin (Vitamin B2)	Cofactors and Vitamins	Riboflavin Metabolism	1827	LC/MS Pos	500	3111	377.2	83-88-5	493570	C00255	HMDB00244	0.9097	1.262	1.2374	0.9042	0.6028	0.6028	0.7193	0.6028	0.6028	1.3816	0.847	1.271	0.9178	0.6028	0.6028	0.6028	0.6028	1.0822	1.4209	1.3874	0.8935
776	ribose	Carbohydrate	Pentose Metabolism	12080	GC/MS	914	1639.2	204	50-69-1	5779	C00121	HMDB00283	0.6306	0.7904	0.8697	0.8864	1.2334	0.8474	1.576	1.3347	1.6141	0.6306	0.6584	0.7939	1.5573	1.2437	1	1.3756	1.5222	1.5362	0.6398	0.8279	0.6306
774	ribulose	Carbohydrate	Pentose Metabolism	35855	GC/MS	100000147	1662	306.1	488-84-6	151261	C00309	HMDB00621	0.6125	0.5213	1.0095	1.1714	0.9538	1.2905	1.4306	0.9327	0.9453	0.696	1.0074	0.523	1.0879	1.329	1.0121	0.9926	1.2886	1.087	0.5213	0.8203	0.7896
1317	scyllo-inositol	Lipid	Inositol Metabolism	32379	GC/MS	100001215	1893.8	318.2	488-59-5	892	C06153	HMDB06088	1.1452	1.1237	1	0.8784	0.8412	0.8616	0.7925	0.7478	0.7941	1.406	1.1899	1.3551	0.8603	1.1129	0.7463	0.7748	1.0052	0.9892	1.1446	1.4331	1.3416
9	serine	Amino Acid	Glycine, Serine and Threonine Metabolism	1648	GC/MS	503	1389.1	204	56-45-1	5951	C00065	HMDB00187	0.7121	1.0772	0.9672	0.8721	0.6701	1.2613	1.1322	1.5581	0.8214	0.9271	1.2397	0.9998	1.5098	1.1046	1.1598	1.2795	0.7191	1	0.5512	0.87	1.0703
624	serylleucine	Peptide	Dipeptide	40066	LC/MS Pos	100003202	2106	219.2	6665-16-3	7015695			1.2146	1.2435	1.2149	0.9085	1.0256	0.8847	0.9533	0.9112	0.9162	1.2026	1.1289	1.2515	0.9578	0.8506	1	0.9527	0.9008	0.8996	1.2953	1.1849	1.3175
626	serylphenyalanine	Peptide	Dipeptide	40054	LC/MS Neg	100003253	2067	251.2					1.0394	1.4811	1.2145	0.794	1.0175	0.8939	0.6079	0.5586	1.0043	1.1292	0.9243	1.2412	0.669	0.6437	1.0158	0.7259	0.5586	0.7573	1.076	0.9957	1.3531
630	serylvaline	Peptide	Dipeptide	42058	LC/MS Neg	100003522	1300.9	203.2	51782-06-0	7020159			0.8897	0.9045	1.0306	1.0153	0.9791	0.9841	1.0522	1.1497	1.1409	0.705	0.7085	1.0352	1	0.9355	1.2015	1.2379	1.0508	1.232	0.6143	0.6725	0.8255
845	sorbose	Carbohydrate	Fructose, Mannose and Galactose Metabolism	563	GC/MS	220	1800.9	437.1	87-79-6	441484	C00247	HMDB01266	2.6243	6.794	34.2884	0.4292	0.504	0.4292	0.5492	0.7083	0.7114	4.7168	5.9144	13.8081	0.7805	1.2195	0.4292	0.4292	0.4292	0.6523	0.4292	0.4292	0.4292
927	succinate	Energy	TCA Cycle	1437	GC/MS	252	1348	247	110-15-6	1110	C00042	HMDB00254	0.319	0.2967	0.283	1.1382	1.0367	1.116	1.1678	1.1378	1.1403	0.2389	0.2382	0.2482	1	0.8555	1.1444	1.1401	1.1037	1.0491	0.1855	0.1739	0.1856
3177	succinimide	Xenobiotics	Chemical	41888	GC/MS	100003696	1261.8	156	123-56-8	11439	C07273		1.1572	0.9694	1.2712	1.0559	0.8531	0.7858	0.8338	0.8724	1.2731	0.8799	0.742	1	1.1394	0.8824	1.0957	1.1176	1.2488	1.0832	1.0139	0.9664	0.8878
829	sucrose	Carbohydrate	Disaccharides and Oligosaccharides	1519	LC/MS Neg	935	875	341.2	57-50-1	5988	C00089	HMDB00258	0.9403	0.9591	0.9418	0.8806	0.8806	0.8806	0.8806	0.8806	0.8806	1	0.8806	1.0113	0.8806	0.8806	0.8806	0.8806	0.8806	0.8806	1.1876	1.2792	1.1873
856	tagatose	Carbohydrate	Fructose, Mannose and Galactose Metabolism	35864	GC/MS	100000893	1770	217.1	87-81-0				0.6239	0.6239	0.6239	0.8616	1.0627	0.9671	0.8513	1.0719	1	0.6239	0.6239	0.6239	1.0891	1.0244	1.1037	1.0658	1.0943	0.9768	0.6309	0.6239	0.7626
2374	thiamin (Vitamin B1)	Cofactors and Vitamins	Thiamine Metabolism	5341	LC/MS Pos	873	740	265.1	59-43-8	1130	C00378	HMDB00325	0.6127	0.6127	1.02	0.6127	0.7513	0.6127	0.9347	0.6127	1.4611	1.0214	0.8034	0.8527	1.218	0.8104	1.1222	0.6127	1.0689	0.6127	1.2205	0.9911	1
14	threonine	Amino Acid	Glycine, Serine and Threonine Metabolism	1284	LC/MS Pos	564	713	120.1	72-19-5	6288	C00188	HMDB00167	0.945	0.9342	0.8485	1.0614	1.0654	0.9569	1.031	1.0415	1.0154	0.971	0.9072	0.9953	1.0822	1	1.0448	1.102	1.1091	1.0119	0.9494	0.899	0.8839
638	threonylisoleucine	Peptide	Dipeptide	42972	LC/MS Pos	100003203	2135	233.2					0.9396	0.8435	0.8433	1.0161	1.2492	1.085	1.1721	0.9409	1.1154	0.835	1.1078	1	0.6537	0.9341	0.8658	0.8848	0.9905	1.2801	1.1829	1.2526	1.0936
641	threonylphenylalanine	Peptide	Dipeptide	31530	LC/MS Pos	100001125	2500	267.2	16875-27-7	4099799;4099798			1.0501	1.2367	1.0231	0.9796	0.9892	0.9191	0.9947	0.8426	0.955	1.2274	1.2168	1.3041	0.9519	0.591	1.1097	1	0.743	0.9977	1.6026	1.3975	1.4919
644	threonylvaline	Peptide	Dipeptide	42011	LC/MS Pos	100003534	1574.5	219.2	99032-17-4	416721;4278432			1.0769	1.0101	0.9586	0.9503	0.9718	0.9528	0.9261	1.0094	0.982	1.0923	1.0419	1.045	1	0.8923	0.9299	1.0035	0.9963	0.9622	1.1216	1.0833	1.0536
2281	thymidine	Nucleotide	Pyrimidine Metabolism, Thymine containing	2183	LC/MS Neg	872	1935	241.1	50-89-5	5789	C00214	HMDB00273	0.9092	0.9092	0.9092	0.9092	0.9092	0.9092	0.9092	0.9092	0.9092	0.9092	0.9092	0.9092	0.9092	0.9092	0.9092	0.9092	0.9092	0.9092	1	0.9092	1.0809
2282	thymine	Nucleotide	Pyrimidine Metabolism, Thymine containing	604	GC/MS	882	1429.1	255	65-71-4	1135	C00178	HMDB00262	0.6617	0.7152	0.7447	1	1.0003	0.9001	1.0044	1.0272	1.0538	0.5484	0.6439	0.6401	1.0782	1.0246	1.0417	1.2172	1.2508	1.1735	0.2511	0.2075	0.1748
830	trehalose	Carbohydrate	Disaccharides and Oligosaccharides	15573	GC/MS	915	2174.9	361.2	6138-23-4	7427	C01083	HMDB00975	2.7732	2.8995	3.5315	0.6628	0.8002	0.7005	0.5942	0.7497	0.786	2.4724	2.8972	3.3091	0.764	1	1.0359	0.6147	0.978	0.7294	28.9162	23.3471	26.7917
177	tryptophan	Amino Acid	Tryptophan Metabolism	54	LC/MS Pos	565	2445	205.1	73-22-3	6305	C00078	HMDB00929	1.0775	1.0762	0.9891	0.9719	0.9343	0.986	0.9137	0.9761	0.9962	1.0386	1.0029	1.1584	0.9851	0.9566	1.0401	1	0.9677	1.0474	1.051	1.0302	1.1577
648	tryptophylaspartate	Peptide	Dipeptide	41480	LC/MS Neg	100003618	1715	318.2	71835-78-4				1.0672	1.0457	1.0409	0.9009	0.914	0.9745	0.9469	0.8903	0.9644	1.1588	1.0485	1.1803	0.8456	0.8116	1.0822	1.0698	0.9102	0.943	1	1.1318	1.1412
106	tyrosine	Amino Acid	Phenylalanine and Tyrosine Metabolism	1299	LC/MS Pos	815	1516	182.1	60-18-4	6057	C00082	HMDB00158	1.0464	1.0299	0.9424	0.9835	0.9922	0.9218	0.9391	0.9449	0.996	1.0064	0.9424	1.0973	1.0142	0.8937	1.0482	1.0453	0.953	1	1.0439	1.018	1.0431
2241	uracil	Nucleotide	Pyrimidine Metabolism, Uracil containing	605	GC/MS	825	1370.4	241	66-22-8	1174	C00106	HMDB00300	1	0.6052	0.7553	0.4467	0.3784	0.7834	4.0986	3.8326	5.3301	0.6622	0.4933	1.2011	0.7316	0.6983	0.332	2.3011	3.127	2.7261	8.4309	7.6504	8.0164
2162	urate	Nucleotide	Purine Metabolism, (Hypo)Xanthine/Inosine containing	1604	GC/MS	1134	1928	441.2	69-93-2;120K5305	1175	C00366	HMDB00289	1	0.5635	0.5706	2.0848	1.2806	0.9937	1.5146	1.2723	0.6627	0.4624	0.2615	0.5467	1.311	1.3075	1.0454	1.7737	1.9916	1.2297	0.5659	0.7549	0.5109
2240	uridine	Nucleotide	Pyrimidine Metabolism, Uracil containing	606	LC/MS Neg	535	1430	243.1	58-96-8	6029	C00299	HMDB00296	1.0745	0.8107	0.8317	0.9656	0.6553	0.6271	1.2445	1	2.5217	0.903	1.2284	1.1129	0.5326	0.7587	0.5209	0.9838	1.0683	1.901	3.0985	3.2008	3.161
2236	uridine monophosphate (5' or 3')	Nucleotide	Pyrimidine Metabolism, Uracil containing	39892	LC/MS Neg	100003366	635	323.1	58-97-9	6030	C01368, C00105	HMDB00288	0.7329	0.5321	0.4328	1.3043	1.1171	1.3104	1.2616	1.2767	1.0084	0.2545	0.3941	0.3863	1.0998	1	1.3675	1.1637	1.2843	0.8187	0.5541	0.2529	0.5645
2239	uridine-2',3'-cyclic monophosphate	Nucleotide	Pyrimidine Metabolism, Uracil containing	37137	LC/MS Neg	75	1082	304.9	40632-52-8	439715	C02355	HMDB11640	0.7493	1.1313	1	1.1528	1.1593	0.9601	1.1509	1.0579	1.1714	0.8407	0.7908	0.9931	0.9743	1.0331	1.0733	1.1891	0.9322	1.0899	0.8663	0.9447	0.9656
259	valine	Amino Acid	Leucine, Isoleucine and Valine Metabolism	1649	LC/MS Pos	566	1040	118.1	72-18-4	6287	C00183	HMDB00883	1.1395	1.0857	1	0.9577	0.8887	0.9209	0.9271	0.9504	1.1006	1.1504	1.0296	1.2814	0.9807	1.0594	0.9954	0.9972	0.9337	1.0128	1.0089	0.9578	1.0649
674	valylalanine	Peptide	Dipeptide	41518	LC/MS Neg	100003636	1675.9	187.1	27493-61-4	334517			0.7426	0.9042	1.0599	0.9061	0.9004	0.7784	1.0254	1.0324	0.7717	1.1304	1	1.256	0.8664	0.8154	1.0383	0.8361	1.0022	0.9774	1.1876	1.0148	1.1543
676	valylasparagine	Peptide	Dipeptide	40727	LC/MS Neg	100003638	1334	230.2	66170-00-1	7020200;7020201			0.5591	0.5857	0.7621	1	1.2235	1.1491	1.2348	1.3998	1.2409	0.6073	0.6441	0.7695	1.2273	0.9985	1.547	1.4761	1.1262	1.4939	0.546	0.7233	0.7154
677	valylaspartate	Peptide	Dipeptide	40650	LC/MS Pos	100003639	1073.3	233.1	20556-16-5	9964657			1	0.9708	0.7358	1.2036	0.7057	0.9082	1.116	1.2169	0.8292	0.9933	0.8611	1.0859	0.9036	1.0174	1.2012	0.967	1.2779	1.1117	1.3193	0.8859	1.0905
678	valylglutamate	Peptide	Dipeptide	32454	LC/MS Pos	100001161	1346	247.1	3062-07-05	7009623			1.0776	1.0392	0.9193	0.8752	0.9456	1.0005	1.1002	0.9828	0.9916	0.9699	0.8234	1.013	1.0313	0.9013	0.9854	1.0443	1.0246	1.006	1	1.1518	0.9798
679	valylglutamine	Peptide	Dipeptide	42079	LC/MS Neg	100003640	1495	244.2	42854-54-6	5253209			1.1209	1.1072	1.2942	0.9184	0.9311	0.9772	0.7977	0.8881	1	1.1219	1.0892	1.207	0.8132	0.7533	0.9496	1.0127	0.8738	0.8577	1.1427	1.2506	1.405
686	valylphenylalanine	Peptide	Dipeptide	40688	LC/MS Neg	100003645	3560	263.2	3918-92-1	6993119;6993120			1.0831	1.0898	1.1944	0.9475	0.97	0.8197	0.873	0.7099	0.8575	1.0731	0.9527	1.1977	0.9591	0.6895	1.0909	1.0717	0.9062	1	1.4471	1.6545	1.5843
688	valylserine	Peptide	Dipeptide	40716	LC/MS Pos	100003647	974	205.1	15388-94-8	139506			1.01	1	1.1113	1.1063	0.7956	0.9206	1.0302	0.7754	1.0018	0.9561	0.9429	1.1083	0.767	0.7666	0.9379	0.9483	1.0806	0.856	1.1805	1.1575	1.1996
689	valylthreonine	Peptide	Dipeptide	44543	LC/MS Pos	100004584	1094	219.1	72636-02-3	4046492			1.0281	1.0546	0.9468	0.9349	0.9359	0.8467	0.9251	1.0869	1	1.1124	0.9039	1.1159	0.8938	0.8643	0.9546	1.0288	0.9639	1.024	1.1992	1.1146	1.1296
692	valylvaline	Peptide	Dipeptide	40728	LC/MS Neg	100003650	2684	215.2	3918-94-3	409682;4280382			0.9506	0.9022	1	0.9186	0.8691	0.8152	1.1343	1.2854	1.013	0.9451	1.0359	1.068	0.8629	0.9275	0.988	1.2625	1.1596	1.1112	1.0383	0.9596	1.0186
2155	xanthine	Nucleotide	Purine Metabolism, (Hypo)Xanthine/Inosine containing	3147	GC/MS	1004	1889.9	353	69-89-6	1188	C00385	HMDB00292	1.0423	1.0612	1.2462	0.9805	0.9425	0.929	1.0021	0.9383	1.1052	0.8196	1.0112	0.8902	0.8698	0.9497	0.9349	1.0658	1.1987	1.0849	1.0016	0.8526	1
781	xylonate	Carbohydrate	Pentose Metabolism	35638	GC/MS	100001627	1722	292	73686-31-7	6602431	C05411	HMDB60256	1.1886	1.2349	1.0828	1.1787	0.9942	0.9515	0.9822	0.7154	1.1373	1	0.8509	1.1706	0.9323	0.6744	1.4287	0.8096	1.2461	0.4784	1.1367	1.0277	0.9665

## Sheet: Pathway Heat Map
	University of Florida UNFL-01-14VW Effects of microgravity on Streptococcus mutans, supernatant
	Heat map of statistically significant biochemicals profiled in this study. Red and green shaded cells indicate p≤0.05 (red indicates that the mean values are significantly higher for that comparison; green values significantly lower). Light red and light green shaded cells indicate 0.05<p<0.10 (light red indicates that the mean values trend higher for that comparison; light green values trend low…										Fold of Change													Statistical Values
										X	Two-Way ANOVA			ANOVA Contrasts									X	Two-Way ANOVA						ANOVA Contrasts																		X	Mean Values
											Treatment Main Effect	Time Point Main Effect	Treatment : Time Point Interaction	Normal-g 8h	Normal-g 24h	Normal-g 24h	Micro-g 8h	Micro-g 24h	Micro-g 24h	Micro-g 4h	Micro-g 8h	Micro-g 24h		Treatment Main Effect		Time Point Main Effect		Treatment : Time Point Interaction		Normal-g 8h		Normal-g 24h		Normal-g 24h		Micro-g 8h		Micro-g 24h		Micro-g 24h		Micro-g 4h		Micro-g 8h		Micro-g 24h			Normal-g 4h
																														Normal-g 4h		Normal-g 4h		Normal-g 8h		Micro-g 4h		Micro-g 4h		Micro-g 8h		Normal-g 4h		Normal-g 8h		Normal-g 24h
	Pathway Sort Order	Super Pathway	Sub Pathway	Biochemical Name	Platform	Comp ID	KEGG	HMDB	PUBCHEM	X				Normal-g 4h	Normal-g 4h	Normal-g 8h	Micro-g 4h	Micro-g 4h	Micro-g 8h	Normal-g 4h	Normal-g 8h	Normal-g 24h	X	p-value	q-value	p-value	q-value	p-value	q-value	p-value	q-value	p-value	q-value	p-value	q-value	p-value	q-value	p-value	q-value	p-value	q-value	p-value	q-value	p-value	q-value	p-value	q-value	X
	1	Amino Acid	Glycine, Serine and Threonine Metabolism	glycine	GC/MS	11777	C00037	HMDB00123	750					0.12	0.35	2.9	0.07	0.2	2.84	1.05	0.63	0.61		0.0013	0.0661	1.7328e-11	1.5358e-10	0.0163	0.2551	8.9299e-10	1.4128e-08	2.0671e-06	5.307e-06	1.8479e-06	5.6476e-05	7.0982e-11	1.7047e-09	2.4449e-08	1.8813e-07	2.1773e-06	7.7761e-05	0.6929	0.9671	0.0028	0.1179	0.0022	0.0924		2.992
	2			N-acetylglycine	GC/MS	27710		HMDB00532	10972					1.55	1.32	0.85	2.45	2.57	1.05	0.59	0.93	1.14		0.3862	0.8462	0.0227	0.0159	0.3138	0.8604	0.2377	0.209	0.4214	0.1879	0.6889	0.7829	0.0143	0.0301	0.0109	0.0141	0.8849	1	0.0997	0.7419	0.8713	0.9972	0.7016	0.9756		0.9227
	6			betaine	LC/MS pos	3141	C00719	HMDB00043	247					0.38	2.95	7.72	0.71	2.85	4.03	0.97	1.79	0.94		0.4513	0.8725	2.6172e-06	4.4606e-06	0.3445	0.87	0.0037	0.0071	0.0016	0.0018	5.9506e-06	0.0001	0.0959	0.1289	0.0021	0.0035	9.8269e-05	0.0019	0.9244	1	0.1162	0.7022	0.8084	0.9756		0.8447
	9			serine	GC/MS	1648	C00065	HMDB00187	5951					1.19	0.95	0.79	1.02	1.27	1.25	0.87	0.74	1.17		0.3945	0.8462	0.8187	0.3106	0.2986	0.8528	0.4171	0.3277	0.7261	0.2721	0.2537	0.5538	0.9918	0.6724	0.3014	0.2028	0.2969	0.809	0.4938	0.9671	0.1455	0.7314	0.4778	0.9756		1.0555
	10			N-acetylserine	GC/MS	37076		HMDB02931	65249					2.66	3.03	1.14	3.85	5.08	1.32	0.63	0.91	1.05		0.3899	0.8462	0.0002	0.0002	0.6673	0.9636	0.0119	0.02	0.0043	0.0041	0.5955	0.7584	0.0019	0.0054	0.0005	0.001	0.4633	0.8841	0.2345	0.929	0.8047	0.9923	0.9684	0.9982		0.4018
	11			O-acetylserine	GC/MS	15947	C00979	HMDB03011	99478					43.66	86.01	1.97	41.66	108.41	2.6	0.93	0.88	1.17		0.922	0.9946	1e-15	4.3e-14	0.2477	0.7777	4.37e-13	2.0751e-11	5.9e-14	2.482e-12	6.1788e-05	0.001	4.84e-13	4.07e-11	3.2e-14	1.843e-12	2.5706e-06	8.033e-05	0.5359	0.9671	0.3774	0.8474	0.1926	0.9377		0.0203
	12			beta-hydroxypyruvate	GC/MS	15686	C00168	HMDB01352	964					0.16	0.16	1	0.26	0.23	0.91	0.85	1.38	1.26		0.3088	0.8006	1.4383e-08	4.7212e-08	0.1793	0.6777	2.098e-07	1.7573e-06	2.098e-07	9.3554e-07	1	0.8558	4.7465e-06	2.9554e-05	2.2383e-06	8.3782e-06	0.564	0.9526	0.3469	0.9671	0.1136	0.7022	0.2874	0.9377		1.1959
	13			3-phosphoserine	GC/MS	543	C01005	HMDB00272	68841					1.1	1.36	1.23	0.93	1.04	1.12	1.21	1.02	0.93		0.5958	0.9289	0.5	0.2162	0.6055	0.9636	0.5563	0.3902	0.1547	0.0846	0.379	0.645	0.7614	0.591	0.9289	0.4431	0.695	0.9914	0.2947	0.9671	0.8602	0.9972	0.7457	0.9756		0.8841
	14			threonine	LC/MS pos	1284	C00188	HMDB00167	6288					1.09	1.12	1.03	1.13	1.13	1	0.95	0.99	0.96		0.1346	0.6955	0.0019	0.0017	0.7848	0.9958	0.0517	0.0663	0.0128	0.0107	0.4609	0.6778	0.0088	0.02	0.0078	0.0106	0.949	1	0.2063	0.9006	0.7155	0.9923	0.3058	0.9377		0.9578
	16			allo-threonine	GC/MS	15142	C05519	HMDB04041	99289					1.86	1.76	0.95	2.06	2.54	1.24	0.85	0.94	1.23		0.9663	0.9946	0.001	0.0009	0.5209	0.9636	0.0269	0.0407	0.0292	0.0221	0.9649	0.8558	0.0068	0.0163	0.0014	0.0024	0.3992	0.8802	0.4265	0.9671	0.9333	0.9996	0.4207	0.9508		0.7155
	18			homoserine	GC/MS	23642	C00263	HMDB00719	12647					2.5	3.57	1.42	2.99	3.99	1.33	0.84	1.01	0.94		0.3851	0.8462	2.3864e-07	5.5657e-07	0.6245	0.9636	0.0002	0.0005	6.3369e-06	1.4914e-05	0.0472	0.2102	1.9757e-05	0.0001	2.1051e-06	8.3782e-06	0.1171	0.5521	0.2281	0.929	0.9098	0.9978	0.6913	0.9756		0.4514
	24		Alanine and Aspartate Metabolism	alanine	GC/MS	1126	C00041	HMDB00161	5950					0.69	1.13	1.63	0.53	0.8	1.52	1	0.76	0.71		0.0035	0.1147	1.1666e-05	1.7232e-05	0.0665	0.5197	0.0022	0.0045	0.2558	0.1298	0.0003	0.0039	2.1914e-05	0.0001	0.0408	0.0428	0.0009	0.0112	0.99	1	0.0157	0.2741	0.0046	0.144		1.0526
	25			N-acetylalanine	LC/MS neg	1585	C02847	HMDB00766	88064					3.17	2.97	0.94	1.76	2.41	1.37	1	0.56	0.81		0.0001	0.0284	1.9602e-09	7.8965e-09	0.001	0.0638	9.6859e-09	1.1493e-07	1.9327e-08	1.1696e-07	0.4278	0.6666	2.0666e-05	0.0001	2.2899e-07	1.3215e-06	0.0032	0.0359	1	1	1.2441e-05	0.0016	0.0231	0.3852		0.3692
	27			aspartate	GC/MS	15996	C00049	HMDB00191	5960					1.8	1.83	1.01	1.4	1.48	1.05	0.97	0.75	0.78		0.0032	0.1147	4.9503e-06	7.8344e-06	0.1712	0.6777	2.4937e-05	9.1047e-05	1.9838e-05	3.82e-05	0.8765	0.8287	0.0019	0.0055	0.0007	0.0013	0.5681	0.953	0.6353	0.9671	0.0083	0.2079	0.0184	0.3289		0.7405
	29			asparagine	GC/MS	512	C00152	HMDB00168	6267					0.1	0.23	2.34	0.52	0.76	1.46	0.21	1.12	0.7		0.0285	0.4074	0.0047	0.0039	0.0993	0.6372	0.0006	0.0016	0.0159	0.0126	0.1021	0.3424	0.2429	0.2687	0.381	0.239	0.7555	0.9914	0.0079	0.2289	0.8736	0.9972	0.2218	0.9377		4.1855
	31			N-acetylaspartate (NAA)	GC/MS	22185	C01042	HMDB00812	65065					5.16	3.41	0.66	3.57	2.42	0.68	1.1	0.76	0.78		0.6395	0.95	0.0003	0.0004	0.6741	0.9636	0.0006	0.0015	0.0153	0.0124	0.097	0.3424	0.0053	0.0137	0.0274	0.0313	0.3934	0.8802	0.8167	0.9889	0.3408	0.8474	0.9397	0.9982		0.3635
	36		Glutamate Metabolism	glutamate	LC/MS pos	57	C00025	HMDB00148	611					0.99	1.01	1.02	1.03	1.03	1	0.95	1	0.98		0.1498	0.6955	0.6346	0.2607	0.539	0.9636	0.6428	0.4338	0.8357	0.3	0.5047	0.6878	0.281	0.299	0.2677	0.1881	0.974	1	0.1074	0.7671	0.8945	0.9978	0.445	0.9508		1.0084
	37			glutamine	GC/MS	1647	C00064	HMDB00641	5961					7.3	12.8	1.75	5.25	3.47	0.66	1.51	1.09	0.41		0.348	0.8102	5.721e-07	1.1523e-06	0.0155	0.2551	1.1687e-05	4.6225e-05	7.1649e-07	2.4282e-06	0.0458	0.2102	0.0001	0.0004	0.0006	0.0012	0.3128	0.8232	0.1488	0.8041	0.982	1	0.0069	0.1715		0.2166
	41			gamma-aminobutyrate (GABA)	GC/MS	1416	C00334	HMDB00112	119					0.98	1.11	1.13	0.99	1.11	1.12	1.12	1.13	1.12		0.1844	0.7187	0.3743	0.1764	0.9857	0.9997	0.9115	0.554	0.4212	0.1879	0.3626	0.6386	0.9015	0.6532	0.3544	0.228	0.419	0.8802	0.5035	0.9671	0.3708	0.8474	0.4281	0.9508		0.9322
	47			pyroglutamine*	LC/MS pos	32672			134508					1.22	1.11	0.9	0.73	1.08	1.48	1.13	0.67	1.1		0.335	0.8006	0.232	0.1189	0.0094	0.2338	0.0884	0.1023	0.4054	0.1843	0.3406	0.6285	0.0154	0.0316	0.4861	0.2892	0.0041	0.0407	0.3248	0.9671	0.0033	0.1189	0.3945	0.9508		0.9523
	48			citramalate	GC/MS	22158	C00815	HMDB00426	1081					10.47	10.08	0.96	3.64	3.77	1.03	1.37	0.47	0.51		0.0004	0.031	1.084e-10	7.3903e-10	0.0001	0.0226	3.9751e-10	7.0752e-09	4.4972e-10	3.8103e-09	0.85	0.8201	3.3142e-07	3.0953e-06	2.4581e-07	1.3511e-06	0.7833	0.9914	0.0284	0.4457	9.6429e-05	0.008	0.0002	0.0517		0.222
	50		Histidine Metabolism	histidine	LC/MS neg	59	C00135	HMDB00177	6274					1.1	1.19	1.09	1	1.09	1.1	1.08	0.98	0.98		0.7016	0.9768	0.0059	0.0047	0.2944	0.8528	0.0699	0.0857	0.0026	0.0027	0.0985	0.3424	0.936	0.6624	0.0932	0.0861	0.0809	0.4352	0.1424	0.8041	0.6246	0.9923	0.705	0.9756		0.902
	69		Lysine Metabolism	lysine	LC/MS pos	1301	C00047	HMDB00182	5962					0.68	0.69	1.02	0.65	0.65	1	0.99	0.94	0.93		0.1734	0.7107	3.4486e-07	7.4546e-07	0.755	0.9958	2.1345e-05	7.9982e-05	3.3333e-05	6.2759e-05	0.7649	0.8176	7.4564e-06	4.4644e-05	7.729e-06	2.4111e-05	0.9791	1	0.8163	0.9889	0.3393	0.8474	0.2267	0.9377		1.3426
	71			N6-acetyllysine	LC/MS pos	36752	C02727	HMDB00206	92832					1.23	1.42	1.16	1.07	1.33	1.24	0.97	0.84	0.91		0.0564	0.5407	0.0009	0.0008	0.5108	0.9636	0.0371	0.0508	0.0017	0.0019	0.1227	0.3772	0.52	0.4665	0.0066	0.0092	0.0227	0.1578	0.6853	0.9671	0.0579	0.6128	0.2744	0.9377		0.9228
	93		Phenylalanine and Tyrosine Metabolism	phenylalanine	LC/MS pos	64	C00079	HMDB00159	6140					0.86	0.88	1.02	0.88	0.91	1.03	0.95	0.97	0.98		0.1437	0.6955	0.0004	0.0004	0.8039	0.9958	0.0016	0.0034	0.0039	0.0037	0.6349	0.7675	0.0037	0.0101	0.0222	0.0264	0.3551	0.8747	0.1947	0.9006	0.383	0.8474	0.6743	0.9756		1.1389
	94			N-acetylphenylalanine	LC/MS neg	33950	C03519	HMDB00512	74839					1.13	1.18	1.04	0.88	0.97	1.1	1.11	0.87	0.92		0.335	0.8006	0.408	0.1884	0.1457	0.6777	0.1584	0.1524	0.0697	0.0447	0.6346	0.7675	0.1951	0.2262	0.8247	0.4113	0.2741	0.7969	0.2854	0.9641	0.1042	0.7022	0.293	0.9377		0.9671
	104			phenylacetylglycine	LC/MS neg	33945	C05598	HMDB00821	68144					0.87	1.01	1.17	1.14	1.2	1.05	0.86	1.14	1.03		0.9632	0.9946	0.5083	0.2187	0.3435	0.87	0.3291	0.2678	0.9453	0.3258	0.2983	0.5946	0.2861	0.3009	0.1746	0.138	0.7496	0.9914	0.2758	0.9641	0.3408	0.8474	0.821	0.9756		1.0033
	106			tyrosine	LC/MS pos	1299	C00082	HMDB00158	6057					0.97	0.98	1.01	0.96	0.95	0.99	0.99	0.98	0.96		0.4427	0.8725	0.5478	0.2309	0.8941	0.9997	0.5404	0.3828	0.7671	0.2826	0.7492	0.8054	0.4178	0.3968	0.3556	0.228	0.9051	1	0.8683	1	0.7118	0.9923	0.4242	0.9508		1.0154
	107			N-acetyltyrosine	LC/MS neg	32390		HMDB00866	68310					1.14	1.09	0.96	1.17	1.05	0.9	1.06	1.08	1.02		0.2075	0.7305	0.0409	0.0254	0.8205	0.9958	0.0771	0.0923	0.1957	0.1036	0.5838	0.757	0.0504	0.083	0.4718	0.2836	0.1777	0.6733	0.3869	0.9671	0.2768	0.8474	0.7913	0.9756		0.8889
	116			3-(4-hydroxyphenyl)lactate	LC/MS neg	32197	C03672	HMDB00755	9378					1	1.39	1.39	1.41	1.27	0.9	1	1.41	0.91		0.6093	0.9289	0.1616	0.0879	0.3679	0.9013	1	0.5696	0.108	0.0658	0.108	0.3424	0.1689	0.2014	0.2602	0.1865	0.7826	0.9914	1	1	0.1689	0.754	0.589	0.9756		0.7706
	123			p-cresol sulfate	LC/MS neg	36103	C01468	HMDB11635	4615423					1.09	1.18	1.08	0.99	1.1	1.12	0.99	0.9	0.93		0.1439	0.6955	0.0369	0.0239	0.5845	0.9636	0.2278	0.2027	0.027	0.0206	0.2362	0.5375	0.8454	0.6316	0.152	0.1244	0.1094	0.5422	0.9351	1	0.1463	0.7314	0.305	0.9377		0.9595
	155			o-Tyrosine	LC/MS pos	43392			91482					1.14	1.23	1.08	0.74	0.92	1.25	1.2	0.78	0.9		0.5682	0.9284	0.7466	0.2928	0.6598	0.9636	0.6143	0.4205	0.4964	0.2113	0.857	0.8201	0.4423	0.4131	0.9399	0.4465	0.4006	0.8802	0.7643	0.9749	0.3346	0.8474	0.756	0.9756		0.9943
	169			p-toluic acid	GC/MS	37499	C01454	HMDB29635	7470					1.34	1.1	0.82	0.65	0.56	0.86	1.69	0.82	0.86		0.6978	0.9768	0.2759	0.1366	0.048	0.4449	0.1882	0.1729	0.5591	0.2299	0.4424	0.6666	0.0712	0.1052	0.0132	0.0167	0.3723	0.8802	0.0267	0.4457	0.4114	0.8696	0.3447	0.947		0.8702
	174			5-hydroxymethyl-2-furoic acid	GC/MS	42040	C20448	HMDB02432	80642					1.22	1.24	1.02	1	1	1	1	0.82	0.81		0.0986	0.6625	0.4641	0.2046	0.4712	0.9636	0.1388	0.1412	0.1516	0.0845	0.9577	0.8558	0.9878	0.6724	1	0.4617	0.9878	1	1	1	0.1424	0.7314	0.1516	0.8815		0.7804
	177		Tryptophan Metabolism	tryptophan	LC/MS pos	54	C00078	HMDB00929	6305					0.93	0.94	1.01	0.92	0.92	1	0.98	0.97	0.96		0.2116	0.7349	0.0331	0.0217	0.8922	0.9997	0.1073	0.1187	0.17	0.0923	0.784	0.8176	0.0603	0.0947	0.0537	0.0534	0.9492	1	0.6787	0.9671	0.4633	0.9114	0.2916	0.9377		1.0666
	187			kynurenine	LC/MS pos	15140	C00328	HMDB00684	161166					1.55	1.67	1.08	1.33	2.15	1.63	0.89	0.76	1.14		0.6665	0.9515	0.0374	0.0239	0.6246	0.9636	0.1755	0.1634	0.1147	0.0694	0.7985	0.8176	0.4281	0.4043	0.0291	0.0328	0.1233	0.5625	0.7637	0.9749	0.3722	0.8474	0.6472	0.9756		0.8124
	218		Leucine, Isoleucine and Valine Metabolism	leucine	LC/MS pos	60	C00123	HMDB00687	6106					0.9	0.9	0.99	0.9	0.91	1.01	0.96	0.97	0.98		0.108	0.6701	0.0005	0.0005	0.916	0.9997	0.0045	0.0085	0.0031	0.0031	0.8491	0.8201	0.0056	0.0141	0.0089	0.0118	0.809	0.9914	0.2413	0.929	0.2893	0.8474	0.5173	0.9756		1.1079
	219			N-acetylleucine	LC/MS pos	1587	C02710	HMDB11756	70912					1.23	1.27	1.03	1.03	1.14	1.11	1	0.84	0.9		0.3017	0.8006	0.2215	0.1148	0.6762	0.9636	0.1734	0.1629	0.1194	0.0712	0.8224	0.8201	0.8561	0.6368	0.3798	0.239	0.4813	0.8861	0.9589	1	0.2497	0.8474	0.4899	0.9756		0.9141
	221			4-methyl-2-oxopentanoate	LC/MS neg	22116	C00233	HMDB00695	70					1.7	3.26	1.92	1.42	3.89	2.75	1	0.84	1.19		0.9902	0.9981	4.3676e-06	7.0378e-06	0.5407	0.9636	0.0356	0.0497	7.7529e-05	0.0001	0.0045	0.0398	0.1468	0.1828	2.3578e-05	6.6377e-05	0.0003	0.0047	1	1	0.4307	0.8696	0.4428	0.9508		0.3508
	247			isoleucine	LC/MS pos	1125	C00407	HMDB00172	6306					0.83	0.82	0.98	0.84	0.81	0.96	0.96	0.96	0.94		0.0451	0.4902	7.5207e-06	1.1492e-05	0.9114	0.9997	0.0003	0.0009	0.0002	0.0002	0.6778	0.7829	0.0005	0.0016	8.851e-05	0.0002	0.3226	0.8294	0.2376	0.929	0.3314	0.8474	0.1316	0.8562		1.1439
	250			3-methyl-2-oxovalerate	LC/MS neg	15676	C00671	HMDB03736	47					1	1	1	1	1.15	1.15	1	1	1.15		0.337	0.8006	0.3966	0.186	0.3966	0.9013	1	0.5696	1	0.3389	1	0.8558	1	0.6724	0.1089	0.0952	0.1089	0.5422	1	1	1	1	0.1089	0.8074		0.8134
	259			valine	LC/MS pos	1649	C00183	HMDB00883	6287					0.88	0.85	0.97	0.86	0.92	1.08	0.93	0.91	1.01		0.1555	0.6955	0.0101	0.0076	0.4509	0.9553	0.0463	0.0605	0.0174	0.0137	0.6031	0.7635	0.0215	0.0406	0.1841	0.1417	0.2412	0.7766	0.2596	0.9498	0.1346	0.7159	0.8736	0.9883		1.1538
	269		Methionine, Cysteine, SAM and Taurine Metabolism	methionine	LC/MS pos	1302	C00073	HMDB00696	6137					0.86	0.89	1.04	0.86	0.86	0.99	0.98	0.99	0.95		0.1957	0.7187	5.873e-05	7.4358e-05	0.5598	0.9636	0.0006	0.0015	0.0048	0.0045	0.2689	0.564	0.0009	0.0028	0.0006	0.0011	0.7681	0.9914	0.6442	0.9671	0.8301	0.9923	0.1187	0.8415		1.0973
	270			N-acetylmethionine	LC/MS neg	1589	C02712	HMDB11745	448580					0.94	1.05	1.13	0.98	0.94	0.96	1.05	1.1	0.93		0.7665	0.9768	0.9267	0.3366	0.5744	0.9636	0.7038	0.461	0.5902	0.237	0.3644	0.6386	0.9105	0.6569	0.5545	0.3184	0.6308	0.9914	0.6461	0.9671	0.4703	0.9114	0.5031	0.9756		1.0004
	271			N-formylmethionine	LC/MS neg	2829	C03145	HMDB01015	439750					1.67	1.65	0.99	1.59	2.17	1.37	0.94	0.89	1.24		0.7924	0.9807	2.7704e-06	4.6326e-06	0.0761	0.5764	0.0002	0.0006	0.0003	0.0004	0.8181	0.8201	0.0006	0.0018	5.1509e-06	1.7486e-05	0.0088	0.0759	0.577	0.9671	0.2689	0.8474	0.0482	0.5244		0.618
	274			methionine sulfoxide	LC/MS pos	18374	C02989	HMDB02005	158980					0.65	0.64	0.98	0.72	0.69	0.96	0.97	1.07	1.05		0.3394	0.8006	1.0677e-07	2.7037e-07	0.3405	0.87	2.1168e-06	1.1593e-05	1.151e-06	3.2133e-06	0.6216	0.7675	3.1714e-05	0.0002	1.0201e-05	3.0986e-05	0.4401	0.8834	0.5164	0.9671	0.2045	0.8064	0.3144	0.9377		1.423
	278			homocysteine	GC/MS	40266	C00155	HMDB00742	778					0.93	1.09	1.18	0.9	0.95	1.05	1.07	1.04	0.93		0.9827	0.9946	0.6496	0.2653	0.8492	0.9997	0.702	0.461	0.5505	0.2287	0.3342	0.6285	0.677	0.5585	0.916	0.4387	0.755	0.9914	0.8148	0.9889	0.8414	0.9923	0.6382	0.9756		0.9691
	284			2-aminobutyrate	GC/MS	1577	C02261	HMDB00650	439691					2.47	2.78	1.12	1.68	1.58	0.95	1.28	0.87	0.73		0.4648	0.8737	0.0002	0.0003	0.1332	0.6777	0.0006	0.0015	0.0002	0.0003	0.4924	0.686	0.0207	0.0399	0.0433	0.0446	0.6931	0.9914	0.2415	0.929	0.4891	0.9263	0.0928	0.8074		0.5673
	285			2-hydroxybutyrate (AHB)	GC/MS	21044	C05984	HMDB00008	440864					1.66	1.79	1.08	1.06	1.28	1.21	1.32	0.84	0.94		0.8922	0.9946	0.0115	0.0085	0.1836	0.6777	0.0092	0.016	0.0047	0.0044	0.7225	0.7927	0.7231	0.5772	0.141	0.1162	0.2483	0.7766	0.1313	0.8041	0.2868	0.8474	0.7955	0.9756		0.7209
	286			cysteine	GC/MS	31453	C00097	HMDB00574	5862					1.46	1.51	1.03	1.17	1.2	1.03	1.14	0.91	0.91		0.7223	0.9768	0.0006	0.0006	0.1245	0.6621	0.0007	0.0017	0.0004	0.0005	0.7063	0.7829	0.0908	0.1232	0.06	0.0582	0.8162	0.9914	0.1333	0.8041	0.3161	0.8474	0.2554	0.9377		0.7739
	288			cystine	GC/MS	39512	C00491	HMDB00192	67678					1.15	1.36	1.18	1.26	1.29	1.02	0.96	1.05	0.91		0.5246	0.8923	0.0004	0.0004	0.3881	0.9013	0.0666	0.0825	0.0009	0.001	0.0351	0.1868	0.0071	0.0165	0.0036	0.0055	0.7208	0.9914	0.6093	0.9671	0.4976	0.9354	0.2148	0.9377		0.8913
	294			cysteine sulfinic acid	GC/MS	37443	C00606	HMDB00996	109					0.86	0.96	1.11	0.97	0.94	0.96	0.99	1.12	0.97		0.7253	0.9768	0.6233	0.2593	0.6726	0.9636	0.2501	0.2158	0.6958	0.2632	0.4347	0.6666	0.8702	0.6388	0.6094	0.3414	0.7268	0.9914	0.9235	1	0.364	0.8474	0.8278	0.9756		1.1111
	302		Urea cycle; Arginine and Proline Metabolism	arginine	LC/MS pos	1638	C00062	HMDB00517	232					1.04	1.05	1.01	1.07	1.12	1.04	0.92	0.95	0.98		0.1239	0.6732	0.1261	0.0707	0.7066	0.9814	0.448	0.3393	0.366	0.1742	0.8793	0.8287	0.2081	0.2389	0.0542	0.0534	0.4373	0.8834	0.1506	0.8041	0.342	0.8474	0.7389	0.9756		0.9736
	304			ornithine	GC/MS	1493	C00077	HMDB03374	6262					1.16	1.4	1.21	1.03	1.11	1.07	1.18	1.05	0.93		0.6422	0.95	0.1745	0.0941	0.6784	0.9636	0.3658	0.296	0.0628	0.0409	0.2885	0.5878	0.8006	0.609	0.4475	0.2747	0.6077	0.9866	0.3737	0.9671	0.8125	0.9923	0.739	0.9756		0.8505
	305			proline	LC/MS pos	1898	C00148	HMDB00162	145742					1.21	1.31	1.09	1.2	1.36	1.14	0.94	0.93	0.98		0.0347	0.4142	4.1911e-07	8.8438e-07	0.652	0.9636	0.0003	0.0009	8.8916e-06	1.8958e-05	0.0375	0.1868	0.0004	0.0014	2.2502e-06	8.3782e-06	0.0039	0.0407	0.1201	0.8041	0.0908	0.6925	0.5521	0.9756		0.8968
	313			dimethylarginine (SDMA + ADMA)	LC/MS pos	36808	C03626	HMDB01539	123831					0.55	0.55	1.01	0.62	0.53	0.85	0.99	1.12	0.95		0.596	0.9289	9.1919e-09	3.2586e-08	0.1608	0.6777	3.4523e-07	2.731e-06	4.1475e-07	1.5278e-06	0.8685	0.8258	3.8869e-06	2.5132e-05	1.8416e-07	1.1188e-06	0.0209	0.1493	0.9089	1	0.0758	0.6591	0.3946	0.9508		1.6402
	314			N-acetylarginine	LC/MS pos	33953	C02562	HMDB04620	67427					0.97	1.31	1.35	1.06	0.93	0.88	1.02	1.12	0.73		0.514	0.8923	0.8235	0.3106	0.5437	0.9636	0.8926	0.5455	0.409	0.1843	0.3401	0.6285	0.5351	0.476	0.9761	0.4599	0.5545	0.9495	0.7163	0.9671	0.6931	0.9923	0.2544	0.9377		1.015
	315			N-acetylproline	LC/MS neg	34387			322640					0.93	0.97	1.04	0.98	1.26	1.3	0.79	0.83	1.03		0.0948	0.6625	0.2918	0.1421	0.292	0.8528	0.5671	0.3939	0.7488	0.277	0.7987	0.8176	0.8838	0.646	0.0845	0.0787	0.0651	0.3701	0.0776	0.6691	0.1619	0.754	0.7853	0.9756		1.1069
	317			N-delta-acetylornithine*	GC/MS	43249			9920500					0.95	1.16	1.22	0.56	0.76	1.35	1.59	0.94	1.04		0.2667	0.8006	0.3212	0.1547	0.6166	0.9636	0.6308	0.4298	0.5664	0.2318	0.3002	0.5946	0.1527	0.1883	0.4566	0.2763	0.4632	0.8841	0.1672	0.871	0.6704	0.9923	0.9132	0.9982		0.9265
	329		Creatine Metabolism	creatine	LC/MS pos	27718	C00300	HMDB00064	586					0.99	1.04	1.05	0.92	0.88	0.96	1.1	1.02	0.93		0.8086	0.9909	0.7607	0.2944	0.6128	0.9636	0.9313	0.5548	0.7934	0.2897	0.7281	0.7947	0.4115	0.3953	0.2687	0.1881	0.7627	0.9914	0.3997	0.9671	0.914	0.9978	0.5894	0.9756		0.9369
	330			creatinine	LC/MS pos	513	C00791	HMDB00562	588					1.13	0.98	0.87	1.11	0.92	0.84	0.83	0.82	0.79		0.145	0.6955	0.4678	0.2053	0.9721	0.9997	0.5207	0.3745	0.8595	0.3073	0.416	0.6642	0.6728	0.5585	0.6198	0.344	0.3647	0.8802	0.4886	0.9671	0.3642	0.8474	0.3176	0.9377		1.1469
	339		Polyamine Metabolism	putrescine	GC/MS	1408	C00134	HMDB01414	1045					1.09	1.13	1.03	0.99	1.07	1.08	1.15	1.04	1.08		0.4889	0.886	0.8059	0.3079	0.8643	0.9997	0.5714	0.395	0.4449	0.1963	0.8386	0.8201	0.9185	0.6598	0.8852	0.4293	0.8053	0.9914	0.4092	0.9671	0.8688	0.9972	0.8352	0.9756		0.8895
	351		Guanidino and Acetamido Metabolism	4-guanidinobutanoate	LC/MS pos	15681	C01035	HMDB03464	500					0.84	0.89	1.06	1.42	1.22	0.86	0.85	1.43	1.16		0.0986	0.6625	0.514	0.2201	0.0148	0.2551	0.1285	0.1357	0.264	0.1316	0.6531	0.7823	0.0066	0.016	0.1093	0.0952	0.1466	0.6008	0.142	0.8041	0.0059	0.1627	0.2083	0.9377		1.0662
	361		Glutathione Metabolism	5-oxoproline	LC/MS neg	1494	C01879	HMDB00267	7405					0.92	0.97	1.05	0.9	0.93	1.03	1.01	0.99	0.96		0.4836	0.886	0.0066	0.0052	0.6314	0.9636	0.031	0.0456	0.3802	0.1765	0.1517	0.3975	0.0085	0.0197	0.0407	0.0428	0.4143	0.8802	0.7872	0.9815	0.681	0.9923	0.2901	0.9377		1.0418
	374	Peptide	Gamma-glutamyl Amino Acid	gamma-glutamylisoleucine*	LC/MS pos	34456		HMDB11170	14253342					1.3	1.12	0.86	1.17	0.7	0.59	1.23	1.11	0.77		0.9818	0.9946	0.4459	0.1986	0.6603	0.9636	0.4927	0.3617	0.7983	0.2903	0.6634	0.7823	0.6921	0.5594	0.3396	0.2202	0.1868	0.6866	0.604	0.9671	0.8213	0.9923	0.4834	0.9756		0.7403
	375			gamma-glutamylleucine	LC/MS pos	18369		HMDB11171	151023					0.97	1.2	1.23	1.03	1.07	1.04	0.95	1	0.85		0.3552	0.8102	0.2979	0.1443	0.6827	0.9643	0.7896	0.5019	0.1995	0.105	0.1289	0.3885	0.7944	0.607	0.5307	0.3094	0.7113	0.9914	0.6277	0.9671	0.9674	1	0.2497	0.9377		0.9654
	377			gamma-glutamylmethionine	LC/MS pos	37539			7009567					5.33	8.91	1.67	4.75	7.41	1.56	1.02	0.91	0.84		0.0557	0.5407	3.2e-14	5.73e-13	0.2031	0.6841	1.1427e-11	3.5416e-10	4.78e-13	8.107e-12	6.2261e-06	0.0001	2.5676e-11	9.8609e-10	1.334e-12	3.0787e-11	2.6192e-05	0.0006	0.8307	0.9889	0.1792	0.7591	0.03	0.4684		0.2104
	378			gamma-glutamylphenylalanine	LC/MS pos	33422		HMDB00594	111299					0.98	1.04	1.05	1.01	0.92	0.91	1.04	1.07	0.92		0.8548	0.9946	0.9447	0.3403	0.5072	0.9636	0.9195	0.554	0.6478	0.2503	0.578	0.757	0.8916	0.6489	0.4047	0.2512	0.3358	0.8479	0.6459	0.9671	0.4891	0.9263	0.4061	0.9508		0.9936
	381			gamma-glutamyltyrosine	LC/MS pos	2734		HMDB11741	94340					1.03	0.88	0.86	1.12	1.17	1.05	0.88	0.95	1.17		0.9214	0.9946	0.9356	0.3385	0.6103	0.9636	0.8153	0.513	0.6305	0.2473	0.478	0.6817	0.7856	0.603	0.4572	0.2763	0.6329	0.9914	0.6316	0.9671	0.6589	0.9923	0.4562	0.9666		0.9496
	382			gamma-glutamylvaline	LC/MS pos	32393		HMDB11172	7015683					0.93	1.15	1.24	1.22	1.05	0.86	1.06	1.39	0.97		0.1034	0.6625	0.4408	0.1985	0.122	0.6621	0.5975	0.411	0.2123	0.111	0.0876	0.3287	0.1095	0.1438	0.6046	0.3414	0.2544	0.7809	0.6107	0.9671	0.0162	0.2741	0.7969	0.9756		0.9405
	389		Dipeptide	alanylalanine	GC/MS	15129		HMDB28680	5484352					1.14	1.12	0.98	0.91	0.95	1.05	1.18	0.94	1.01		0.4272	0.8632	0.8441	0.317	0.0994	0.6372	0.1011	0.1133	0.1528	0.0845	0.8072	0.8201	0.1573	0.1889	0.4895	0.2898	0.4417	0.8834	0.0391	0.5426	0.3518	0.8474	0.9403	0.9982		0.91
	395			alanylglycine	GC/MS	37075		HMDB06899	79094					1.08	0.8	0.74	0.76	0.82	1.08	1.08	0.76	1.1		0.6052	0.9289	0.0398	0.0249	0.0421	0.4384	0.51	0.3687	0.048	0.0323	0.0138	0.0953	0.0188	0.0367	0.0776	0.0735	0.4472	0.8841	0.4769	0.9671	0.0208	0.2899	0.334	0.9383		1.0436
	397			alanylisoleucine	LC/MS pos	37118			417358;5246008					0.9	0.98	1.09	0.99	0.91	0.92	1.06	1.17	0.99		0.1015	0.6625	0.413	0.1893	0.2187	0.7101	0.1432	0.1436	0.7707	0.2827	0.2287	0.5317	0.9378	0.6624	0.1772	0.1389	0.2006	0.7131	0.3823	0.9671	0.0339	0.4035	0.8229	0.9756		0.9981
	398			alanylleucine	LC/MS pos	37093			259583					0.77	0.77	1	0.79	0.83	1.05	1	1.03	1.09		0.1984	0.7187	1.7798e-05	2.4267e-05	0.4825	0.9636	0.0002	0.0005	0.0002	0.0002	0.9712	0.8558	0.0005	0.0016	0.0031	0.0048	0.3182	0.8287	0.9865	1	0.5288	0.9652	0.1098	0.8074		1.1894
	401			alanylphenylalanine	LC/MS pos	38679			2080					0.68	0.59	0.87	0.66	0.66	1	0.95	0.93	1.06		0.8417	0.9946	0.0004	0.0004	0.7539	0.9958	0.0078	0.0137	0.0013	0.0015	0.3556	0.6386	0.0062	0.0153	0.0065	0.0091	0.9795	1	0.7218	0.9671	0.6343	0.9923	0.6268	0.9756		1.3404
	402			alanylproline	LC/MS pos	37083			418040					1.06	1.01	0.96	0.98	1.03	1.04	1.03	0.96	1.05		0.7144	0.9768	0.8641	0.3231	0.575	0.9636	0.3847	0.306	0.8739	0.3098	0.4735	0.6798	0.8278	0.6241	0.6337	0.35	0.4905	0.8861	0.6383	0.9671	0.5328	0.9652	0.4342	0.9508		0.9704
	404			alanylthreonine	LC/MS neg	37085			426318					0.73	0.75	1.03	0.74	0.73	0.99	1.04	1.04	1		0.2558	0.7993	6.2556e-08	1.7059e-07	0.6656	0.9636	2.2542e-06	1.1888e-05	6.6414e-06	1.5208e-05	0.4157	0.6642	2.9824e-06	2.089e-05	1.8709e-06	8.3621e-06	0.7132	0.9914	0.3629	0.9671	0.2646	0.8474	0.9617	0.9982		1.2885
	407			alanylvaline	LC/MS pos	37084			137276					0.96	0.93	0.97	1.03	0.95	0.92	0.97	1.04	0.99		0.9149	0.9946	0.2169	0.1131	0.5736	0.9636	0.3776	0.3021	0.1801	0.0966	0.6211	0.7675	0.5853	0.5072	0.3286	0.2155	0.1403	0.5845	0.5031	0.9671	0.4468	0.8865	0.7803	0.9756		1.0354
	411			alpha-glutamylglutamate	LC/MS pos	22166	C01425	HMDB28818	439500					1.09	1.09	1	1.08	1.09	1	1	0.99	1		0.9752	0.9946	0.0422	0.026	0.9917	0.9997	0.0855	0.0998	0.1061	0.0651	0.9017	0.8424	0.1128	0.1469	0.1075	0.0952	0.9779	1	0.97	1	0.9034	0.9978	0.9762	0.9987		0.9405
	413			alpha-glutamylserine	GC/MS	40655			428748					1.06	1.2	1.13	0.95	1.01	1.05	1.06	0.95	0.89		0.458	0.8725	0.1564	0.0856	0.2489	0.7777	0.4315	0.3321	0.0251	0.0194	0.1069	0.3424	0.5204	0.4665	0.9458	0.4474	0.4785	0.8861	0.3969	0.9671	0.5612	0.9727	0.1336	0.8562		0.9515
	414			alpha-glutamylthreonine	GC/MS	38147			6998031					1	1.05	1.05	0.89	0.98	1.11	1.05	0.93	0.98		0.7672	0.9768	0.4413	0.1985	0.6264	0.9636	0.9854	0.5696	0.5452	0.2275	0.5334	0.7132	0.1885	0.2231	0.7952	0.4084	0.281	0.8007	0.5728	0.9671	0.4415	0.883	0.7632	0.9756		0.9956
	417			alpha-glutamylvaline	LC/MS pos	40488			433630					1	0.96	0.96	1	0.98	0.98	0.97	0.97	0.99		0.327	0.8006	0.5377	0.2282	0.9077	0.9997	0.9359	0.5553	0.374	0.176	0.3346	0.6285	0.9596	0.6722	0.6526	0.3587	0.6891	0.9914	0.4977	0.9671	0.4211	0.8696	0.8162	0.9756		1.0347
	433			arginylvaline	LC/MS pos	41395			335257					0.4	0.29	0.73	0.47	0.35	0.75	0.88	1.04	1.06		0.9042	0.9946	1.7374e-07	4.1616e-07	0.5231	0.9636	1.8128e-05	6.9765e-05	1.0437e-06	3.1583e-06	0.0469	0.2102	0.0001	0.0006	6.5609e-06	2.1035e-05	0.055	0.3209	0.3257	0.9671	0.7238	0.9923	0.6607	0.9756		2.1074
	434			asparagylisoleucine	LC/MS pos	42976								1.18	0.93	0.79	0.62	0.64	1.04	1.25	0.66	0.87		0.2367	0.7891	0.1546	0.0851	0.0438	0.4385	0.2657	0.2266	0.7397	0.2749	0.1576	0.3975	0.014	0.0301	0.0229	0.027	0.7939	0.9914	0.1916	0.9006	0.0209	0.2899	0.3944	0.9508		1.0535
	435			asparagylleucine	LC/MS pos	42980								0.95	0.83	0.88	0.88	0.89	1.01	0.99	0.92	1.05		0.602	0.9289	0.0037	0.0032	0.1889	0.6777	0.2836	0.2404	0.0032	0.0031	0.0252	0.154	0.0249	0.046	0.037	0.0403	0.8329	0.9914	0.7891	0.9815	0.1124	0.7022	0.3107	0.9377		1.0765
	442			aspartylleucine	LC/MS pos	40068			332962					0.95	1	1.06	0.93	0.93	1	1.02	1.01	0.95		0.8721	0.9946	0.4542	0.2013	0.6782	0.9636	0.4565	0.3403	0.8931	0.3153	0.3824	0.645	0.3069	0.3165	0.3023	0.2028	0.9915	1	0.6895	0.9671	0.9129	0.9978	0.436	0.9508		1.0335
	444			aspartylphenylalanine	LC/MS pos	22175		HMDB00706	93078					1.06	1.15	1.08	0.97	0.94	0.97	1.04	0.95	0.85		0.0145	0.2598	0.3695	0.1751	0.0092	0.2338	0.1283	0.1357	0.003	0.003	0.0613	0.2476	0.445	0.4133	0.1295	0.1083	0.4183	0.8802	0.3678	0.9671	0.1627	0.754	0.0009	0.0734		0.9839
	450			cyclo(glu-glu)	LC/MS pos	37100			7408481					1.07	1.11	1.04	1.12	1.06	0.94	1.02	1.07	0.96		0.5726	0.9289	0.0349	0.0228	0.3036	0.8528	0.2024	0.1835	0.037	0.0261	0.3381	0.6285	0.0298	0.0516	0.2663	0.1881	0.2184	0.738	0.7277	0.9671	0.1666	0.754	0.426	0.9508		0.935
	453			cyclo(gly-pro)	LC/MS pos	37077			126154					1.04	1.03	0.99	1	0.99	0.99	0.98	0.94	0.95		0.1278	0.6796	0.8209	0.3106	0.7591	0.9958	0.3725	0.2997	0.5184	0.2175	0.7985	0.8176	0.9763	0.6724	0.8353	0.4138	0.8586	0.9925	0.7448	0.9698	0.2214	0.8386	0.2493	0.9377		1.0065
	455			cyclo(leu-gly)	LC/MS pos	37078			927723					1.71	1.03	0.6	0.82	0.75	0.91	1.31	0.63	0.95		0.5522	0.9097	0.1753	0.0941	0.1244	0.6621	0.0328	0.0477	0.9481	0.3258	0.0371	0.1868	0.4807	0.444	0.2501	0.1827	0.6393	0.9914	0.2853	0.9641	0.0662	0.6128	0.878	0.9887		0.9125
	457			cyclo(leu-pro)	LC/MS pos	37104			7074739					1.03	1.03	1	0.99	1.04	1.05	0.95	0.91	0.96		0.0145	0.2598	0.4081	0.1884	0.5946	0.9636	0.4011	0.3173	0.4069	0.1843	0.9914	0.8558	0.7722	0.5955	0.3117	0.2079	0.2012	0.7131	0.2098	0.9006	0.0283	0.373	0.2812	0.9377		1.0232
	459			cyclo(L-phe-D-pro)*	LC/MS pos	43787			6992198					0.93	0.97	1.04	1.04	0.98	0.94	0.89	1	0.9		0.0136	0.2598	0.7501	0.2928	0.1944	0.6841	0.1286	0.1357	0.4747	0.205	0.3889	0.645	0.3741	0.3691	0.7482	0.3961	0.2345	0.7713	0.0209	0.4357	0.9207	0.9996	0.0442	0.5023		1.0643
	460			cyclo(L-phe-L-pro)	LC/MS pos	37095	C11847		9837725;443440					0.99	1.03	1.03	0.98	1.01	1.03	0.97	0.96	0.96		0.1643	0.6964	0.5883	0.2459	0.9536	0.9997	0.9212	0.554	0.4997	0.2117	0.441	0.6666	0.6975	0.561	0.7918	0.4084	0.5167	0.9033	0.5506	0.9671	0.3801	0.8474	0.3188	0.9377		1.0075
	462			cyclo(pro-tyr)	LC/MS neg	43522								1.01	1.06	1.05	1.03	1.07	1.04	0.96	0.98	0.97		0.3137	0.8006	0.2162	0.1131	0.9434	0.9997	0.8395	0.5243	0.2597	0.1307	0.3484	0.637	0.5027	0.4593	0.1817	0.1408	0.4814	0.8861	0.4137	0.9671	0.7231	0.9923	0.5519	0.9756		0.9885
	470			glycylalanine	GC/MS	41886			11947547;98153					1.17	0.99	0.85	1.41	1.19	0.84	0.88	1.07	1.06		0.9282	0.9946	0.0128	0.0094	0.302	0.8528	0.1689	0.1604	0.8982	0.3158	0.1368	0.3955	0.0043	0.0112	0.0965	0.0877	0.1131	0.5437	0.1925	0.9006	0.5167	0.9641	0.5903	0.9756		0.9752
	477			glycylglycine	GC/MS	21030	C02037	HMDB11733	11163					0.85	0.87	1.03	0.77	0.76	0.98	0.99	0.91	0.86		0.2177	0.7456	0.0392	0.0247	0.6235	0.9636	0.206	0.1857	0.2928	0.1418	0.8169	0.8201	0.0428	0.0719	0.0293	0.0328	0.8384	0.9914	0.9871	1	0.3795	0.8474	0.1996	0.9377		1.1473
	479			glycylisoleucine	LC/MS pos	36659			88079					0.94	0.82	0.88	0.95	0.86	0.91	1	1.02	1.05		0.442	0.8725	0.0019	0.0017	0.8149	0.9958	0.2336	0.2066	0.0029	0.003	0.0299	0.1681	0.3781	0.3691	0.0156	0.0192	0.0818	0.4352	0.9649	1	0.7076	0.9923	0.3617	0.9508		1.048
	480			glycylleucine	LC/MS pos	34398	C02155	HMDB00759	92843					0.89	0.79	0.89	0.86	0.82	0.95	0.97	0.94	1.01		0.3177	0.8006	4.379e-05	5.7073e-05	0.5165	0.9636	0.0197	0.0315	0.0001	0.0002	0.0166	0.1112	0.0042	0.0112	0.0006	0.0011	0.2891	0.809	0.5578	0.9671	0.1762	0.7591	0.8188	0.9756		1.1115
	483			glycylphenylalanine	LC/MS neg	33954		HMDB28848	92953					0.9	0.58	0.64	0.84	0.76	0.91	0.91	0.84	1.19		0.38	0.8462	2.0918e-06	3.7215e-06	0.0037	0.1325	0.135	0.1393	1.1075e-06	3.2133e-06	8.3354e-06	0.0002	0.0145	0.0301	0.0008	0.0014	0.1324	0.5625	0.1314	0.8041	0.0141	0.2741	0.0131	0.2514		1.1168
	484			glycylproline	LC/MS pos	22171		HMDB00721	3013625					1.17	1.14	0.97	1.08	1.02	0.94	1.03	0.94	0.92		0.3199	0.8006	0.0976	0.0561	0.5155	0.9636	0.0406	0.0536	0.089	0.0558	0.6655	0.7823	0.3196	0.3257	0.796	0.4084	0.4539	0.8841	0.7336	0.9671	0.382	0.8474	0.2393	0.9377		0.9601
	486			glycylthreonine	GC/MS	42050			351980					1.08	1.09	1	1.03	1.01	0.98	1.08	1.03	1		0.3981	0.8462	0.4874	0.2128	0.8077	0.9958	0.3091	0.2589	0.2675	0.1325	0.9214	0.8534	0.5945	0.5125	0.8204	0.4113	0.7582	0.9914	0.3427	0.9671	0.6449	0.9923	0.9554	0.9982		0.9274
	489			glycyltyrosine	LC/MS pos	33958		HMDB28853	92829					0.96	0.95	0.99	1.07	0.97	0.9	0.94	1.05	0.96		0.7752	0.9768	0.7547	0.2933	0.8748	0.9997	0.8179	0.513	0.6787	0.259	0.8532	0.8201	0.6883	0.559	0.6926	0.3771	0.4304	0.8834	0.7029	0.9671	0.8025	0.9923	0.717	0.9756		1.0421
	490			glycylvaline	LC/MS pos	18357		HMDB28854	97417					0.94	0.82	0.88	0.96	0.85	0.89	0.99	1.02	1.03		0.6461	0.9501	0.0002	0.0003	0.8091	0.9958	0.146	0.1453	0.0006	0.0007	0.0098	0.0752	0.3799	0.3691	0.0029	0.0047	0.0159	0.1243	0.8121	0.9889	0.6962	0.9923	0.5225	0.9756		1.0493
	499			histidylleucine	LC/MS neg	40061			189008;6992010					0.76	0.84	1.11	0.57	0.93	1.63	0.99	0.74	1.09		0.6052	0.9289	0.0296	0.0201	0.5509	0.9636	0.1315	0.1374	0.3813	0.1765	0.4914	0.686	0.0213	0.0406	0.711	0.3835	0.0427	0.2667	0.8906	1	0.2655	0.8474	0.704	0.9756		1.15
	508			isoleucylalanine	LC/MS pos	40046			5246009;5246010					0.93	0.93	1	0.91	0.94	1.03	1.04	1.02	1.05		0.5531	0.9097	0.5381	0.2282	0.9763	0.9997	0.5268	0.377	0.5767	0.2349	0.9392	0.855	0.3794	0.3691	0.5861	0.3349	0.7301	0.9914	0.6717	0.9671	0.8651	0.9972	0.6616	0.9756		0.9892
	511			isoleucylaspartate	LC/MS pos	42982								0.7	0.77	1.11	1.1	1	0.91	0.66	1.05	0.86		0.1955	0.7187	0.7416	0.2928	0.3753	0.9013	0.1551	0.1509	0.376	0.176	0.561	0.7454	0.5985	0.5133	0.9836	0.4615	0.5845	0.9614	0.1009	0.7419	0.7833	0.9923	0.3968	0.9508		1.4154
	512			isoleucylglutamate	LC/MS pos	40057								0.91	0.92	1.01	0.96	0.98	1.02	0.96	1.01	1.03		0.9567	0.9946	0.2356	0.12	0.6647	0.9636	0.1152	0.1262	0.1404	0.0809	0.9065	0.8432	0.4845	0.4451	0.7344	0.3907	0.7149	0.9914	0.4573	0.9671	0.8379	0.9923	0.6515	0.9756		1.0583
	513			isoleucylglutamine	LC/MS pos	40019			7020102					0.87	0.89	1.02	0.94	0.97	1.04	0.99	1.06	1.09		0.5259	0.8923	0.6904	0.2781	0.8789	0.9997	0.4679	0.347	0.3979	0.1822	0.9011	0.8424	0.7282	0.5772	0.8792	0.4282	0.8444	0.9914	0.9957	1	0.6966	0.9923	0.4813	0.9756		1.0029
	514			isoleucylglycine	LC/MS pos	40008			342532					0.96	0.94	0.98	1	1.1	1.1	0.85	0.88	0.99		0.0606	0.5407	0.792	0.3052	0.393	0.9013	0.5599	0.3908	0.4477	0.1966	0.8561	0.8201	0.9784	0.6724	0.2597	0.1865	0.2704	0.7954	0.0617	0.592	0.1772	0.7591	0.9275	0.9982		1.0833
	515			isoleucylhistidine	LC/MS neg	40085								0.69	0.74	1.08	0.92	1.15	1.25	0.73	0.98	1.14		0.7901	0.9807	0.4374	0.1985	0.3302	0.87	0.1416	0.1429	0.1474	0.0833	0.9804	0.8558	0.7628	0.591	0.5283	0.3094	0.3569	0.8747	0.2143	0.9006	0.9636	1	0.3928	0.9508		1.2822
	517			isoleucylisoleucine	LC/MS pos	36761			7010568					0.96	0.99	1.03	0.73	0.76	1.05	1.09	0.83	0.84		0.1558	0.6955	0.0859	0.0501	0.1611	0.6777	0.725	0.4675	0.9461	0.3258	0.7759	0.8176	0.0124	0.0275	0.0255	0.0295	0.7036	0.9914	0.433	0.9671	0.1027	0.7022	0.1212	0.8415		1.0387
	518			isoleucylleucine	LC/MS pos	36760			11644431					1.34	1.32	0.98	1.08	1.22	1.13	1.06	0.85	0.98		0.7802	0.9768	0.1772	0.0946	0.5827	0.9636	0.0901	0.1035	0.1712	0.0924	0.7051	0.7829	0.6844	0.5585	0.2712	0.1886	0.4754	0.8861	0.688	0.9671	0.3301	0.8474	0.9148	0.9982		0.9062
	520			isoleucylphenylalanine	LC/MS neg	40067			435728					0.77	0.77	1	0.91	0.8	0.88	0.9	1.06	0.93		0.78	0.9768	0.0951	0.0551	0.6286	0.9636	0.0752	0.0908	0.1201	0.0712	0.7886	0.8176	0.5156	0.4665	0.1575	0.1271	0.4186	0.8802	0.5304	0.9671	0.5395	0.9652	0.6396	0.9756		1.1903
	522			isoleucylserine	LC/MS pos	40012			7021816					0.66	0.72	1.09	0.83	0.86	1.04	0.82	1.03	0.99		0.635	0.95	0.0721	0.0429	0.6895	0.9684	0.0378	0.0508	0.1021	0.0632	0.5832	0.757	0.2783	0.298	0.3861	0.2409	0.8173	0.9914	0.3508	0.9671	0.8239	0.9923	0.9218	0.9982		1.2368
	523			isoleucylthreonine	LC/MS pos	42968			16122515					0.92	0.99	1.07	1.12	1.1	0.98	0.89	1.08	1		0.8505	0.9946	0.7966	0.3056	0.4054	0.9131	0.4561	0.3403	0.9497	0.3258	0.4938	0.686	0.2532	0.2764	0.3254	0.2146	0.864	0.9925	0.28	0.9641	0.4178	0.8696	0.9676	0.9982		0.9979
	526			isoleucylvaline	LC/MS pos	40049			5246011;435949					0.86	0.84	0.98	0.92	0.86	0.94	0.95	1.02	0.97		0.6616	0.9515	0.0206	0.0147	0.7829	0.9958	0.0508	0.0657	0.0333	0.0239	0.8192	0.8201	0.2566	0.2783	0.0588	0.0575	0.3873	0.8802	0.5028	0.9671	0.7779	0.9923	0.7143	0.9756		1.15
	527			leucylalanine	LC/MS pos	40010			259321					0.88	0.5	0.57	0.8	0.95	1.18	1.03	0.94	1.93		0.3231	0.8006	0.2292	0.1181	0.1458	0.6777	0.7189	0.4674	0.0349	0.0248	0.0675	0.2625	0.3008	0.3122	0.8455	0.417	0.3951	0.8802	0.9172	1	0.5555	0.9727	0.0413	0.4933		1.0873
	529			leucylasparagine	LC/MS neg	40052			4128305					0.84	0.91	1.08	0.88	0.94	1.07	0.95	1	0.99		0.776	0.9768	0.131	0.073	0.9486	0.9997	0.1	0.113	0.3736	0.176	0.4075	0.6605	0.2089	0.2389	0.5391	0.3111	0.4998	0.8861	0.6842	0.9671	0.9706	1	0.9026	0.9982		1.0495
	531			leucylglutamate	LC/MS neg	40021			5259589;5259590					1.02	1.01	0.99	0.99	0.98	0.99	1.02	0.99	0.99		0.9046	0.9946	0.9747	0.3483	0.8754	0.9997	0.6826	0.4542	0.8195	0.2955	0.8557	0.8201	0.8139	0.6163	0.7145	0.3836	0.8957	1	0.731	0.9671	0.7635	0.9923	0.8023	0.9756		0.9997
	532			leucylglycine	LC/MS pos	40045			79070					1	0.86	0.86	0.9	0.91	1.02	0.93	0.84	0.99		0.0524	0.5407	0.1172	0.0662	0.3169	0.8604	0.974	0.5696	0.0596	0.0391	0.0632	0.2504	0.2138	0.2428	0.286	0.1942	0.8477	0.9914	0.2776	0.9641	0.0325	0.4035	0.8651	0.9875		1.0955
	535			leucylleucine	LC/MS neg	36756	C11332	HMDB28933	76807					1.61	1.24	0.77	1.56	1.03	0.66	0.91	0.88	0.75		0.1907	0.7187	0.0204	0.0147	0.7684	0.9958	0.034	0.0485	0.2784	0.1368	0.2329	0.5358	0.0529	0.0856	0.8915	0.4306	0.0678	0.3764	0.7054	0.9671	0.5393	0.9652	0.1918	0.9377		0.9148
	538			leucylproline	LC/MS neg	35663		HMDB11175	80817					0.82	1.15	1.41	1.62	1.29	0.79	0.73	1.46	0.82		0.8676	0.9946	0.6355	0.2607	0.1794	0.6777	0.4425	0.3369	0.729	0.2721	0.273	0.567	0.0846	0.1205	0.3781	0.239	0.3537	0.8747	0.2622	0.9498	0.16	0.754	0.5494	0.9756		1.0952
	539			leucylserine	LC/MS neg	40048			3621685					0.77	0.76	0.99	0.72	0.83	1.15	0.93	0.87	1.01		0.5343	0.8965	0.0712	0.0426	0.8177	0.9958	0.1611	0.154	0.149	0.0836	0.9621	0.8558	0.0702	0.1052	0.2795	0.1921	0.4093	0.8802	0.7389	0.9671	0.4198	0.8696	0.9467	0.9982		1.1053
	540			leucylthreonine	LC/MS neg	42969			10353878					0.79	0.67	0.85	0.94	0.82	0.87	0.9	1.07	1.1		0.7078	0.9768	0.0208	0.0147	0.5407	0.9636	0.0778	0.0923	0.0102	0.0089	0.287	0.5878	0.5824	0.5072	0.1312	0.109	0.3123	0.8232	0.4931	0.9671	0.5241	0.9652	0.4879	0.9756		1.1987
	550			lysylisoleucine	LC/MS pos	40056								0.86	0.66	0.77	0.82	0.87	1.05	0.97	0.94	1.28		0.4561	0.8725	0.0207	0.0147	0.2036	0.6841	0.2424	0.2118	0.0052	0.0047	0.0497	0.2121	0.1546	0.1883	0.2418	0.1778	0.7783	0.9914	0.8559	1	0.6432	0.9923	0.0693	0.6932		1.061
	551			lysylleucine	LC/MS pos	40020			4682588					0.69	0.62	0.9	0.75	0.69	0.92	0.91	0.99	1.01		0.4281	0.8632	3.1186e-06	5.1184e-06	0.581	0.9636	0.0001	0.0005	1.4328e-05	2.8231e-05	0.1497	0.3975	0.0011	0.0031	0.0001	0.0003	0.2097	0.7181	0.2066	0.9006	0.8837	0.9978	0.9498	0.9982		1.3435
	554			lysylphenylalanine	LC/MS neg	42080			3459978					0.66	0.44	0.66	0.71	0.49	0.69	0.92	0.98	1.02		0.7385	0.9768	5.1476e-05	6.6118e-05	0.9123	0.9997	0.0232	0.0363	0.0002	0.0003	0.0194	0.1257	0.0526	0.0856	0.0005	0.001	0.0246	0.1663	0.5988	0.9671	0.9296	0.9996	0.9696	0.9982		1.4057
	559			lysylvaline	LC/MS pos	42099			140709					1.59	1.81	1.13	1.65	1.6	0.97	0.92	0.95	0.82		0.4976	0.8886	0.0059	0.0047	0.8921	0.9997	0.0339	0.0485	0.0147	0.0121	0.6576	0.7823	0.0356	0.0604	0.0442	0.0452	0.9067	1	0.8488	1	0.8287	0.9923	0.4418	0.9508		0.7027
	582			phenylalanylaspartate	LC/MS neg	41419			335051					0.83	0.88	1.06	0.83	0.84	1.01	0.99	0.99	0.94		0.659	0.9515	0.0271	0.0186	0.8939	0.9997	0.0542	0.069	0.1837	0.0979	0.4839	0.6856	0.0609	0.0948	0.0738	0.0704	0.9144	1	0.9217	1	0.9724	1	0.5292	0.9756		1.0648
	584			phenylalanylglycine	LC/MS neg	41370			98207					0.99	1	1.01	1.03	0.98	0.95	0.98	1.02	0.96		0.8491	0.9946	0.889	0.3269	0.8757	0.9997	0.9221	0.554	0.9293	0.324	0.9927	0.8558	0.6825	0.5585	0.7852	0.4084	0.4985	0.8861	0.8277	0.9889	0.7719	0.9923	0.6885	0.9756		1.0225
	587			phenylalanylleucine	LC/MS neg	40192			4078229					1.51	1.55	1.03	1.34	1.19	0.88	1.09	0.97	0.84		0.7814	0.9768	0.0741	0.0435	0.627	0.9636	0.0944	0.1076	0.0472	0.032	0.6996	0.7829	0.1941	0.2262	0.4141	0.2556	0.6062	0.9866	0.6691	0.9671	0.9981	1	0.3721	0.9508		0.7939
	590			phenylalanylproline	LC/MS neg	41392			4069131					1	1.25	1.25	0.86	1.08	1.25	1.12	0.97	0.96		0.8611	0.9946	0.1087	0.0618	0.7147	0.9872	0.9281	0.5548	0.1536	0.0845	0.1322	0.3918	0.2864	0.3009	0.6187	0.344	0.1298	0.5625	0.4495	0.9671	0.8131	0.9923	0.8215	0.9756		0.8638
	594			phenylalanylvaline	LC/MS neg	41393			4096934					0.76	0.56	0.73	0.7	0.55	0.78	1.16	1.07	1.13		0.3052	0.8006	0.0031	0.0027	0.9496	0.9997	0.1547	0.1509	0.0116	0.01	0.1709	0.4203	0.0719	0.1052	0.0072	0.0099	0.232	0.7713	0.4091	0.9671	0.6954	0.9923	0.5605	0.9756		0.9622
	595			prolylalanine	LC/MS pos	40705			418041					0.66	0.73	1.11	0.81	0.79	0.98	1.02	1.24	1.1		0.0898	0.6625	0.0028	0.0024	0.4388	0.9423	0.0024	0.0049	0.0118	0.0101	0.4048	0.6605	0.074	0.1072	0.0524	0.0526	0.8486	0.9914	0.8688	1	0.0637	0.6128	0.3444	0.947		1.1221
	597			prolylasparagine	LC/MS pos	41371			7408192;7408193					0.59	0.67	1.14	0.62	0.59	0.95	0.94	1	0.84		0.4129	0.8603	0.0004	0.0004	0.697	0.9734	0.0026	0.0051	0.0127	0.0107	0.4042	0.6605	0.0056	0.0141	0.003	0.0048	0.741	0.9914	0.7163	0.9671	0.9586	1	0.2726	0.9377		1.4187
	599			prolylglutamate	LC/MS pos	41381			3563697					0.99	0.95	0.96	0.99	0.94	0.95	0.96	0.96	0.95		0.1206	0.6701	0.1975	0.1042	0.9867	0.9997	0.8538	0.5286	0.2608	0.1307	0.3408	0.6285	0.9328	0.6624	0.2151	0.1613	0.2449	0.7766	0.358	0.9671	0.41	0.8696	0.2995	0.9377		1.0409
	600			prolylglutamine	LC/MS pos	40659								0.67	0.75	1.12	0.76	0.76	1	0.95	1.08	0.97		0.9956	0.9996	8.4715e-07	1.6322e-06	0.16	0.6777	2.5878e-06	1.316e-05	6.7521e-05	0.0001	0.0367	0.1868	0.0001	0.0004	0.0001	0.0002	0.9746	1	0.3436	0.9671	0.1189	0.7022	0.4956	0.9756		1.32
	601			prolylglycine	LC/MS pos	40703			7408076;6426709					2.31	1.99	0.86	1.08	1.12	1.03	1.57	0.74	0.88		0.9453	0.9946	0.0375	0.0239	0.1047	0.6437	0.0042	0.0081	0.0151	0.0123	0.5045	0.6878	0.7629	0.591	0.6017	0.3414	0.8239	0.9914	0.085	0.7082	0.2064	0.8064	0.6817	0.9756		0.6264
	602			prolylisoleucine	LC/MS pos	33956			104014					0.81	0.89	1.1	0.93	0.94	1.01	0.91	1.04	0.96		0.2403	0.7903	0.0012	0.0011	0.0886	0.6372	0.0002	0.0006	0.0129	0.0107	0.0402	0.1955	0.1009	0.1347	0.1675	0.1334	0.7635	0.9914	0.0371	0.5426	0.2937	0.8474	0.3889	0.9508		1.1392
	603			prolylleucine	LC/MS neg	31914			3527720					0.56	0.81	1.45	0.65	0.64	0.99	1.03	1.21	0.82		0.9417	0.9946	0.0007	0.0007	0.2076	0.6841	0.0013	0.0028	0.1414	0.0809	0.0233	0.1469	0.0069	0.0163	0.0063	0.009	0.9666	1	0.824	0.9889	0.2759	0.8474	0.1599	0.8899		1.024
	604			prolyllysine	GC/MS	40662			9209431					0.97	1.06	1.1	0.94	1.02	1.08	1.15	1.12	1.1		0.0299	0.4074	0.3627	0.1731	0.9559	0.9997	0.6556	0.4383	0.4768	0.205	0.2563	0.554	0.5641	0.4992	0.7563	0.3986	0.3805	0.8802	0.1343	0.8041	0.1672	0.754	0.2574	0.9377		0.9413
	610			prolyltryptophan	LC/MS pos	41446								0.86	1.04	1.2	1.05	1.02	0.97	0.84	1.02	0.83		0.0258	0.404	0.4145	0.1893	0.1739	0.6777	0.1075	0.1187	0.6093	0.2412	0.0429	0.2039	0.5713	0.5029	0.8042	0.4107	0.7481	0.9914	0.0525	0.592	0.8677	0.9972	0.0322	0.473		1.0928
	612			prolylvaline	GC/MS	40720			152307;6992339					0.59	0.68	1.16	0.7	0.71	1.01	0.97	1.15	1		0.3994	0.8462	1.3322e-05	1.9044e-05	0.333	0.87	3.3405e-05	0.0001	0.0006	0.0007	0.1007	0.3424	0.001	0.0028	0.0012	0.0021	0.9157	1	0.7546	0.9724	0.1053	0.7022	0.9364	0.9982		1.3829
	613			pyroglutamylglutamine	LC/MS neg	22194								2.35	2.65	1.13	2.4	2.4	1	1.02	1.04	0.92		0.8846	0.9946	1.228e-09	5.728e-09	0.54	0.9636	1.2561e-07	1.1178e-06	2.9155e-08	1.5439e-07	0.1478	0.3975	1.0277e-07	1.1518e-06	9.6733e-08	6.3137e-07	0.9519	1	0.7884	0.9815	0.6419	0.9923	0.3332	0.9383		0.4666
	614			pyroglutamylglycine	LC/MS neg	31522			152981					4.52	4.11	0.91	7.56	7.45	0.98	0.61	1.03	1.11		0.3892	0.8462	2.1074e-08	6.6704e-08	0.138	0.6777	4.1219e-06	1.9564e-05	7.9109e-06	1.7638e-05	0.6295	0.7675	2.2789e-07	2.2536e-06	2.831e-07	1.4853e-06	0.8403	0.9914	0.0419	0.5514	0.8295	0.9923	0.6198	0.9756		0.227
	615			pyroglutamylvaline	LC/MS neg	32394			152416					1	1	1	0.99	1.03	1.04	0.96	0.94	0.99		0.2725	0.8006	0.8758	0.3241	0.8761	0.9997	0.985	0.5696	0.9896	0.3381	0.9954	0.8558	0.8647	0.6375	0.6069	0.3414	0.4958	0.8861	0.4432	0.9671	0.3619	0.8474	0.8059	0.9756		1.0213
	624			serylleucine	LC/MS pos	40066			7015695					0.78	0.77	0.98	0.77	0.76	0.99	1.03	1	1.01		0.6158	0.933	2.1416e-06	3.7215e-06	0.9388	0.9997	0.0001	0.0005	7.1162e-05	0.0001	0.694	0.7829	6.2309e-05	0.0003	4.1779e-05	0.0001	0.7966	0.9914	0.5745	0.9671	0.9314	0.9996	0.824	0.9756		1.1943
	626			serylphenyalanine	LC/MS neg	40054								0.71	0.62	0.88	0.72	0.58	0.8	1.13	1.16	1.06		0.2932	0.8006	0.0031	0.0027	0.8575	0.9997	0.0551	0.0695	0.0156	0.0125	0.5022	0.6878	0.0875	0.1216	0.006	0.0087	0.1678	0.662	0.4866	0.9671	0.3459	0.8474	0.841	0.9779		1.0982
	630			serylvaline	LC/MS neg	42058			7020159					1.28	1.44	1.12	1.05	1.18	1.12	1.15	0.95	0.95		0.7193	0.9768	0.0059	0.0047	0.258	0.7961	0.0197	0.0315	0.002	0.0022	0.2426	0.5396	0.5776	0.5057	0.103	0.0928	0.2562	0.7809	0.1278	0.8041	0.6392	0.9923	0.6141	0.9756		0.8162
	638			threonylisoleucine	LC/MS pos	42972								0.83	1.07	1.29	1.28	1.23	0.96	0.89	1.37	1.02		0.2504	0.7993	0.262	0.1312	0.0608	0.4906	0.1322	0.1374	0.5878	0.237	0.0506	0.2121	0.0589	0.0933	0.1037	0.0928	0.7498	0.9914	0.3666	0.9671	0.0171	0.2741	0.7951	0.9756		0.981
	641			threonylphenylalanine	LC/MS pos	31530			4099799;4099798					0.71	0.73	1.03	0.87	0.84	0.97	0.88	1.09	1.02		0.9437	0.9946	0.0297	0.0201	0.441	0.9423	0.0143	0.0238	0.0318	0.0235	0.6734	0.7829	0.3345	0.3387	0.2268	0.1679	0.793	0.9914	0.3553	0.9671	0.3892	0.8536	0.8502	0.984		1.2494
	644			threonylvaline	LC/MS pos	42011			416721;4278432					0.89	0.93	1.05	0.94	0.96	1.01	0.96	1.02	0.98		0.5022	0.8904	0.0088	0.0067	0.4293	0.9415	0.0037	0.0071	0.0556	0.0368	0.1651	0.4107	0.1156	0.1493	0.227	0.1679	0.68	0.9914	0.2129	0.9006	0.5685	0.9727	0.6474	0.9756		1.0598
	648			tryptophylaspartate	LC/MS neg	41480								0.81	0.86	1.07	0.88	0.89	1	0.93	1.02	0.96		0.471	0.8787	0.0079	0.006	0.5878	0.9636	0.0061	0.0108	0.0437	0.0301	0.3048	0.5983	0.0861	0.1216	0.0965	0.0877	0.9482	1	0.3078	0.9671	0.7028	0.9923	0.5501	0.9756		1.1292
	674			valylalanine	LC/MS neg	41518			334517					0.8	0.83	1.04	0.95	1.05	1.09	0.8	0.95	1		0.162	0.6964	0.2781	0.1369	0.3201	0.8604	0.0645	0.0805	0.1156	0.0695	0.74	0.8037	0.7313	0.5772	0.6783	0.371	0.4524	0.8841	0.0547	0.592	0.6645	0.9923	0.994	1		1.1288
	676			valylasparagine	LC/MS neg	40727			7020200;7020201					1.87	2.03	1.09	1.77	2.03	1.15	0.94	0.89	0.95		0.335	0.8006	5.2351e-06	8.1398e-06	0.9541	0.9997	0.0003	0.0008	8.4431e-05	0.0001	0.4723	0.6798	0.0005	0.0016	7.094e-05	0.0002	0.2681	0.7954	0.616	0.9671	0.427	0.8696	0.6942	0.9756		0.6736
	677			valylaspartate	LC/MS pos	40650			9964657					1.06	1.14	1.08	1.04	1.17	1.12	0.92	0.9	0.94		0.3036	0.8006	0.4051	0.1884	0.9673	0.9997	0.7013	0.461	0.3916	0.1803	0.629	0.7675	0.8643	0.6375	0.3218	0.2135	0.4073	0.8802	0.5622	0.9671	0.4313	0.8696	0.6597	0.9756		0.9801
	678			valylglutamate	LC/MS pos	32454			7009623					1.04	1.1	1.05	0.93	1.01	1.09	1.08	0.97	1		0.6699	0.9515	0.2617	0.1312	0.4102	0.9156	0.5029	0.3672	0.1382	0.0802	0.387	0.645	0.2492	0.2738	0.8251	0.4113	0.1763	0.6733	0.2049	0.9006	0.5849	0.9748	0.9827	0.9987		0.9354
	679			valylglutamine	LC/MS neg	42079			5253209					0.74	0.8	1.09	0.8	0.76	0.95	1.03	1.12	0.98		0.3306	0.8006	0.0003	0.0004	0.3868	0.9013	0.001	0.0022	0.0095	0.0084	0.2404	0.5396	0.0104	0.0233	0.0025	0.0041	0.4581	0.8841	0.6994	0.9671	0.1185	0.7022	0.7541	0.9756		1.1394
	686			valylphenylalanine	LC/MS neg	40688			6993119;6993120					0.85	0.92	1.09	0.81	0.72	0.89	1.04	1	0.82		0.4607	0.8725	0.0323	0.0215	0.2376	0.7616	0.1213	0.1318	0.4792	0.2051	0.3672	0.6386	0.0717	0.1052	0.0096	0.0126	0.2929	0.809	0.6648	0.9671	0.8938	0.9978	0.0816	0.7848		1.0745
	688			valylserine	LC/MS pos	40716			139506					0.82	0.96	1.17	0.9	0.9	0.99	1.04	1.14	0.97		0.447	0.8725	0.1385	0.0767	0.5485	0.9636	0.0715	0.087	0.6726	0.2579	0.1486	0.3975	0.2998	0.3122	0.2824	0.1929	0.9674	1	0.7055	0.9671	0.2247	0.8386	0.7653	0.9756		1.0025
	689			valylthreonine	LC/MS pos	44543			4046492					0.87	0.96	1.11	0.9	0.99	1.11	0.97	1	1		0.7648	0.9768	0.0249	0.0174	0.9227	0.9997	0.0355	0.0497	0.5837	0.2366	0.0962	0.3424	0.0907	0.1232	0.909	0.4372	0.1106	0.5422	0.6249	0.9671	0.9789	1	0.9568	0.9982		1.0441
	692			valylvaline	LC/MS neg	40728			409682;4280382					0.91	1.16	1.27	0.91	1.2	1.32	0.94	0.94	0.97		0.1474	0.6955	0.0002	0.0003	0.9058	0.9997	0.1517	0.15	0.0321	0.0235	0.0019	0.0215	0.1564	0.1889	0.0115	0.0147	0.0007	0.0108	0.2989	0.9671	0.3071	0.8474	0.6061	0.9756		1.0163
	693			cis-Cyclo[L-ala-L-Pro]	LC/MS pos	47098			6428987					1.02	0.98	0.96	0.97	0.96	0.99	0.97	0.91	0.95		0.1713	0.7107	0.7464	0.2928	0.8045	0.9958	0.7058	0.461	0.7202	0.2712	0.4657	0.6778	0.6049	0.5162	0.5308	0.3094	0.911	1	0.6669	0.9671	0.1991	0.8064	0.4854	0.9756		1.0376
	714		Polypeptide	glu-glu-glu	LC/MS neg	40676			11700634					0.73	0.74	1.02	0.67	0.65	0.97	1.08	0.99	0.94		0.9687	0.9946	2.1193e-06	3.7215e-06	0.3125	0.8604	0.0002	0.0007	0.0004	0.0005	0.7439	0.8038	2.5911e-05	0.0001	1.2483e-05	3.6945e-05	0.6166	0.9914	0.2571	0.9498	0.8406	0.9923	0.3128	0.9377		1.2822
	742	Carbohydrate	Glycolysis, Gluconeogenesis, and Pyruvate Metabolism	glucose	GC/MS	38507	C00031	HMDB00122	79025					0.17	0	0.02	0.02	0	0.05	0.99	0.12	0.36		0.0259	0.404	4.8778e-07	1.0053e-06	0.0918	0.6372	0.0377	0.0508	8.9503e-06	1.8958e-05	0.0003	0.0041	0.0001	0.0004	2.3971e-06	8.6462e-06	0.02	0.1471	0.988	1	0.0057	0.1627	0.323	0.9383		8.0644
	743			glucose-6-phosphate (G6P)	GC/MS	31260	C00668	HMDB01401	5958					4.33	5.16	1.19	3.59	3.72	1.04	1.13	0.94	0.82		0.5282	0.8923	7.2891e-07	1.4356e-06	0.7752	0.9958	2.8089e-05	9.9992e-05	9.6183e-06	1.9876e-05	0.4626	0.6778	5.6102e-05	0.0003	4.1265e-05	0.0001	0.8423	0.9914	0.9072	1	0.7366	0.9923	0.3859	0.9508		0.2541
	756			3-phosphoglycerate	GC/MS	40264	C00597	HMDB00807	724					1.53	3.62	2.36	2.6	3	1.16	0.98	1.66	0.81		0.4937	0.8879	0.0001	0.0002	0.1287	0.6706	0.186	0.172	0.0004	0.0005	0.0043	0.0398	0.0034	0.0093	0.0014	0.0024	0.6264	0.9914	0.9363	1	0.052	0.5909	0.4107	0.9508		0.4282
	758			pyruvate	GC/MS	599	C00022	HMDB00243	1060					9.56	9.11	0.95	8.18	6.11	0.75	1.06	0.9	0.71		0.1601	0.6964	5.0399e-11	4.0606e-10	0.2002	0.6841	1.4325e-09	2.0398e-08	2.1617e-09	1.665e-08	0.576	0.757	3.3293e-09	5.597e-08	1.8397e-08	1.5167e-07	0.0552	0.3209	0.6793	0.9671	0.4767	0.9167	0.0414	0.4933		0.1558
	759			lactate	GC/MS	527	C00186	HMDB00190	612					3.94	4.24	1.08	3.63	3.64	1	1.13	1.04	0.97		0.0104	0.2598	0	0	0.0036	0.1325	1e-15	1.42e-13	1e-15	4.5e-14	0.0114	0.0839	2e-15	3.5e-13	2e-15	2.34e-13	0.9101	1	0.0004	0.0965	0.1292	0.7022	0.2385	0.9377		0.2533
	762			glycerate	GC/MS	1572	C00258	HMDB00139	752					1.37	4.67	3.42	1.16	3.48	3	1.16	0.99	0.87		0.9739	0.9946	4.077e-12	4.0148e-11	0.0328	0.3947	0.0007	0.0016	3.8356e-11	4.6425e-10	5.3914e-10	5.7671e-08	0.0546	0.0875	4.6078e-10	6.648e-09	1.9647e-09	2.4559e-07	0.0443	0.5543	0.8828	0.9978	0.0643	0.6699		0.7765
	774		Pentose Metabolism	ribulose	GC/MS	35855	C00309	HMDB00621	151261					1.54	1.51	0.98	1.59	1.54	0.97	0.96	1	0.98		0.8172	0.9917	0.0077	0.0059	0.99	0.9997	0.0368	0.0508	0.0431	0.0299	0.9321	0.8536	0.0258	0.0467	0.0391	0.0418	0.8241	0.9914	0.8304	0.9889	0.9804	1	0.8714	0.9883		0.7421
	776			ribose	GC/MS	12080	C00121	HMDB00283	5779					1.82	2.13	1.17	1.3	1.98	1.53	1.1	0.78	1.02		0.5499	0.9097	1.5222e-05	2.1415e-05	0.1898	0.6777	0.0006	0.0015	6.9597e-05	0.0001	0.2116	0.4974	0.0716	0.1052	0.0002	0.0004	0.0055	0.0508	0.4898	0.9671	0.0791	0.6591	0.8906	0.9982		0.6943
	781			xylonate	GC/MS	35638	C05411	HMDB60256	6602431					1	0.84	0.83	0.89	0.81	0.91	1.16	1.03	1.12		0.3372	0.8006	0.3633	0.1731	0.9493	0.9997	0.8828	0.5418	0.3117	0.15	0.383	0.645	0.6147	0.5167	0.336	0.2191	0.6361	0.9914	0.5087	0.9671	0.7582	0.9923	0.4764	0.9756		1.0072
	784			arabinose	GC/MS	575	C00216	HMDB00646	66308					0.79	0.87	1.1	1.1	0.92	0.84	0.82	1.14	0.87		0.5988	0.9289	0.8939	0.3274	0.6712	0.9636	0.4234	0.3277	0.6857	0.2605	0.6861	0.7829	0.7245	0.5772	0.8156	0.4113	0.5601	0.9526	0.4578	0.9671	0.6803	0.9923	0.5654	0.9756		1.1884
	800		Glycogen Metabolism	isomaltohexaose	LC/MS neg	42056			188993					3.72	1.64	0.44	3.41	1.15	0.34	1	0.92	0.7		0.0131	0.2598	3.9438e-10	2.3302e-09	0.0361	0.4103	5.4414e-09	7.0437e-08	0.0002	0.0002	9.1967e-07	3.2792e-05	1.219e-08	1.863e-07	0.1975	0.151	4.0145e-08	2.0073e-06	1	1	0.3379	0.8474	0.0016	0.0924		0.3973
	803			isomaltotetraose	LC/MS neg	42031			3080783					4.44	1.82	0.41	4	1.93	0.48	0.92	0.83	0.97		0.2777	0.8006	5.8438e-08	1.6707e-07	0.7638	0.9958	4.4877e-07	3.1951e-06	0.0025	0.0026	6.3599e-05	0.001	9.3933e-07	7.8956e-06	0.0013	0.0022	0.0003	0.0056	0.5816	0.9671	0.2456	0.8474	0.8582	0.9845		0.5292
	806			isomaltotriose	LC/MS neg	37353	C02160		439668					2.53	0.76	0.3	2.36	0.81	0.34	0.89	0.83	0.95		0.4211	0.8632	0.0003	0.0004	0.9903	0.9997	0.012	0.02	0.292	0.1418	0.0016	0.0188	0.0173	0.0346	0.2568	0.1864	0.0019	0.0229	0.7065	0.9671	0.5706	0.9727	0.6439	0.9756		0.944
	808			isomaltose	GC/MS	39777	C00252	HMDB02923	439193					1.08	0.87	0.81	0.89	0.81	0.91	1.05	0.86	0.98		0.4061	0.8531	0.0308	0.0207	0.351	0.8775	0.4189	0.3277	0.1299	0.0759	0.0299	0.1681	0.2301	0.2562	0.038	0.041	0.3069	0.8232	0.6689	0.9671	0.1222	0.7022	0.7942	0.9756		1.0732
	829		Disaccharides and Oligosaccharides	sucrose	LC/MS neg	1519	C00089	HMDB00258	5988					0.91	0.91	1	0.93	0.93	1	0.98	1	1		0.7303	0.9768	0.001	0.0009	0.884	0.9997	0.0051	0.0095	0.0051	0.0047	1	0.8558	0.0158	0.032	0.0158	0.0192	1	1	0.5524	0.9671	1	1	1	1		0.964
	830			trehalose	GC/MS	15573	C01083	HMDB00975	7427					0.32	0.27	0.83	0.24	0.23	0.98	1.06	0.77	0.92		0.2595	0.8006	4.3196e-09	1.5951e-08	0.2736	0.8241	1.5693e-06	9.7152e-06	2.842e-07	1.1095e-06	0.1565	0.3975	1.144e-07	1.202e-06	9.846e-08	6.3137e-07	0.8816	1	0.652	0.9671	0.0768	0.6591	0.575	0.9756		2.8929
	838			raffinose	LC/MS neg	586	C00492	HMDB03213	10542					0.71	0.28	0.4	0.66	0.26	0.4	0.98	0.92	0.91		0.489	0.886	6.5385e-08	1.7059e-07	0.9397	0.9997	0.0302	0.0448	1.1757e-06	3.2133e-06	2.9832e-05	0.0006	0.0131	0.0286	7.3073e-07	3.5143e-06	3.1728e-05	0.0007	0.903	1	0.5747	0.9727	0.6024	0.9756		1.5248
	843		Fructose, Mannose and Galactose Metabolism	fructose	GC/MS	577	C00095	HMDB00660	5984					0.02	0.01	0.67	0.01	0.01	1.11	1.13	0.51	0.84		0.1108	0.6701	1.034e-12	1.3088e-11	0.0976	0.6372	2.3364e-10	4.7526e-09	1.0166e-10	9.5703e-10	0.1827	0.4392	3.5194e-11	9.8609e-10	4.5765e-11	7.5462e-10	0.6276	0.9914	0.5536	0.9671	0.0175	0.2741	0.4175	0.9508		61.3449
	845			sorbose	GC/MS	563	C00247	HMDB01266	441484					0.1	0.06	0.62	0.03	0.05	1.45	1.79	0.56	1.3		0.9457	0.9946	1.0317e-05	1.5498e-05	0.5386	0.9636	0.0008	0.0018	0.0002	0.0003	0.4424	0.6666	9.7839e-05	0.0004	0.0003	0.0007	0.4918	0.8861	0.7694	0.9764	0.3551	0.8474	0.598	0.9756		8.1464
	849			mannose	GC/MS	584	C00159	HMDB00169	18950					0.42	0.45	1.06	0.31	0.35	1.13	1.32	0.95	1.02		0.1181	0.6701	1.9458e-09	7.8965e-09	0.0528	0.4718	5.0572e-07	3.4291e-06	9.4326e-07	3.0738e-06	0.5926	0.7584	1.3769e-08	1.9289e-07	5.0235e-08	3.6239e-07	0.1695	0.662	0.0082	0.2289	0.5742	0.9727	0.7437	0.9756		2.1007
	856			tagatose	GC/MS	35864								1.72	1.68	0.98	1.54	1.56	1.01	1	0.9	0.93		0.0914	0.6625	5.0659e-08	1.4966e-07	0.4181	0.9251	7.339e-07	4.7501e-06	1.2347e-06	3.2692e-06	0.662	0.7823	7.7013e-06	4.4644e-05	6.1139e-06	2.0162e-05	0.8655	0.9925	1	1	0.0817	0.6591	0.2252	0.9377		0.6239
	884		Aminosugar Metabolism	glucosamine	GC/MS	18534	C00329	HMDB01514	441477					0.06	0.05	0.86	0.03	0.03	1.03	1.31	0.7	0.84		0.4571	0.8725	6.5444e-08	1.7059e-07	0.791	0.9958	6.5082e-06	2.8082e-05	3.9001e-06	9.7188e-06	0.7018	0.7829	1.8756e-06	1.4332e-05	2.0624e-06	8.3782e-06	0.9394	1	0.9598	1	0.3726	0.8474	0.6563	0.9756		18.4854
	913			erythronate*	GC/MS	33477		HMDB00613	2781043					1.55	1.85	1.19	1.25	1.44	1.15	1.07	0.86	0.83		0.2032	0.7258	6.0429e-05	7.5431e-05	0.1862	0.6777	0.0009	0.0021	5.151e-05	9.4874e-05	0.1039	0.3424	0.0496	0.0826	0.0041	0.0061	0.2025	0.7131	0.4317	0.9671	0.1968	0.8064	0.1007	0.8074		0.7482
	919	Energy	TCA Cycle	citrate	GC/MS	1564	C00158	HMDB00094	311					1.31	1.41	1.07	1.25	1.19	0.95	1.06	1.01	0.9		0.8925	0.9946	0.0011	0.001	0.3875	0.9013	0.006	0.0108	0.0014	0.0015	0.4351	0.6666	0.0179	0.0354	0.0512	0.0518	0.5756	0.953	0.4529	0.9671	0.857	0.9972	0.2537	0.9377		0.8147
	924			alpha-ketoglutarate	GC/MS	33453	C00026	HMDB00208	51					5.27	14.05	2.67	7.47	15.1	2.02	0.73	1.04	0.79		0.1784	0.7187	1.1327e-09	5.5771e-09	0.4583	0.9629	3.2672e-06	1.6042e-05	2.1094e-08	1.1915e-07	0.0004	0.0053	4.223e-07	3.7365e-06	1.5144e-08	1.3446e-07	0.0047	0.0454	0.1512	0.8041	0.841	0.9923	0.2735	0.9377		0.1958
	927			succinate	GC/MS	1437	C00042	HMDB00254	1110					4.14	4.54	1.1	3.66	3.83	1.05	1.24	1.1	1.05		0.0037	0.1147	1.93e-13	2.845e-12	0.1518	0.6777	1.2436e-11	3.5416e-10	5.568e-12	7.8629e-11	0.1088	0.3424	3.3617e-11	9.8609e-10	2.2181e-11	4.2671e-10	0.4319	0.8834	0.003	0.2289	0.1114	0.7022	0.4395	0.9508		0.2418
	928			fumarate	GC/MS	1643	C00122	HMDB00134	444972					4.8	4.37	0.91	3.89	3.59	0.92	1.21	0.98	0.99		0.5194	0.8923	2.4524e-08	7.4948e-08	0.6084	0.9636	4.0932e-07	3.0676e-06	1.0239e-06	3.1583e-06	0.4323	0.6666	2.0603e-06	1.5059e-05	3.463e-06	1.2113e-05	0.685	0.9914	0.26	0.9498	0.8336	0.9923	0.8585	0.9845		0.2819
	929			malate	GC/MS	1303	C00149	HMDB00156	525					0.92	0.32	0.35	0.91	0.39	0.43	0.96	0.95	1.16		0.8787	0.9946	0.0329	0.0217	0.9515	0.9997	0.8804	0.5418	0.0554	0.0368	0.0726	0.2774	0.9508	0.6688	0.1154	0.0989	0.1281	0.5625	0.9363	1	0.9929	1	0.7378	0.9756		1.3504
	939		Oxidative Phosphorylation	pyrophosphate (PPi)	LC/MS neg	2078	C00013	HMDB00250	644102					0.83	0.8	0.96	0.7	0.71	1	1.15	0.98	1.02		0.1526	0.6955	1.1999e-05	1.7434e-05	0.1441	0.6777	0.0052	0.0095	0.0015	0.0017	0.5214	0.7016	3.8996e-05	0.0002	4.103e-05	0.0001	0.9734	1	0.024	0.4457	0.758	0.9923	0.7111	0.9756		1.1585
	940			phosphate	GC/MS	11438	C00009	HMDB01429	1061					0.87	1.09	1.25	0.98	0.84	0.85	1.04	1.18	0.8		0.9202	0.9946	0.7065	0.2833	0.1714	0.6777	0.3014	0.2539	0.6067	0.2412	0.1337	0.3918	0.9254	0.662	0.2152	0.1613	0.2485	0.7766	0.8257	0.9889	0.2498	0.8474	0.133	0.8562		0.9787
	1060	Lipid	Fatty Acid, Dicarboxylate	2-hydroxyglutarate	GC/MS	37253	C02630	HMDB00606	43					2.31	3.1	1.34	2.22	2.32	1.05	1.05	1.01	0.79		0.3565	0.8102	1.4254e-08	4.7212e-08	0.1204	0.6621	1.7047e-06	9.8198e-06	7.4437e-08	3.5037e-07	0.0131	0.0937	3.3319e-06	2.2405e-05	1.8836e-06	8.3621e-06	0.6548	0.9914	0.5448	0.9671	0.9356	0.9996	0.0356	0.4933		0.45
	1061			4-hydroxy-2-oxoglutaric acid	GC/MS	40062	C01127	HMDB02070	599					14.03	33.45	2.38	3.84	7.98	2.08	3.78	1.04	0.9		0.0951	0.6625	1.2999e-07	3.2002e-07	0.0592	0.4906	5.1441e-06	2.3628e-05	2.6181e-07	1.1091e-06	0.0261	0.1554	0.0005	0.0017	1.8102e-05	5.2236e-05	0.0505	0.3081	0.0072	0.2289	0.8948	0.9978	0.8237	0.9756		0.0643
	1143		Fatty Acid Metabolism (also BCAA Metabolism)	propionylcarnitine	LC/MS pos	32452	C03017	HMDB00824	107738					0.86	0.79	0.91	1.38	2.2	1.59	0.56	0.89	1.55		0.5926	0.9289	0.1965	0.1042	0.0113	0.2358	0.4228	0.3277	0.236	0.1213	0.6837	0.7829	0.1277	0.161	0.0021	0.0034	0.0419	0.2667	0.0144	0.3264	0.7009	0.9923	0.0401	0.4933		1.0845
	1314		Inositol Metabolism	myo-inositol	GC/MS	19934	C00137	HMDB00211	892					0.83	0.82	0.99	0.68	0.69	1.01	1.09	0.9	0.91		0.3203	0.8006	3.8826e-05	5.1358e-05	0.1056	0.6437	0.0112	0.0192	0.0095	0.0084	0.9318	0.8536	6.805e-05	0.0003	7.8471e-05	0.0002	0.9282	1	0.2161	0.9006	0.1268	0.7022	0.1697	0.9026		1.1406
	1317			scyllo-inositol	GC/MS	32379	C06153	HMDB06088	892					0.69	0.7	1.02	0.79	0.71	0.9	0.83	0.95	0.84		0.031	0.4074	0.0003	0.0004	0.4889	0.9636	0.0013	0.0028	0.0022	0.0023	0.7905	0.8176	0.0261	0.0467	0.0035	0.0054	0.2977	0.809	0.0639	0.592	0.6849	0.9923	0.1011	0.8074		1.317
	1341		Phospholipid Metabolism	choline	LC/MS pos	15506	C00114	HMDB00097	305					0.92	1.11	1.2	0.97	1.13	1.16	0.97	1.02	0.99		0.7333	0.9768	0.0018	0.0016	0.7525	0.9958	0.1365	0.1398	0.0708	0.0451	0.0038	0.0369	0.6126	0.5167	0.0306	0.034	0.0117	0.0977	0.488	0.9671	0.7248	0.9923	0.8076	0.9756		1.0118
	1342			choline phosphate	LC/MS pos	34396	C00588	HMDB01565	1014					0.68	0.44	0.65	0.55	0.98	1.76	1.13	0.91	2.49		0.0753	0.6275	0.106	0.0606	0.1096	0.6526	0.3164	0.2604	0.0333	0.0239	0.1996	0.4744	0.0663	0.1013	0.8545	0.4197	0.0918	0.478	0.491	0.9671	0.7962	0.9923	0.0127	0.2514		1.0212
	1344			glycerophosphorylcholine (GPC)	LC/MS pos	15990	C00670	HMDB00086	71920					0.1	0.76	7.49	0.12	0.88	7.25	0.89	1.07	1.04		0.9753	0.9946	8.5991e-10	4.483e-09	0.7314	0.9958	2.0385e-08	2.2328e-07	0.1445	0.0822	8.5369e-08	3.6527e-06	5.3971e-08	6.4808e-07	0.4834	0.2891	1.0819e-07	4.508e-06	0.5462	0.9671	0.6545	0.9923	0.832	0.9756		1.1636
	1347			ethanolamine	GC/MS	1497	C00189	HMDB00149	700					1.04	1.08	1.04	0.92	0.96	1.05	1.21	1.07	1.08		0.4266	0.8632	0.9205	0.3357	0.9047	0.9997	0.7816	0.4991	0.6499	0.2503	0.8587	0.8201	0.7483	0.5879	0.9914	0.4617	0.7402	0.9914	0.4225	0.9671	0.8306	0.9923	0.7135	0.9756		0.9338
	1452		Glycerolipid Metabolism	glycerol	GC/MS	15122	C00116	HMDB00131	753					1.07	1.12	1.05	0.97	0.99	1.02	1.05	0.95	0.92		0.3211	0.8006	0.2734	0.1361	0.154	0.6777	0.1739	0.1629	0.0228	0.0177	0.2667	0.564	0.5217	0.4665	0.8083	0.411	0.6876	0.9914	0.3113	0.9671	0.3151	0.8474	0.0968	0.8074		0.9638
	1453			glycerol 3-phosphate (G3P)	GC/MS	15365	C00093	HMDB00126	754					0.6	0.88	1.47	0.55	0.73	1.33	1.07	0.98	0.89		0.7448	0.9768	2.3338e-05	3.1339e-05	0.3935	0.9013	0.0004	0.0011	0.2794	0.1368	0.0029	0.031	6.9654e-05	0.0003	0.0085	0.0114	0.0165	0.1248	0.4212	0.9671	0.8181	0.9923	0.2629	0.9377		1.1133
	2153	Nucleotide	Purine Metabolism, (Hypo)Xanthine/Inosine containing	inosine	LC/MS neg	1123	C00294	HMDB00195	6021					0.95	1.27	1.34	1	2.07	2.07	0.95	1	1.54		0.1189	0.6701	0.001	0.0009	0.0468	0.4449	0.7256	0.4675	0.2449	0.125	0.1396	0.3975	1	0.6724	0.0004	0.0008	0.0004	0.0062	0.7256	0.9671	1	1	0.0067	0.1715		0.4822
	2154			hypoxanthine	GC/MS	3127	C00262	HMDB00157	790					0.1	0.17	1.72	0.05	0.16	3.02	1.17	0.62	1.09		0.9582	0.9946	2.6653e-07	6.0567e-07	0.441	0.9423	9.268e-06	3.7705e-05	8.8819e-05	0.0001	0.1479	0.3975	1.3412e-06	1.0736e-05	0.0001	0.0003	0.0069	0.0615	0.644	0.9671	0.3166	0.8474	0.5194	0.9756		1.0451
	2155			xanthine	GC/MS	3147	C00385	HMDB00292	1188					1.01	1.23	1.22	0.85	0.91	1.07	1.23	1.04	0.91		0.1945	0.7187	0.0378	0.0239	0.0152	0.2551	0.8103	0.5128	0.0054	0.0049	0.0085	0.0673	0.0258	0.0467	0.155	0.126	0.3251	0.8294	0.0057	0.2289	0.5797	0.9727	0.1477	0.8815		0.907
	2162			urate	GC/MS	1604	C00366	HMDB00289	1175					2.88	3.93	1.36	2.04	1.62	0.79	1.68	1.19	0.69		0.6061	0.9289	0.0005	0.0005	0.0898	0.6372	0.0017	0.0035	0.0003	0.0004	0.3001	0.5946	0.0241	0.0449	0.1175	0.0997	0.3888	0.8802	0.077	0.6691	0.6399	0.9923	0.1602	0.8899		0.4235
	2169		Purine Metabolism, Adenine containing	adenosine 3'-monophosphate (3'-AMP)	LC/MS pos	35142	C01367	HMDB03540	41211					0.93	0.92	0.99	0.94	0.96	1.02	0.95	0.96	1		0.729	0.9768	0.6548	0.2662	0.9469	0.9997	0.4837	0.3569	0.4704	0.2044	0.9824	0.8558	0.6144	0.5167	0.7856	0.4084	0.8152	0.9914	0.6755	0.9671	0.8269	0.9923	0.9702	0.9982		1.0559
	2172			adenosine-2',3'-cyclic monophosphate	LC/MS neg	37467	C02353	HMDB11616	2024					1.45	1.82	1.25	1.19	1.26	1.06	1.26	1.03	0.87		0.5182	0.8923	0.0053	0.0043	0.208	0.6841	0.0212	0.0336	0.0013	0.0015	0.1529	0.3975	0.2781	0.298	0.1588	0.1273	0.7203	0.9914	0.1006	0.7419	0.7942	0.9923	0.3895	0.9508		0.7224
	2175			adenosine	LC/MS pos	555	C00212	HMDB00050	60961					1	51.79	51.79	1.29	47.62	36.98	1	1.29	0.92		0.7539	0.9768	5.5384e-11	4.0904e-10	0.7359	0.9958	1	0.5696	2.9569e-09	1.9271e-08	2.9569e-09	2.1087e-07	0.4308	0.4046	3.5946e-09	4.149e-08	6.7716e-09	5.643e-07	1	1	0.4308	0.8696	0.7995	0.9756		0.0212
	2176			adenine	GC/MS	554	C00147	HMDB00034	190					0.94	21.28	22.73	1	22.66	22.66	0.88	0.94	0.93		0.1163	0.6701	1e-15	4.3e-14	0.8813	0.9997	0.5324	0.379	1.22e-13	3.438e-12	9.9e-14	2.1134e-11	1	0.6724	1e-13	3.864e-12	1e-13	2.5107e-11	0.1902	0.9006	0.4702	0.9114	0.441	0.9508		0.0582
	2203		Purine Metabolism, Guanine containing	guanosine 5'- monophosphate (5'-GMP)	LC/MS neg	2849	C00144	HMDB01397	6804					1.07	1.06	0.99	1.34	1.27	0.94	0.76	0.96	0.91		0.2534	0.7993	0.2592	0.1312	0.7413	0.9958	0.5435	0.3831	0.5989	0.2394	0.9336	0.8536	0.1173	0.1493	0.2038	0.1547	0.7371	0.9914	0.2132	0.9006	0.8051	0.9923	0.6187	0.9756		0.9763
	2204			guanosine 3'-monophosphate (3'-GMP)	LC/MS neg	39786			3522					1.59	2.08	1.31	1.37	1.75	1.28	1.1	0.95	0.93		0.9645	0.9946	0.0005	0.0005	0.7768	0.9958	0.0248	0.0381	0.0009	0.001	0.0905	0.3338	0.0783	0.1125	0.0053	0.0077	0.1655	0.662	0.6117	0.9671	0.9081	0.9978	0.6385	0.9756		0.7011
	2206			guanosine-2',3'-cyclic monophosphate	LC/MS neg	37139	C06194	HMDB11629	92823					1.26	1.38	1.1	0.93	0.94	1.01	1.33	0.98	0.9		0.1901	0.7187	0.0443	0.0271	0.0049	0.1525	0.0056	0.0102	0.0004	0.0006	0.178	0.4328	0.3535	0.3537	0.4507	0.2752	0.8559	0.9925	0.0015	0.1826	0.8243	0.9923	0.1667	0.9026		0.7918
	2208			guanosine	LC/MS neg	1573	C00387	HMDB00133	6802					0.64	1.36	2.12	0.7	1.7	2.41	0.87	0.96	1.09		0.8753	0.9946	0.0004	0.0004	0.645	0.9636	0.0401	0.0533	0.2259	0.1174	0.0038	0.0369	0.0875	0.1216	0.0232	0.027	0.0008	0.0108	0.5087	0.9671	0.8145	0.9923	0.5321	0.9756		1.0646
	2209			guanine	GC/MS	418	C00242	HMDB00132	764					0.96	4.11	4.28	1.66	6.51	3.93	0.96	1.66	1.52		0.0006	0.0373	1.7843e-10	1.1296e-09	0.0105	0.2358	0.7378	0.4732	3.4463e-08	1.7176e-07	2.5372e-08	1.357e-06	0.0009	0.0026	1.1756e-09	1.5077e-08	3.8561e-08	2.0073e-06	0.7378	0.9671	0.0009	0.0523	0.002	0.0924		0.2135
	2215			N1-methylguanosine	LC/MS pos	31609		HMDB01563	96373					0.74	1.12	1.52	0.94	0.91	0.98	1.07	1.36	0.88		0.7112	0.9768	0.4451	0.1986	0.5427	0.9636	0.3117	0.2596	0.5591	0.2299	0.1234	0.3772	0.6818	0.5585	0.7275	0.3887	0.9504	1	0.7499	0.9714	0.355	0.8474	0.5395	0.9756		1.0329
	2228		Pyrimidine Metabolism, Orotate containing	orotate	GC/MS	1505	C00295	HMDB00226	967					2.9	2.38	0.82	2.62	2.6	0.99	1.01	0.91	1.1		0.9803	0.9946	1.6855e-05	2.3341e-05	0.8149	0.9958	0.0002	0.0006	0.0009	0.0011	0.3622	0.6386	0.0004	0.0013	0.0004	0.0008	0.9723	1	0.9721	1	0.6539	0.9923	0.6594	0.9756		0.4415
	2236		Pyrimidine Metabolism, Uracil containing	uridine monophosphate (5' or 3')	LC/MS neg	39892	C01368 C00105	HMDB00288	6030					3.35	3.16	0.94	2.2	2.09	0.95	1.64	1.08	1.09		0.0365	0.4142	1.7429e-06	3.2181e-06	0.1719	0.6777	7.394e-06	3.0966e-05	1.3162e-05	2.6552e-05	0.6804	0.7829	0.0003	0.0012	0.0006	0.0011	0.7465	0.9914	0.0109	0.2716	0.6344	0.9923	0.5732	0.9756		0.345
	2239			uridine-2',3'-cyclic monophosphate	LC/MS neg	37137	C02355	HMDB11640	439715					1.17	1.22	1.04	1.14	1.17	1.03	1.1	1.06	1.05		0.2816	0.8006	0.0489	0.0297	0.9761	0.9997	0.1279	0.1357	0.0678	0.0439	0.7168	0.7905	0.1938	0.2262	0.1097	0.0952	0.7316	0.9914	0.4226	0.9671	0.5782	0.9727	0.5917	0.9756		0.8749
	2240			uridine	LC/MS neg	606	C00299	HMDB00296	6029					0.56	1.22	2.18	0.83	1.75	2.12	0.84	1.24	1.21		0.6637	0.9515	0.0039	0.0033	0.485	0.9636	0.0294	0.0441	0.5139	0.2166	0.0085	0.0673	0.4168	0.3968	0.0631	0.0607	0.0136	0.1097	0.4709	0.9671	0.3931	0.8546	0.54	0.9756		1.0814
	2241			uracil	GC/MS	605	C00106	HMDB00300	1174					0.75	3.46	4.63	0.68	5.62	8.24	1	0.91	1.63		0.3559	0.8102	1.0638e-06	2.006e-06	0.3387	0.87	0.3239	0.2651	0.0004	0.0006	8.1368e-05	0.0012	0.1546	0.1883	3.4532e-05	9.4899e-05	4.2243e-06	0.0001	0.8547	1	0.7666	0.9923	0.1004	0.8074		0.7856
	2242			pseudouridine	LC/MS neg	33442	C02067	HMDB00767	15047					1.35	1.62	1.2	1.35	2.03	1.5	0.87	0.86	1.09		0.6394	0.95	0.0265	0.0184	0.8001	0.9958	0.226	0.2024	0.0964	0.0601	0.6073	0.7643	0.2167	0.2444	0.0214	0.0258	0.2054	0.7131	0.5814	0.9671	0.6	0.9923	0.7898	0.9756		0.7106
	2264		Pyrimidine Metabolism, Cytidine containing	cytosine-2',3'-cyclic monophosphate	LC/MS neg	37465	C02354	HMDB11691	417654					1.38	1.55	1.12	1.2	1.12	0.94	1.27	1.1	0.92		0.0603	0.5407	0.0002	0.0003	0.0275	0.3625	0.0007	0.0016	5.477e-05	9.8732e-05	0.1472	0.3975	0.0266	0.047	0.124	0.1045	0.3998	0.8802	0.0059	0.2289	0.2063	0.8064	0.2986	0.9377		0.7111
	2266			cytosine	GC/MS	573	C00380	HMDB00630	597					1.47	1.4	0.95	1.02	0.96	0.94	1.33	0.92	0.91		0.899	0.9946	0.7258	0.2898	0.7577	0.9958	0.3143	0.2602	0.6266	0.2469	0.5917	0.7584	0.9742	0.6724	0.7806	0.4084	0.756	0.9914	0.5123	0.9671	0.7383	0.9923	0.9151	0.9982		0.8857
	2269			N4-acetylcytidine	LC/MS neg	35130		HMDB05923	107461					0.87	0.79	0.91	0.78	0.85	1.08	0.99	0.89	1.06		0.7581	0.9768	0.0575	0.0346	0.6112	0.9636	0.2642	0.2266	0.074	0.0468	0.4472	0.669	0.0616	0.095	0.1781	0.1389	0.5398	0.9306	0.9527	1	0.3603	0.8474	0.6496	0.9756		1.1701
	2275			2'-deoxycytidine	LC/MS pos	15949	C00881	HMDB00014	13711					0.94	1.01	1.08	1.06	0.99	0.94	0.97	1.1	0.96		0.8631	0.9946	0.9931	0.3535	0.3737	0.9013	0.4421	0.3369	0.8682	0.3091	0.3538	0.6386	0.3848	0.3718	0.9952	0.4617	0.3817	0.8802	0.6923	0.9671	0.2208	0.8386	0.572	0.9756		1.0186
	2281		Pyrimidine Metabolism, Thymine containing	thymidine	LC/MS neg	2183	C00214	HMDB00273	5789					1	1	1	1	1	1	1	1	1		1	1	1	0.3545	1	1	1	0.5696	1	0.3389	1	0.8558	1	0.6724	1	0.4617	1	1	1	1	1	1	1	1		0.9092
	2282			thymine	GC/MS	604	C00178	HMDB00262	1135					1.72	1.99	1.16	1.37	1.45	1.06	1.16	0.92	0.85		0.2228	0.7527	2.2136e-09	8.5297e-09	0.0009	0.0638	4.116e-08	4.1863e-07	2.739e-09	1.9271e-08	0.0065	0.0552	1.4021e-05	7.8572e-05	2.2007e-06	8.3782e-06	0.1839	0.6861	0.0061	0.2289	0.0914	0.6925	0.003	0.1054		0.6108
	2288	Cofactors and Vitamins	Nicotinate and Nicotinamide Metabolism	nicotinate	GC/MS	1504	C00253	HMDB01488	938					0.27	0.31	1.13	0.08	0.22	2.82	1.08	0.32	0.79		0.0002	0.0284	1.4462e-09	6.4087e-09	0.0002	0.0226	1.7241e-06	9.8198e-06	4.5646e-06	1.105e-05	0.4524	0.6721	9.0737e-10	1.6949e-08	4.1738e-07	2.0946e-06	1.1422e-05	0.0003	0.6437	0.9671	4.1544e-06	0.001	0.1507	0.8815		3.7796
	2291			nicotinamide	LC/MS pos	594	C00153	HMDB01406	936					2.02	3.76	1.86	0.35	0.35	1	1.37	0.24	0.13		0.2662	0.8006	0.8777	0.3241	0.5937	0.9636	0.8474	0.5269	0.641	0.2491	0.783	0.8176	0.3771	0.3691	0.3771	0.239	1	1	0.873	1	0.3605	0.8474	0.2414	0.9377		0.2516
	2295			nicotinamide adenine dinucleotide (NAD+)	LC/MS neg	5278	C00003	HMDB00902	5893					1	5.56	5.56	1	5.06	5.06	1	1	0.91		0.9572	0.9946	0.0071	0.0055	0.997	1	1	0.5696	0.0306	0.023	0.0306	0.1681	1	0.6724	0.0364	0.0401	0.0364	0.2397	1	1	1	1	0.926	0.9982		0.1704
	2313		Riboflavin Metabolism	riboflavin (Vitamin B2)	LC/MS pos	1827	C00255	HMDB00244	493570					0.61	0.65	1.08	0.62	0.56	0.91	0.97	0.99	0.84		0.6506	0.9512	0.0045	0.0037	0.8702	0.9997	0.0249	0.0381	0.0417	0.0292	0.7824	0.8176	0.0274	0.0481	0.0133	0.0167	0.7019	0.9914	0.9385	1	0.98	1	0.4972	0.9756		1.1665
	2316		Pantothenate and CoA Metabolism	pantothenate	LC/MS pos	1508	C00864	HMDB00210	6613					0.53	0.53	1.01	0.58	0.65	1.11	0.94	1.03	1.14		0.0675	0.582	3.832e-12	4.0148e-11	0.0023	0.1164	6.7168e-11	1.594e-09	7.5727e-11	8.02e-10	0.8319	0.8201	4.3292e-10	9.0973e-09	5.2971e-09	5.5582e-08	0.004	0.0407	0.0634	0.592	0.2937	0.8474	0.0008	0.0734		1.6341
	2327		Ascorbate and Aldarate Metabolism	arabonate	GC/MS	37516	C00878	HMDB00539	122045					0.95	1.07	1.13	1.12	1.05	0.94	0.94	1.11	0.92		0.8208	0.9917	0.7311	0.2906	0.3921	0.9013	0.6428	0.4338	0.4691	0.2044	0.2447	0.5396	0.3106	0.3184	0.7061	0.3826	0.5141	0.9033	0.6093	0.9671	0.3325	0.8474	0.393	0.9508		1.014
	2344		Biotin Metabolism	biotin	LC/MS pos	568	C00120	HMDB00030	171548					0.96	0.99	1.03	1.01	1.01	1	0.98	1.03	1		0.8856	0.9946	0.8767	0.3241	0.7833	0.9958	0.4557	0.3403	0.921	0.3225	0.5157	0.6983	0.8377	0.6287	0.8267	0.4113	0.9887	1	0.7323	0.9671	0.5405	0.9652	0.9803	0.9987		1.0265
	2374		Thiamine Metabolism	thiamin (Vitamin B1)	LC/MS pos	5341	C00378	HMDB00325	1130					1.18	0.86	0.73	0.88	1.34	1.52	0.84	0.63	1.31		0.3107	0.8006	0.9713	0.3483	0.1244	0.6621	0.5087	0.3687	0.4256	0.1888	0.1579	0.3975	0.6582	0.5505	0.2689	0.1881	0.1327	0.5625	0.3888	0.9671	0.0653	0.6128	0.2971	0.9377		0.8925
	2388		Vitamin B6 Metabolism	pyridoxal	LC/MS pos	1651	C00250	HMDB01545	1050					0.83	0.67	0.81	0.85	0.76	0.89	0.92	0.95	1.04		0.6072	0.9289	0.0014	0.0013	0.6436	0.9636	0.083	0.0977	0.0015	0.0017	0.0496	0.2121	0.1171	0.1493	0.0156	0.0192	0.2818	0.8007	0.4437	0.9671	0.5664	0.9727	0.6487	0.9756		1.2017
	2391	Xenobiotics	Benzoate Metabolism	hippurate	LC/MS neg	15753	C01586	HMDB00714	464					0.99	0.91	0.91	0.8	0.9	1.12	1.03	0.84	1.03		0.7398	0.9768	0.6336	0.2607	0.6218	0.9636	0.9887	0.5696	0.6403	0.2491	0.6303	0.7675	0.2271	0.2545	0.5382	0.3111	0.5345	0.928	0.781	0.9815	0.3355	0.8474	0.8987	0.9982		0.9439
	2417			3,4-dihydroxybenzoate	GC/MS	18292	C00230	HMDB01856	72					1	1.21	1.21	1.59	1.5	0.94	1	1.59	1.24		0.0357	0.4142	0.074	0.0435	0.1697	0.6777	1	0.5696	0.3133	0.15	0.3133	0.6094	0.0142	0.0301	0.0413	0.043	0.573	0.953	1	1	0.0142	0.2741	0.2415	0.9377		0.6643
	2531		Food Component/Plant	1-kestose	GC/MS	22012	C03661	HMDB11729	440080					0.05	0.05	1	0.07	0.05	0.67	1.08	1.49	1		0.0111	0.2598	5e-15	1.21e-13	0.0246	0.3415	3.52e-13	2.0751e-11	3.47e-13	7.36e-12	0.9745	0.8558	1.264e-12	7.0824e-11	2.53e-13	7.307e-12	0.001	0.0123	0.3872	0.9671	0.001	0.0523	1	1		9.9562
	2555			1,6-anhydroglucose	GC/MS	21049		HMDB00640	2724705					1.07	0.97	0.91	0.6	0.53	0.89	1.66	0.93	0.91		0.4891	0.886	0.4951	0.2151	0.2622	0.7995	0.6556	0.4383	0.8195	0.2955	0.8265	0.8201	0.1283	0.161	0.0794	0.0745	0.7816	0.9914	0.0929	0.7419	0.7955	0.9923	0.7511	0.9756		0.8704
	2564			2-isopropylmalate	LC/MS neg	15667	C02504	HMDB00402	77					0.61	0.65	1.07	0.6	0.56	0.93	1.1	1.07	0.93		0.2511	0.7993	6.3205e-10	3.5011e-09	0.0332	0.3947	5.0866e-08	4.8286e-07	2.8811e-07	1.1095e-06	0.1069	0.3424	2.9918e-08	3.8688e-07	7.4478e-09	7.1637e-08	0.1266	0.5625	0.0471	0.561	0.1289	0.7022	0.105	0.8074		1.5115
	2586			gluconate	GC/MS	587	C00257	HMDB00625	10690					0.85	0.81	0.95	0.68	0.58	0.84	1.12	0.9	0.79		0.5121	0.8923	0.013	0.0095	0.2887	0.8528	0.2467	0.2142	0.2362	0.1213	0.9772	0.8558	0.0315	0.054	0.0037	0.0055	0.2681	0.7954	0.44	0.9671	0.6831	0.9923	0.147	0.8815		1.2313
	2654			erythritol	GC/MS	20699	C00503	HMDB02994	222285					2.8	3.73	1.33	2.08	2.12	1.02	1.15	0.85	0.65		0.0819	0.6604	2.9171e-07	6.4634e-07	0.0405	0.4384	6.3441e-06	2.8082e-05	5.007e-07	1.7676e-06	0.058	0.2388	0.0002	0.0007	0.0001	0.0003	0.8038	0.9914	0.3233	0.9671	0.2391	0.8474	0.0095	0.2168		0.4229
	3077		Chemical	2-pyrrolidinone	LC/MS pos	31675		HMDB02039	12025					0.7	0.82	1.17	1.21	1.2	0.99	0.75	1.3	1.1		0.8063	0.9909	0.6821	0.276	0.0194	0.2847	0.0157	0.0257	0.1274	0.075	0.2631	0.5629	0.105	0.139	0.1157	0.0989	0.9551	1	0.0285	0.4457	0.0599	0.6128	0.4144	0.9508		1.1217
	3147			glycolate (hydroxyacetate)	GC/MS	15737	C00160	HMDB00115	757					1.13	1.22	1.08	0.92	0.99	1.07	1.14	0.93	0.92		0.8551	0.9946	0.2884	0.1412	0.1555	0.6777	0.1558	0.1509	0.0319	0.0235	0.3797	0.645	0.3403	0.3426	0.8597	0.4205	0.4323	0.8834	0.1362	0.8041	0.3805	0.8474	0.3325	0.9383		0.9194
	3177			succinimide	GC/MS	41888	C07273		11439					1.19	1.32	1.11	0.79	0.88	1.11	1.3	0.86	0.86		0.8212	0.9917	0.5498	0.2309	0.0586	0.4906	0.1919	0.1752	0.0465	0.0318	0.4193	0.6644	0.0889	0.1225	0.2761	0.1908	0.4911	0.8861	0.0612	0.592	0.2649	0.8474	0.2195	0.9377		0.874
[truncated: 19 more columns]
