# Supplementary material for: Investigation of simulated microgravity effects on Streptococcus mutans physiology and global gene expression
Source: NPJ Microgravity. 2017 Jan 12;3:4. doi: 10.1038/s41526-016-0006-4 (PMC5460135; doi:10.1038/s41526-016-0006-4)
Supplement: Supplementary file 6 — Supplementary File S4 [file 41526_2016_6_MOESM6_ESM.xlsx]

## Sheet: gene_exp
gene	function	locus	sample_1	sample_2	status	value_1 (control)	value_2 (test)	log2(fold_change)	test_stat	p_value	q_value	significant
SMU_r01		NC_004350.2:16876-18428	Micro-G_3	Normal-G_3	OK	104.817	0	#NAME?	#NAME?	5e-05	0.000538547	yes
SMU_r12		NC_004350.2:1687508-1689060	Micro-G_3	Normal-G_3	NOTEST	0.34095	0	#NAME?	0	1	1	no
SMU_r14		NC_004350.2:1873496-1876397	Micro-G_3	Normal-G_3	NOTEST	0.279722	0	#NAME?	0	1	1	no
SMU_r15		NC_004350.2:1876785-1878337	Micro-G_3	Normal-G_3	NOTEST	0.34095	0	#NAME?	0	1	1	no
SMU_1047c		NC_004350.2:995545-996211	Micro-G_3	Normal-G_3	OK	317.818	0	#NAME?	#NAME?	0.2411	0.416898	no
SMU_108		NC_004350.2:109279-109417	Micro-G_3	Normal-G_3	OK	0	33.2948	inf	#NAME?	0.00045	0.00352683	yes
SMU_1330c		NC_004350.2:1253190-1253331	Micro-G_3	Normal-G_3	NOTEST	0	6.59807	inf	0	1	1	no
SMU_1368		NC_004350.2:1301467-1301587	Micro-G_3	Normal-G_3	OK	0	101.032	inf	#NAME?	0.00085	0.00587384	yes
SMU_1894c		NC_004350.2:1781998-1783347	Micro-G_3	Normal-G_3	NOTEST	0	0.0825549	inf	0	1	1	no
SMU_41		NC_004350.2:44517-44764	Micro-G_3	Normal-G_3	NOTEST	0	648.343	inf	0	1	1	no
SMU_1024c		NC_004350.2:976529-976691	Micro-G_3	Normal-G_3	NOTEST	0	2.62518	inf	0	1	1	no
SMU_915c	7-cyano-7-deazaguanine reductase	NC_004350.2:871724-872213	Micro-G_3	Normal-G_3	OK	43.9926	225.634	2.35865	7.033	5e-05	0.000538547	yes
SMU_917c	6-pyruvoyl tetrahydrobiopterin synthase	NC_004350.2:872225-874038	Micro-G_3	Normal-G_3	OK	62.5658	297.834	2.25106	3.97359	5e-05	0.000538547	yes
SMU_916c	hypothetical	NC_004350.2:872225-874038	Micro-G_3	Normal-G_3	OK	50.5464	232.937	2.20426	4.00999	5e-05	0.000538547	yes
SMU_1818c		NC_004350.2:1715575-1715749	Micro-G_3	Normal-G_3	OK	4.7602	20.6513	2.11714	7.00861	0.0546	0.146818	no
SMU_1504c		NC_004350.2:1430059-1430386	Micro-G_3	Normal-G_3	OK	1.53219	6.40619	2.06387	3.44197	0.0149	0.0563278	no
SMU_1359		NC_004350.2:1295126-1295237	Micro-G_3	Normal-G_3	OK	58.6558	231.427	1.98021	80.6844	0.32715	0.510881	no
SMU_1056		NC_004350.2:999725-1001165	Micro-G_3	Normal-G_3	OK	52.6142	204.964	1.96185	0.12237	0.55425	0.716761	no
argB	putative acetylglutamate kinase	NC_004350.2:624344-625082	Micro-G_3	Normal-G_3	OK	9.86297	36.3985	1.88378	4.27606	5e-05	0.000538547	yes
SMU_462	conserved hypothetical protein	NC_004350.2:430412-430637	Micro-G_3	Normal-G_3	OK	64.5811	236.369	1.87186	10.7369	5e-05	0.000538547	yes
SMU_1771c		NC_004350.2:1675929-1677548	Micro-G_3	Normal-G_3	OK	3.27591	11.9602	1.86828	0.614353	0.63255	0.779269	no
SMU_1945	hypothetical	NC_004350.2:1824904-1826351	Micro-G_3	Normal-G_3	OK	63.2922	218.295	1.78618	3.64832	5e-05	0.000538547	yes
SMU_145	conserved hypothetical protein	NC_004350.2:148735-149920	Micro-G_3	Normal-G_3	OK	12.2668	42.2819	1.78528	3.93572	5e-05	0.000538547	yes
argD	putative N-acetylornithine aminotransferase	NC_004350.2:625217-626357	Micro-G_3	Normal-G_3	OK	29.7356	102.099	1.77971	4.41216	5e-05	0.000538547	yes
topA	putative DNA topoisomerase I	NC_004350.2:946848-948966	Micro-G_3	Normal-G_3	OK	88.9682	281.145	1.65995	4.10536	5e-05	0.000538547	yes
SMU_263	putative amino acid antiporter	NC_004350.2:253300-254659	Micro-G_3	Normal-G_3	OK	4.28616	13.4861	1.65372	3.31215	5e-05	0.000538547	yes
pyrK	putative dihydroorotate dehydrogenase, electron transfer subunit	NC_004350.2:1165211-1165988	Micro-G_3	Normal-G_3	OK	142.209	444.761	1.64502	4.59923	5e-05	0.000538547	yes
SMU_668c	ribonucleotide reductase, large subunit	NC_004350.2:628002-630162	Micro-G_3	Normal-G_3	OK	174.368	539.034	1.62824	3.82121	5e-05	0.000538547	yes
SMU_1435c	hypothetical	NC_004350.2:1367787-1367949	Micro-G_3	Normal-G_3	OK	54.1956	167.452	1.6275	16.8697	0.0014	0.0087071	yes
SMU_1284c	hypothetical	NC_004350.2:1212112-1212772	Micro-G_3	Normal-G_3	OK	14.6397	44.7272	1.61127	3.87442	5e-05	0.000538547	yes
nrdG	putative ribonucleotide reductase, small subunit	NC_004350.2:626480-627440	Micro-G_3	Normal-G_3	OK	175.248	530.431	1.59777	4.38804	5e-05	0.000538547	yes
SMU_948	conserved hypothetical protein	NC_004350.2:897863-898034	Micro-G_3	Normal-G_3	OK	220.743	664.231	1.58931	18.8893	5e-05	0.000538547	yes
SMU_264	conserved hypothetical protein	NC_004350.2:254668-255778	Micro-G_3	Normal-G_3	OK	5.55762	16.7063	1.58786	3.2794	5e-05	0.000538547	yes
mvaA	putative hydroxymethylglutaryl-CoA reductase	NC_004350.2:892869-895306	Micro-G_3	Normal-G_3	OK	67.2252	200.176	1.5742	2.94748	5e-05	0.000538547	yes
SMU_919c	putative ATPase, confers aluminum resistance	NC_004350.2:872225-874038	Micro-G_3	Normal-G_3	OK	53.3606	157.704	1.56337	1.85453	0.00175	0.0101934	yes
SMU_1147c		NC_004350.2:1086867-1087053	Micro-G_3	Normal-G_3	NOTEST	1.29773	3.83332	1.56261	0	1	1	no
argJ	putative ornithine acetyltransferase/N-acetylglutamate synthase	NC_004350.2:623122-624316	Micro-G_3	Normal-G_3	OK	13.037	37.7124	1.53242	3.48494	5e-05	0.000538547	yes
SMU_1369		NC_004350.2:1301827-1301950	Micro-G_3	Normal-G_3	NOTEST	12.5923	36.4091	1.53175	0	1	1	no
SMU_1946	hypothetical	NC_004350.2:1824904-1826351	Micro-G_3	Normal-G_3	OK	65.165	181.811	1.48027	2.12082	0.0006	0.00446641	yes
SMU_2026c		NC_004350.2:1895023-1895134	Micro-G_3	Normal-G_3	OK	360.134	1001.1	1.47498	189.962	0.05435	0.146555	no
SMU_63c	hypothetical	NC_004350.2:63078-64920	Micro-G_3	Normal-G_3	OK	216.383	600.264	1.47201	3.57085	5e-05	0.000538547	yes
SMU_1286c	multidrug resistance protein/permease	NC_004350.2:1212773-1213952	Micro-G_3	Normal-G_3	OK	14.2095	38.9843	1.45603	3.34799	5e-05	0.000538547	yes
psaB	putative ABC transporter, permease protein	NC_004350.2:1806431-1809044	Micro-G_3	Normal-G_3	OK	45.3258	121.957	1.42796	3.52058	5e-05	0.000538547	yes
SMU_943c	putative hydroxymethylglutaryl-CoA synthase	NC_004350.2:892869-895306	Micro-G_3	Normal-G_3	OK	71.4015	191.647	1.42443	2.22708	0.00015	0.001446	yes
SMU_2136c	hypothetical	NC_004350.2:2001954-2002131	Micro-G_3	Normal-G_3	OK	166.738	447	1.42269	14.5522	5e-05	0.000538547	yes
SMU_2003a	50S ribosomal protein L36	NC_004350.2:1882207-1882324	Micro-G_3	Normal-G_3	OK	3697.05	9793.99	1.40552	183.603	5e-05	0.000538547	yes
gid	putative glucose-inhibited division protein	NC_004350.2:949331-950666	Micro-G_3	Normal-G_3	OK	93.4895	247.306	1.40342	3.61882	5e-05	0.000538547	yes
arcC	putative carbamate kinase	NC_004350.2:255809-256760	Micro-G_3	Normal-G_3	OK	7.05082	18.5752	1.39752	2.99452	5e-05	0.000538547	yes
SMU_1927	putative ABC transporter, ATP-binding protein	NC_004350.2:1805722-1806430	Micro-G_3	Normal-G_3	OK	44.9686	117.695	1.38806	3.77518	5e-05	0.000538547	yes
rl29	50s ribosomal protein L29	NC_004350.2:1890263-1890473	Micro-G_3	Normal-G_3	OK	287.92	752.303	1.38564	10.191	5e-05	0.000538547	yes
comE	putative response regulator of the competence regulon	NC_004350.2:1795289-1797364	Micro-G_3	Normal-G_3	OK	329.758	850.571	1.36702	1.82809	0.00405	0.0203344	yes
SMU_132	hippurate amidohydrolase	NC_004350.2:135748-136885	Micro-G_3	Normal-G_3	OK	200.96	517.872	1.36569	3.50592	5e-05	0.000538547	yes
SMU_690	hypothetical	NC_004350.2:656617-657205	Micro-G_3	Normal-G_3	OK	155.668	398.335	1.35551	4.23105	5e-05	0.000538547	yes
dinF	damage-inducible protein;possible cation efflux pump (multidrug resistance protein)	NC_004350.2:121343-122672	Micro-G_3	Normal-G_3	OK	67.6632	173.055	1.35478	3.45857	5e-05	0.000538547	yes
rl22	50S ribosomal protein L22	NC_004350.2:1891565-1891910	Micro-G_3	Normal-G_3	OK	442.623	1119.91	1.33923	5.49725	5e-05	0.000538547	yes
nusG	putative transcription antitermination factor	NC_004350.2:1826567-1827104	Micro-G_3	Normal-G_3	OK	164.487	415.364	1.3364	4.20897	5e-05	0.000538547	yes
SMU_914c	conserved hypothetical protein	NC_004350.2:871232-871616	Micro-G_3	Normal-G_3	OK	136.567	344.552	1.33511	4.89406	5e-05	0.000538547	yes
SMU_169	50S ribosomal protein L13	NC_004350.2:169797-170244	Micro-G_3	Normal-G_3	OK	1242.89	3135.04	1.33479	4.58263	5e-05	0.000538547	yes
rs3	30S ribosomal protein S3	NC_004350.2:1890899-1891526	Micro-G_3	Normal-G_3	OK	477.949	1190.05	1.3161	3.87595	5e-05	0.000538547	yes
SMU_1219c	conserved hypothetical protein	NC_004350.2:1161510-1161852	Micro-G_3	Normal-G_3	OK	113.276	282.036	1.31604	5.12767	5e-05	0.000538547	yes
rl16	50S ribosomal protein L16	NC_004350.2:1890482-1890896	Micro-G_3	Normal-G_3	OK	658.213	1616.55	1.29629	4.67663	5e-05	0.000538547	yes
SMU_1205c	hypothetical	NC_004350.2:1146795-1147284	Micro-G_3	Normal-G_3	OK	73.4273	179.626	1.29061	4.05432	5e-05	0.000538547	yes
SMU_1296	putative glutathione S-transferase	NC_004350.2:1222268-1223060	Micro-G_3	Normal-G_3	OK	71.737	174.106	1.27918	3.49513	5e-05	0.000538547	yes
SMU_669c	putative glutaredoxin	NC_004350.2:630361-630586	Micro-G_3	Normal-G_3	OK	433.2	1050.49	1.27796	8.5539	5e-05	0.000538547	yes
SMU_1888	hypothetical protein; possible transposase fragment	NC_004350.2:1780764-1780971	Micro-G_3	Normal-G_3	OK	18.4367	44.6789	1.27701	6.16137	0.0075	0.0326411	yes
SMU_2104	conserved hypothetical protein; possible integral membrane protein	NC_004350.2:1975801-1977646	Micro-G_3	Normal-G_3	OK	148.016	357.681	1.27292	3.21632	5e-05	0.000538547	yes
SMU_2167	50S Ribosomal Protein L2	NC_004350.2:1892306-1893146	Micro-G_3	Normal-G_3	OK	618.878	1493.57	1.27104	3.23116	5e-05	0.000538547	yes
rpoA	DNA-directed RNA polymerase, alpha subunit	NC_004350.2:1880437-1881376	Micro-G_3	Normal-G_3	OK	874.793	2109.2	1.26968	3.1044	5e-05	0.000538547	yes
SMU_109	conserved hypothetical protein; possible permease (efflux protein)	NC_004350.2:109581-110682	Micro-G_3	Normal-G_3	OK	12.9105	31.1219	1.26938	2.95537	5e-05	0.000538547	yes
tgt	putative tRNA-guanine transglycosylase; queuine tRNA-ribosyltransferase	NC_004350.2:288081-289787	Micro-G_3	Normal-G_3	OK	44.538	106.634	1.25956	2.42968	0.0012	0.00768638	yes
SMU_11		NC_004350.2:8851-9601	Micro-G_3	Normal-G_3	OK	348.62	828.822	1.24941	0.247818	0.71375	0.837559	no
SMU_724	putative glycerophosphoryl diester phosphodiesterase	NC_004350.2:684777-685518	Micro-G_3	Normal-G_3	OK	47.6744	112.591	1.23981	3.43179	5e-05	0.000538547	yes
rs17	30S ribosomal protein S17	NC_004350.2:1889982-1890243	Micro-G_3	Normal-G_3	OK	465.649	1099.33	1.23931	6.78503	5e-05	0.000538547	yes
SMU_2023c	30S ribosomal protein S19	NC_004350.2:1891926-1892205	Micro-G_3	Normal-G_3	OK	461.845	1079.98	1.22553	6.08719	5e-05	0.000538547	yes
SMU_1545c	conserved hypothetical; possible citrulline cluster-linked gene	NC_004350.2:1473584-1474097	Micro-G_3	Normal-G_3	OK	191.866	445.951	1.21679	3.89491	5e-05	0.000538547	yes
SMU_687c		NC_004350.2:652697-652832	Micro-G_3	Normal-G_3	OK	18.2387	42.1123	1.20724	12.0515	0.2036	0.373493	no
SMU_386	putative ribosomal-protein-alanine acetyltransferase	NC_004350.2:363735-364856	Micro-G_3	Normal-G_3	OK	87.8216	201.668	1.19934	1.63851	0.00495	0.0239789	yes
SMU_2024c	50S ribosomal protein L4	NC_004350.2:1893514-1894138	Micro-G_3	Normal-G_3	OK	694.944	1590.33	1.19436	3.51961	5e-05	0.000538547	yes
SMU_1093	ABC transporter permease	NC_004350.2:1036486-1037995	Micro-G_3	Normal-G_3	OK	72.7905	164.831	1.17917	2.95495	5e-05	0.000538547	yes
SMU_1792c	hypothetical	NC_004350.2:1698254-1698428	Micro-G_3	Normal-G_3	OK	88.1576	199.598	1.17894	11.2234	0.00305	0.0162442	yes
SMU_276c		NC_004350.2:266179-266341	Micro-G_3	Normal-G_3	NOTEST	2.37475	5.37126	1.17748	0	1	1	no
SMU_1788c	putative bacterocin transport accessory protein, Bta	NC_004350.2:1694784-1695132	Micro-G_3	Normal-G_3	OK	1060.4	2388.6	1.17156	5.00613	5e-05	0.000538547	yes
rs11	30S ribosomal protein S11	NC_004350.2:1881421-1881805	Micro-G_3	Normal-G_3	OK	1047.69	2359.18	1.17108	4.45479	5e-05	0.000538547	yes
SMU_1817c		NC_004350.2:1715070-1715277	Micro-G_3	Normal-G_3	OK	6.09726	13.5105	1.14784	3.86711	0.0936	0.214579	no
SMU_611	putative ATP-dependent RNA helicase, DEAD-box family	NC_004350.2:574294-575848	Micro-G_3	Normal-G_3	OK	363.135	801.102	1.14148	2.74928	5e-05	0.000538547	yes
SMU_806c	putative glutamine ABC transporter, permease protein	NC_004350.2:751260-754187	Micro-G_3	Normal-G_3	OK	273.438	603.215	1.14146	1.95689	0.0009	0.00606713	yes
glpF	putative glycerol uptake facilitator protein	NC_004350.2:372546-373416	Micro-G_3	Normal-G_3	OK	249.753	549.896	1.13866	3.08456	5e-05	0.000538547	yes
SMU_591c	hypothetical	NC_004350.2:550026-551145	Micro-G_3	Normal-G_3	OK	36.3827	79.9097	1.13512	2.91319	5e-05	0.000538547	yes
SMU_1395c		NC_004350.2:1323800-1323929	Micro-G_3	Normal-G_3	OK	85.3416	185.921	1.12337	29.3354	0.08215	0.195779	no
otcA	putative ornithine carbamoyltransferase	NC_004350.2:252183-253203	Micro-G_3	Normal-G_3	OK	6.34415	13.8151	1.12275	2.29899	0.0017	0.00999268	yes
rl17	50S ribosomal protein L17	NC_004350.2:1880032-1880419	Micro-G_3	Normal-G_3	OK	966.038	2100.58	1.12064	4.34595	5e-05	0.000538547	yes
SMU_1378	glycerophosphodiester phosphodiesterase homolog	NC_004350.2:1306650-1307187	Micro-G_3	Normal-G_3	OK	7.62575	16.5082	1.11423	2.48219	0.00275	0.0149774	yes
SMU_1507c		NC_004350.2:1431234-1433947	Micro-G_3	Normal-G_3	OK	14.9726	32.3751	1.11256	1.29719	0.2789	0.460459	no
SMU_642	hypothetical	NC_004350.2:601169-601451	Micro-G_3	Normal-G_3	OK	36.565	78.7932	1.10761	4.32693	0.0017	0.00999268	yes
SMU_644	putative competence protein/transcription factor	NC_004350.2:602757-603696	Micro-G_3	Normal-G_3	OK	6.66256	14.2508	1.0969	2.31304	0.00135	0.00847818	yes
SMU_2137c	conserved hypothetical	NC_004350.2:2002150-2002423	Micro-G_3	Normal-G_3	OK	226.233	481.181	1.08877	5.50325	0.00015	0.001446	yes
SMU_1354c	putative transposase fragment	NC_004350.2:1293678-1293939	Micro-G_3	Normal-G_3	OK	33.1158	70.2488	1.08495	4.44041	0.00345	0.0179288	yes
SMU_954	putative pyridoxal kinase	NC_004350.2:904058-905440	Micro-G_3	Normal-G_3	OK	112.992	237.744	1.07319	2.27244	0.00155	0.00936802	yes
lplA	putative lipoate-protein ligase	NC_004350.2:134494-135484	Micro-G_3	Normal-G_3	OK	1087.17	2285.45	1.0719	2.59099	0.0003	0.00257067	yes
SMU_2109	putative MDR permease; possible multidrug efflux pump	NC_004350.2:1980144-1981524	Micro-G_3	Normal-G_3	OK	26.6239	55.9572	1.07161	2.55891	0.0001	0.00100942	yes
SMU_94c		NC_004350.2:96290-96461	Micro-G_3	Normal-G_3	OK	27.3193	57.4105	1.07139	7.73073	0.04665	0.129785	no
SMU_893	putative anticodon nuclease	NC_004350.2:848734-849880	Micro-G_3	Normal-G_3	OK	37.0044	77.7535	1.07121	2.69944	5e-05	0.000538547	yes
wapE	cell-wall protein	NC_004350.2:1034633-1036157	Micro-G_3	Normal-G_3	OK	180.83	379.698	1.07022	2.83495	5e-05	0.000538547	yes
pyrA	putative carbamoyl phosphate synthetase, small subunit	NC_004350.2:806268-807357	Micro-G_3	Normal-G_3	OK	498.504	1044.2	1.06673	2.8296	5e-05	0.000538547	yes
SMU_1411	conserved hypothetical	NC_004350.2:1340275-1341451	Micro-G_3	Normal-G_3	OK	9.77184	20.317	1.05598	2.35481	0.0008	0.00564982	yes
SMU_561c	putative hydrolase (MutT family)	NC_004350.2:524567-525083	Micro-G_3	Normal-G_3	OK	273.04	567.226	1.05481	3.5652	5e-05	0.000538547	yes
SMU_525	putative ABC transporter, ATP-binding protein	NC_004350.2:490388-493884	Micro-G_3	Normal-G_3	OK	126.115	261.741	1.0534	1.58	0.0058	0.0268163	yes
SMU_1884c	hypothetical	NC_004350.2:1777566-1778640	Micro-G_3	Normal-G_3	OK	45.571	94.521	1.05252	2.74267	5e-05	0.000538547	yes
SMU_314		NC_004350.2:300737-300899	Micro-G_3	Normal-G_3	OK	7.82951	16.2347	1.05208	5.28225	0.23565	0.41079	no
murZ	UDP-N-acetylglucosamine-1-carboxyvinyl transferase	NC_004350.2:1498052-1499312	Micro-G_3	Normal-G_3	OK	243.348	504.515	1.05188	2.73644	5e-05	0.000538547	yes
SMU_641	putative oxidoreductase	NC_004350.2:599956-600925	Micro-G_3	Normal-G_3	OK	32.5625	67.2607	1.04655	2.64094	0.0002	0.00182749	yes
SMU_935	putative amino acid ABC transporter, permease protein	NC_004350.2:886956-887631	Micro-G_3	Normal-G_3	OK	21.126	43.6257	1.04616	2.49468	0.0012	0.00768638	yes
SMU_697	putative translation initiation factor IF3	NC_004350.2:660633-661164	Micro-G_3	Normal-G_3	OK	378.641	776.934	1.03696	3.3254	0.0001	0.00100942	yes
SMU_1373c		NC_004350.2:1303977-1304160	Micro-G_3	Normal-G_3	OK	17.614	36.0832	1.0346	5.74336	0.06825	0.170891	no
SMU_1438c	putative Zn-dependent protease	NC_004350.2:1370233-1370932	Micro-G_3	Normal-G_3	OK	67.1562	137.303	1.03177	2.86889	0.00015	0.001446	yes
rl1	50S ribosomal protein L1	NC_004350.2:1552197-1552887	Micro-G_3	Normal-G_3	OK	1488.1	3025.84	1.02386	2.72279	0.0004	0.00322678	yes
comD	putative histidine kinase of the competence regulon	NC_004350.2:1795289-1797364	Micro-G_3	Normal-G_3	OK	255.737	518.555	1.01984	1.82707	0.00425	0.0211186	yes
citZ	citrate synthase	NC_004350.2:633511-634630	Micro-G_3	Normal-G_3	OK	40.1387	81.2272	1.01697	2.58585	5e-05	0.000538547	yes
SMU_1208c	hypothetical	NC_004350.2:1148711-1149467	Micro-G_3	Normal-G_3	OK	98.7932	199.601	1.01463	2.90109	0.00015	0.001446	yes
pcrA	ATP-dependent DNA helicase	NC_004350.2:1113510-1115712	Micro-G_3	Normal-G_3	OK	108.926	220.044	1.01445	2.57707	5e-05	0.000538547	yes
spaP	cell surface antigen SpaP	NC_004350.2:569316-574005	Micro-G_3	Normal-G_3	OK	1510.89	3044.16	1.01064	1.89892	0.0019	0.0109349	yes
ftsL	putative cell division protein	NC_004350.2:422411-422735	Micro-G_3	Normal-G_3	OK	217.817	436.037	1.00133	4.34783	0.00025	0.00220091	yes
trkH		NC_004350.2:1619742-1621182	Micro-G_3	Normal-G_3	OK	278.794	555.309	0.994093	2.61728	5e-05	0.000538547	yes
truA		NC_004350.2:89442-91400	Micro-G_3	Normal-G_3	OK	354.644	704.62	0.990475	1.90029	0.0099	0.0407846	yes
rl24		NC_004350.2:1889116-1889422	Micro-G_3	Normal-G_3	OK	430.227	854.735	0.99038	4.49308	0.0002	0.00182749	yes
SMU_940c		NC_004350.2:891631-892598	Micro-G_3	Normal-G_3	OK	1168.74	2320.26	0.989333	2.04199	0.00785	0.033783	yes
SMU_727		NC_004350.2:686921-688176	Micro-G_3	Normal-G_3	OK	28.8398	57.1979	0.987901	1.18774	0.2199	0.393291	no
SMU_301		NC_004350.2:288081-289787	Micro-G_3	Normal-G_3	OK	65.9995	130.148	0.97963	1.13673	0.04565	0.127926	no
metB		NC_004350.2:1590477-1591572	Micro-G_3	Normal-G_3	OK	38.774	76.3659	0.977841	2.49867	0.00035	0.00292121	yes
pyrDB		NC_004350.2:1163587-1165202	Micro-G_3	Normal-G_3	OK	147.767	290.487	0.975146	1.33002	0.0216	0.0738383	no
cah		NC_004350.2:1525585-1526356	Micro-G_3	Normal-G_3	OK	73.3021	143.343	0.96755	2.63461	0.00045	0.00352683	yes
SMU_40		NC_004350.2:44517-44764	Micro-G_3	Normal-G_3	OK	125.585	245.009	0.96417	1.38847	0.01905	0.0678898	no
SMU_1881c		NC_004350.2:1773448-1775740	Micro-G_3	Normal-G_3	OK	170.438	331.859	0.961323	2.36886	0.0002	0.00182749	yes
recJ		NC_004350.2:1398202-1402094	Micro-G_3	Normal-G_3	OK	110.846	215.536	0.959374	1.69069	0.0074	0.0324255	yes
SMU_2066c		NC_004350.2:1941229-1945110	Micro-G_3	Normal-G_3	OK	128.944	250.692	0.959175	1.89472	0.00245	0.0135347	yes
citC		NC_004350.2:964940-965990	Micro-G_3	Normal-G_3	OK	44.6717	86.7513	0.957523	2.4977	0.0003	0.00257067	yes
SMU_86		NC_004350.2:89442-91400	Micro-G_3	Normal-G_3	OK	210.111	407.364	0.955168	0.802858	0.1719	0.331423	no
rpoB		NC_004350.2:1860671-1864235	Micro-G_3	Normal-G_3	OK	605.699	1173.94	0.954682	1.87472	0.002	0.0114762	yes
SMU_592c		NC_004350.2:551151-551793	Micro-G_3	Normal-G_3	OK	33.215	64.3714	0.954584	2.55889	0.001	0.00667128	yes
SMU_1882c		NC_004350.2:1776289-1776643	Micro-G_3	Normal-G_3	OK	1282.42	2483.51	0.953508	4.16634	5e-05	0.000538547	yes
pyrE		NC_004350.2:1162857-1163487	Micro-G_3	Normal-G_3	OK	419.168	808.522	0.947758	2.97364	0.00025	0.00220091	yes
SMU_1982c		NC_004350.2:1852499-1855106	Micro-G_3	Normal-G_3	OK	22.0687	42.4101	0.942404	1.36998	0.27465	0.456841	no
htpX		NC_004350.2:1809180-1810080	Micro-G_3	Normal-G_3	OK	329.685	631.929	0.938673	2.7106	0.00025	0.00220091	yes
SMU_357		NC_004350.2:334094-334508	Micro-G_3	Normal-G_3	OK	2819.41	5398.89	0.93727	3.25763	0.0006	0.00446641	yes
SMU_1355c		NC_004350.2:1293953-1294247	Micro-G_3	Normal-G_3	OK	54.1332	103.592	0.936325	3.74226	0.00385	0.0194824	yes
SMU_1074	phosphopantothenate--cysteine ligase	NC_004350.2:1017841-1019060	Micro-G_3	Normal-G_3	OK	165.151	315.21	0.932529	2.33016	0.0028	0.0151216	yes
SMU_1511c		NC_004350.2:1437639-1438161	Micro-G_3	Normal-G_3	OK	171.223	325.622	0.927317	3.02797	0.0002	0.00182749	yes
mutE2		NC_004350.2:615640-617135	Micro-G_3	Normal-G_3	OK	7.83325	14.8575	0.923508	1.42315	0.0972	0.220213	no
SMU_823		NC_004350.2:768685-769021	Micro-G_3	Normal-G_3	OK	448.798	850.305	0.921912	4.04962	0.00035	0.00292121	yes
dfrA		NC_004350.2:897333-897846	Micro-G_3	Normal-G_3	OK	863.357	1634.76	0.921047	3.20262	0.00015	0.001446	yes
SMU_1552c		NC_004350.2:1478104-1478654	Micro-G_3	Normal-G_3	OK	5.70114	10.7797	0.918999	1.88848	0.07985	0.192439	no
SMU_1279c		NC_004350.2:1208594-1209821	Micro-G_3	Normal-G_3	OK	192.888	364.649	0.918744	2.50665	0.0003	0.00257067	yes
SMU_1372c		NC_004350.2:1303559-1303802	Micro-G_3	Normal-G_3	OK	17.6548	33.3521	0.917722	3.51406	0.03585	0.108677	no
SMU_1456c		NC_004350.2:1386766-1387371	Micro-G_3	Normal-G_3	OK	29.2642	55.2406	0.916593	3.32947	0.7603	0.868914	no
livH		NC_004350.2:1584196-1585066	Micro-G_3	Normal-G_3	OK	365.555	689.606	0.915686	2.67367	0.0003	0.00257067	yes
rl14		NC_004350.2:1889587-1889956	Micro-G_3	Normal-G_3	OK	475.07	895.804	0.915043	3.54103	0.00055	0.0041748	yes
SMU_934		NC_004350.2:886255-886948	Micro-G_3	Normal-G_3	OK	35.2993	66.553	0.914867	2.28512	0.0028	0.0151216	yes
SMU_955		NC_004350.2:904058-905440	Micro-G_3	Normal-G_3	OK	157.541	296.925	0.914377	1.32217	0.0251	0.082161	no
pyrB		NC_004350.2:805213-806140	Micro-G_3	Normal-G_3	OK	489.043	920.193	0.911976	2.56279	0.0003	0.00257067	yes
SMU_1006		NC_004350.2:960369-961122	Micro-G_3	Normal-G_3	OK	61.2481	115.184	0.911203	2.53912	0.0006	0.00446641	yes
SMU_16		NC_004350.2:15139-16555	Micro-G_3	Normal-G_3	OK	50.7727	95.3853	0.909714	2.29761	0.0007	0.00507368	yes
SMU_941c		NC_004350.2:891631-892598	Micro-G_3	Normal-G_3	OK	1897.95	3561.95	0.908227	1.06981	0.0731	0.179766	no
hsdS		NC_004350.2:845295-848704	Micro-G_3	Normal-G_3	OK	34.473	64.5693	0.90538	1.35702	0.02175	0.0739972	no
SMU_630		NC_004350.2:589430-590486	Micro-G_3	Normal-G_3	OK	381.147	713.007	0.903571	2.47502	0.0002	0.00182749	yes
rs13		NC_004350.2:1881822-1882188	Micro-G_3	Normal-G_3	OK	1575.44	2932.78	0.896514	3.57425	0.0005	0.0038254	yes
SMU_1638c		NC_004350.2:1561425-1561587	Micro-G_3	Normal-G_3	OK	517.952	963.775	0.895878	13.9156	0.003	0.0160222	yes
SMU_358		NC_004350.2:334525-334996	Micro-G_3	Normal-G_3	OK	2799.65	5207.81	0.89543	2.84428	0.0015	0.0091519	yes
SMU_2148c		NC_004350.2:2012356-2014804	Micro-G_3	Normal-G_3	OK	85.9795	159.921	0.895298	1.11656	0.12825	0.27262	no
SMU_87		NC_004350.2:91444-92008	Micro-G_3	Normal-G_3	OK	223.148	414.982	0.895046	2.7596	0.00145	0.00896026	yes
queA		NC_004350.2:593403-594432	Micro-G_3	Normal-G_3	OK	225.302	418.983	0.89503	2.51571	5e-05	0.000538547	yes
SMU_1046c		NC_004350.2:992785-995146	Micro-G_3	Normal-G_3	OK	165.009	305.891	0.89047	1.27315	0.028	0.0893775	no
SMU_295		NC_004350.2:282082-282951	Micro-G_3	Normal-G_3	OK	21.4219	39.6509	0.888266	0.886358	0.13475	0.281167	no
SMU_524		NC_004350.2:490388-493884	Micro-G_3	Normal-G_3	OK	159.767	295.454	0.886967	1.63157	0.01175	0.0464221	yes
SMU_1097c		NC_004350.2:1038785-1042469	Micro-G_3	Normal-G_3	OK	300.665	555.892	0.886646	0.812527	0.3594	0.544323	no
SMU_1636c		NC_004350.2:1560389-1560974	Micro-G_3	Normal-G_3	OK	228.313	421.173	0.883398	2.80727	0.00035	0.00292121	yes
SMU_905		NC_004350.2:859288-861025	Micro-G_3	Normal-G_3	OK	65.5322	120.883	0.883342	2.25834	0.00045	0.00352683	yes
SMU_650		NC_004350.2:609120-611739	Micro-G_3	Normal-G_3	OK	458.793	844.627	0.880472	1.92929	0.0016	0.00960997	yes
SMU_953c		NC_004350.2:902698-903961	Micro-G_3	Normal-G_3	OK	115.866	213.099	0.879065	2.34274	0.00045	0.00352683	yes
rl3		NC_004350.2:1894162-1894789	Micro-G_3	Normal-G_3	OK	1131.12	2077.85	0.877338	2.54201	0.0015	0.0091519	yes
SMU_2079c		NC_004350.2:1953223-1953909	Micro-G_3	Normal-G_3	OK	1928.41	3540.2	0.876418	1.39044	0.016	0.0595521	no
SMU_2129c		NC_004350.2:1996342-1996684	Micro-G_3	Normal-G_3	OK	130.833	239.97	0.875128	3.48092	0.00125	0.0079538	yes
SMU_1475c		NC_004350.2:1402121-1403991	Micro-G_3	Normal-G_3	OK	122.151	223.874	0.874021	0.645012	0.39985	0.586092	no
rpoC		NC_004350.2:1856806-1860463	Micro-G_3	Normal-G_3	OK	822.478	1504.24	0.870986	1.70058	0.0054	0.0254553	yes
SMU_820		NC_004350.2:764098-765619	Micro-G_3	Normal-G_3	OK	593.209	1084.81	0.870825	2.02778	0.00205	0.0116935	yes
mutG		NC_004350.2:615640-617135	Micro-G_3	Normal-G_3	OK	8.178	14.9326	0.868644	1.20548	0.039	0.115858	no
SMU_1044c		NC_004350.2:992785-995146	Micro-G_3	Normal-G_3	OK	105.092	191.318	0.864311	1.40995	0.04585	0.1283	no
rl5		NC_004350.2:1888550-1889093	Micro-G_3	Normal-G_3	OK	629.72	1145.28	0.862924	2.76462	0.0009	0.00606713	yes
dltD		NC_004350.2:1601465-1602963	Micro-G_3	Normal-G_3	OK	632.466	1146.08	0.857643	1.95859	0.0033	0.0172423	yes
SMU_2166		NC_004350.2:1893163-1893463	Micro-G_3	Normal-G_3	OK	378.98	685.841	0.855751	3.81061	0.0019	0.0109349	yes
SMU_1338c		NC_004350.2:1258544-1259699	Micro-G_3	Normal-G_3	OK	23.5257	42.5513	0.854963	2.05579	0.00225	0.0126842	yes
SMU_1434c		NC_004350.2:1366505-1367669	Micro-G_3	Normal-G_3	OK	172.477	311.864	0.854514	2.32657	0.0006	0.00446641	yes
SMU_1875		NC_004350.2:1766521-1768885	Micro-G_3	Normal-G_3	OK	69.6984	125.645	0.850152	2.1786	0.0005	0.0038254	yes
fol		NC_004350.2:789725-790982	Micro-G_3	Normal-G_3	OK	110.08	198.284	0.849007	2.26667	0.0009	0.00606713	yes
SMU_1853		NC_004350.2:1752704-1753367	Micro-G_3	Normal-G_3	OK	181.591	326.234	0.845214	2.57057	0.0008	0.00564982	yes
pyrF		NC_004350.2:1163587-1165202	Micro-G_3	Normal-G_3	OK	369.252	662.165	0.842583	1.94029	0.01005	0.0412264	yes
SMU_658		NC_004350.2:617510-618350	Micro-G_3	Normal-G_3	OK	16.8526	30.1773	0.840497	2.02808	0.0056	0.0260792	yes
SMU_1791c		NC_004350.2:1697006-1698107	Micro-G_3	Normal-G_3	OK	52.6357	94.1865	0.839478	2.15558	0.00165	0.00978831	yes
SMU_267c		NC_004350.2:257271-259536	Micro-G_3	Normal-G_3	OK	125.279	223.956	0.838072	2.16906	0.0005	0.0038254	yes
thiI		NC_004350.2:793148-794366	Micro-G_3	Normal-G_3	OK	177.707	317.252	0.836128	2.2578	0.0007	0.00507368	yes
SMU_1045c		NC_004350.2:992785-995146	Micro-G_3	Normal-G_3	OK	108.121	192.925	0.835392	1.38037	0.0564	0.149572	no
SMU_680		NC_004350.2:643924-644263	Micro-G_3	Normal-G_3	OK	49.5545	88.3063	0.8335	2.98438	0.0075	0.0326411	yes
lspA		NC_004350.2:801078-802420	Micro-G_3	Normal-G_3	OK	59.7357	106.379	0.832548	1.33163	0.13375	0.280598	no
SMU_702c		NC_004350.2:663016-664329	Micro-G_3	Normal-G_3	OK	232.187	413.45	0.832424	1.81003	0.03935	0.116718	no
SMU_237c		NC_004350.2:225476-227416	Micro-G_3	Normal-G_3	OK	96.4092	171.62	0.831973	1.7421	0.0087	0.0367842	yes
SMU_2065		NC_004350.2:1940178-1941195	Micro-G_3	Normal-G_3	OK	148.457	264.262	0.831922	2.31484	0.0009	0.00606713	yes
adhD		NC_004350.2:132643-134389	Micro-G_3	Normal-G_3	OK	1350.02	2399.3	0.829637	1.71195	0.00805	0.0344898	yes
SMU_739c		NC_004350.2:693189-694746	Micro-G_3	Normal-G_3	OK	59.5861	105.49	0.824062	2.06215	0.00145	0.00896026	yes
rl11		NC_004350.2:1552984-1553410	Micro-G_3	Normal-G_3	OK	2108.31	3730.95	0.823458	2.89967	0.0017	0.00999268	yes
SMU_170		NC_004350.2:170268-170661	Micro-G_3	Normal-G_3	OK	2068.05	3659.03	0.823188	3.09301	0.0016	0.00960997	yes
ftsH		NC_004350.2:12681-14652	Micro-G_3	Normal-G_3	OK	949.741	1679.12	0.822096	1.76331	0.00635	0.028739	yes
SMU_649		NC_004350.2:608405-608906	Micro-G_3	Normal-G_3	OK	347.205	611.389	0.816304	2.80145	0.00125	0.0079538	yes
SMU_523		NC_004350.2:486755-490250	Micro-G_3	Normal-G_3	OK	111.658	196.553	0.81583	0.469678	0.41815	0.604796	no
SMU_2131		NC_004350.2:1997818-1997983	Micro-G_3	Normal-G_3	OK	5.22029	9.18402	0.814996	2.71564	0.38335	0.568975	no
SMU_1432c		NC_004350.2:1365384-1366272	Micro-G_3	Normal-G_3	OK	239.559	420.423	0.811459	2.33827	0.00085	0.00587384	yes
SMU_1506c		NC_004350.2:1431234-1433947	Micro-G_3	Normal-G_3	OK	12.1622	21.3244	0.810099	1.25159	0.0573	0.151335	no
SMU_626		NC_004350.2:583199-586101	Micro-G_3	Normal-G_3	OK	2.82396	4.94464	0.808143	1.12287	0.05575	0.148655	no
rl19		NC_004350.2:1214631-1214979	Micro-G_3	Normal-G_3	OK	5996.37	10478.2	0.805226	3.08742	0.0043	0.0212574	yes
SMU_852		NC_004350.2:800164-801070	Micro-G_3	Normal-G_3	OK	101.597	177.459	0.804626	2.22985	0.0014	0.0087071	yes
SMU_1206c		NC_004350.2:1147386-1147944	Micro-G_3	Normal-G_3	OK	89.8407	156.773	0.803233	2.45913	0.00235	0.0130571	yes
SMU_1605		NC_004350.2:1535258-1536944	Micro-G_3	Normal-G_3	OK	43.7669	76.1398	0.79881	1.97311	0.00155	0.00936802	yes
livM		NC_004350.2:1581762-1584193	Micro-G_3	Normal-G_3	OK	350.928	610.318	0.798385	1.01202	0.08115	0.193995	no
nrgA		NC_004350.2:1575844-1577080	Micro-G_3	Normal-G_3	OK	7.22913	12.567	0.797753	1.62646	0.01465	0.0557105	no
livG		NC_004350.2:1581762-1584193	Micro-G_3	Normal-G_3	OK	397.38	690.491	0.797104	1.22236	0.0964	0.219452	no
greA		NC_004350.2:1632824-1633307	Micro-G_3	Normal-G_3	OK	394.294	684.733	0.79627	2.82341	0.00115	0.00744027	yes
SMU_1143c		NC_004350.2:1082903-1083824	Micro-G_3	Normal-G_3	OK	160.817	278.283	0.791128	2.25777	0.0011	0.00718915	yes
SMU_2135c		NC_004350.2:2001239-2001851	Micro-G_3	Normal-G_3	OK	1594.35	2758.77	0.791059	2.30859	0.0035	0.0181398	yes
SMU_1007		NC_004350.2:961123-963127	Micro-G_3	Normal-G_3	OK	62.0665	107.386	0.790918	2.02031	0.00135	0.00847818	yes
SMU_1502c		NC_004350.2:1429639-1429885	Micro-G_3	Normal-G_3	OK	392.072	677.629	0.789375	4.60083	0.00425	0.0211186	yes
SMU_1812		NC_004350.2:1710467-1711718	Micro-G_3	Normal-G_3	OK	194.699	336.298	0.788494	2.13915	0.00165	0.00978831	yes
SMU_929c		NC_004350.2:882694-883045	Micro-G_3	Normal-G_3	OK	3229.85	5572.45	0.786843	3.19001	0.0027	0.0147886	yes
SMU_1209c		NC_004350.2:1149742-1151083	Micro-G_3	Normal-G_3	OK	97.6918	168.361	0.785247	2.09379	0.00105	0.00693288	yes
SMU_1551c		NC_004350.2:1476452-1478068	Micro-G_3	Normal-G_3	OK	7.09328	12.2193	0.784633	1.00259	0.0834	0.197537	no
atpA		NC_004350.2:1453263-1453680	Micro-G_3	Normal-G_3	OK	979.275	1685.6	0.783473	2.95568	0.00165	0.00978831	yes
SMU_805c		NC_004350.2:751260-754187	Micro-G_3	Normal-G_3	OK	531.296	914.436	0.783367	1.17594	0.11225	0.2466	no
ftsW		NC_004350.2:671371-672649	Micro-G_3	Normal-G_3	OK	347.353	596.589	0.780333	2.05716	0.0024	0.0132966	yes
pepP		NC_004350.2:1746922-1750808	Micro-G_3	Normal-G_3	OK	225.97	387.265	0.777187	0.957484	0.1635	0.322319	no
SMU_1436c		NC_004350.2:1367962-1368751	Micro-G_3	Normal-G_3	OK	176.786	302.307	0.774007	2.27132	0.0018	0.010453	yes
SMU_383c		NC_004350.2:362046-363093	Micro-G_3	Normal-G_3	OK	11.2509	19.1997	0.77104	1.73986	0.01115	0.0445077	yes
SMU_1969c		NC_004350.2:1844143-1844931	Micro-G_3	Normal-G_3	OK	78.8639	134.575	0.770973	1.34546	0.02155	0.0737982	no
SMU_604		NC_004350.2:562430-562706	Micro-G_3	Normal-G_3	OK	49.4547	84.3717	0.770651	3.19438	0.01945	0.0688066	no
cysD		NC_004350.2:1111916-1113230	Micro-G_3	Normal-G_3	OK	184.636	314.817	0.769829	2.09395	0.00135	0.00847818	yes
argC		NC_004350.2:621941-622964	Micro-G_3	Normal-G_3	OK	14.7441	25.1314	0.769359	1.76069	0.0112	0.0446149	yes
rs5		NC_004350.2:1885787-1886282	Micro-G_3	Normal-G_3	OK	857.003	1460.68	0.769267	2.58038	0.0029	0.0155744	yes
SMU_1036		NC_004350.2:985063-985807	Micro-G_3	Normal-G_3	OK	26.324	44.7001	0.763898	1.96096	0.0074	0.0324255	yes
SMU_1473c		NC_004350.2:1398202-1402094	Micro-G_3	Normal-G_3	OK	201.004	339.612	0.756661	1.08991	0.13525	0.281905	no
SMU_689		NC_004350.2:653657-656597	Micro-G_3	Normal-G_3	OK	182.293	307.965	0.756504	1.8214	0.0037	0.018922	yes
dedA		NC_004350.2:1797835-1798474	Micro-G_3	Normal-G_3	OK	311.848	526.137	0.754595	2.35666	0.0023	0.0129283	yes
nylA		NC_004350.2:1160008-1161451	Micro-G_3	Normal-G_3	OK	117.991	199.063	0.754546	1.9767	0.00235	0.0130571	yes
SMU_725c		NC_004350.2:685822-686740	Micro-G_3	Normal-G_3	OK	146.545	246.956	0.752913	2.1218	0.0028	0.0151216	yes
pyrAB		NC_004350.2:807536-810716	Micro-G_3	Normal-G_3	OK	642.186	1081.75	0.752305	1.52948	0.0121	0.0474163	yes
SMU_1337c		NC_004350.2:1257766-1258516	Micro-G_3	Normal-G_3	OK	16.5988	27.9246	0.750456	1.74653	0.01885	0.0674263	no
SMU_1816c		NC_004350.2:1714503-1714737	Micro-G_3	Normal-G_3	OK	4.9318	8.29126	0.749477	2.04865	0.24425	0.420084	no
rs8		NC_004350.2:1887695-1888094	Micro-G_3	Normal-G_3	OK	944.233	1586.24	0.748399	2.83441	0.00425	0.0211186	yes
if1		NC_004350.2:1882349-1882568	Micro-G_3	Normal-G_3	OK	1282.77	2153.6	0.747492	5.72269	0.0043	0.0212574	yes
SMU_620		NC_004350.2:579128-579287	Micro-G_3	Normal-G_3	OK	475.623	798.26	0.747042	12.1708	0.01775	0.0640861	no
rl18		NC_004350.2:1886300-1886657	Micro-G_3	Normal-G_3	OK	838.632	1407.1	0.746613	3.0888	0.0037	0.018922	yes
SMU_420		NC_004350.2:392099-392691	Micro-G_3	Normal-G_3	OK	200.542	336.223	0.745516	1.13715	0.0492	0.13455	no
SMU_698		NC_004350.2:661198-661399	Micro-G_3	Normal-G_3	OK	400.933	671.72	0.744499	6.15014	0.00885	0.0371739	yes
SMU_627		NC_004350.2:586286-586913	Micro-G_3	Normal-G_3	OK	1542.48	2583.76	0.74422	2.18385	0.00505	0.0242803	yes
SMU_640c		NC_004350.2:598455-599829	Micro-G_3	Normal-G_3	OK	68.1123	113.985	0.742862	1.92945	0.00295	0.0157989	yes
mscL		NC_004350.2:763555-763939	Micro-G_3	Normal-G_3	OK	1903.7	3166.62	0.734135	2.86665	0.00435	0.0214496	yes
SMU_2143c		NC_004350.2:2009044-2010166	Micro-G_3	Normal-G_3	OK	194.213	322.831	0.733138	1.99674	0.00275	0.0149774	yes
SMU_847c		NC_004350.2:796971-797696	Micro-G_3	Normal-G_3	OK	619.254	1024.23	0.725929	1.19521	0.1934	0.361313	no
SMU_1152c		NC_004350.2:1089515-1091113	Micro-G_3	Normal-G_3	OK	236.19	390.637	0.725882	0.426693	0.4799	0.657136	no
pyrG		NC_004350.2:97803-99414	Micro-G_3	Normal-G_3	OK	538.337	890.066	0.725403	1.74354	0.00675	0.0300554	yes
SMU_1939c		NC_004350.2:1817264-1819695	Micro-G_3	Normal-G_3	OK	124.354	205.44	0.724259	1.21678	0.0757	0.18428	no
SMU_1474c		NC_004350.2:1398202-1402094	Micro-G_3	Normal-G_3	OK	142.283	234.107	0.718404	0.763535	0.1864	0.353467	no
comEB		NC_004350.2:1746300-1746753	Micro-G_3	Normal-G_3	OK	296.082	486.781	0.717276	2.53839	0.00485	0.023733	yes
SMU_936		NC_004350.2:887640-888405	Micro-G_3	Normal-G_3	OK	28.4175	46.6715	0.715759	1.7562	0.01675	0.0612789	no
thyA		NC_004350.2:895513-896353	Micro-G_3	Normal-G_3	OK	150.885	247.637	0.714776	1.99181	0.00565	0.0261856	yes
hemK		NC_004350.2:1027994-1030490	Micro-G_3	Normal-G_3	OK	143.039	234.74	0.714658	1.21004	0.0899	0.207329	no
SMU_1297		NC_004350.2:1223131-1224064	Micro-G_3	Normal-G_3	OK	343.24	561.499	0.710067	2.02786	0.00345	0.0179288	yes
dfp		NC_004350.2:1017841-1019060	Micro-G_3	Normal-G_3	OK	127.969	209.33	0.709981	0.96959	0.0978	0.221053	no
pbp2x		NC_004350.2:422738-424988	Micro-G_3	Normal-G_3	OK	249.256	407.308	0.708493	1.75072	0.0054	0.0254553	yes
SMU_143c		NC_004350.2:147294-147909	Micro-G_3	Normal-G_3	OK	1081.01	1766.33	0.708383	2.16793	0.0055	0.0256755	yes
SMU_1795c		NC_004350.2:1698791-1699535	Micro-G_3	Normal-G_3	OK	70.719	115.427	0.706813	1.97432	0.0072	0.0317657	yes
rl30		NC_004350.2:1885591-1885774	Micro-G_3	Normal-G_3	OK	1223.89	1996.94	0.70631	8.05406	0.0089	0.0372217	yes
SMU_688		NC_004350.2:652914-653412	Micro-G_3	Normal-G_3	OK	44.725	72.9039	0.704915	2.07425	0.01505	0.0566727	no
SMU_1772c		NC_004350.2:1675929-1677548	Micro-G_3	Normal-G_3	OK	213.755	348.196	0.703939	1.47076	0.1095	0.242383	no
SMU_1891c		NC_004350.2:1781566-1781879	Micro-G_3	Normal-G_3	OK	71.8712	117.032	0.703415	4.78279	0.13095	0.276833	no
folA		NC_004350.2:917436-918275	Micro-G_3	Normal-G_3	OK	337.188	548.871	0.702914	1.93346	0.06695	0.168511	no
csbB		NC_004350.2:1941229-1945110	Micro-G_3	Normal-G_3	OK	202.683	329.92	0.702895	0.818834	0.15975	0.31622	no
SMU_359		NC_004350.2:335164-337246	Micro-G_3	Normal-G_3	OK	1906.99	3102.43	0.702101	1.42167	0.02435	0.0806646	no
SMU_382c		NC_004350.2:361057-361912	Micro-G_3	Normal-G_3	OK	12.3246	19.8451	0.687239	1.57762	0.0295	0.0930867	no
glyA		NC_004350.2:1025748-1027985	Micro-G_3	Normal-G_3	OK	155.035	249.171	0.684537	1.21378	0.0383	0.114484	no
SMU_906		NC_004350.2:861035-862808	Micro-G_3	Normal-G_3	OK	87.6545	140.736	0.683088	1.76471	0.0052	0.0247546	yes
SMU_392c		NC_004350.2:367655-368828	Micro-G_3	Normal-G_3	OK	125.164	200.719	0.681355	1.84064	0.00655	0.0294368	yes
opuAb		NC_004350.2:1005346-1007077	Micro-G_3	Normal-G_3	OK	1062.65	1704.09	0.68134	1.50734	0.01825	0.0656455	no
smf		NC_004350.2:945911-946754	Micro-G_3	Normal-G_3	OK	4.683	7.50376	0.68018	1.3016	0.0691	0.172348	no
livF		NC_004350.2:1581762-1584193	Micro-G_3	Normal-G_3	OK	479.352	767.8	0.679644	1.05914	0.15725	0.313849	no
covS		NC_004350.2:1444055-1446908	Micro-G_3	Normal-G_3	OK	484.968	776.786	0.679627	0.96587	0.14245	0.293423	no
clpP		NC_004350.2:1587235-1587826	Micro-G_3	Normal-G_3	OK	1259.84	2015.61	0.677976	2.11105	0.00745	0.0325705	yes
comEA		NC_004350.2:583199-586101	Micro-G_3	Normal-G_3	OK	8.24978	13.198	0.677892	1.03169	0.1764	0.338407	no
citB		NC_004350.2:630840-633507	Micro-G_3	Normal-G_3	OK	45.5292	72.8239	0.67762	1.64081	0.0076	0.0329276	yes
pepN		NC_004350.2:1072327-1074877	Micro-G_3	Normal-G_3	OK	448.039	716.625	0.677593	1.50442	0.01535	0.0574656	no
SMU_321		NC_004350.2:304040-305235	Micro-G_3	Normal-G_3	OK	195.973	313.095	0.675944	1.18482	0.04455	0.126225	no
SMU_1140c		NC_004350.2:1081410-1082103	Micro-G_3	Normal-G_3	OK	172.426	275.43	0.675705	2.02365	0.00695	0.0308747	yes
trxB		NC_004350.2:430699-431614	Micro-G_3	Normal-G_3	OK	632.608	1007.94	0.672034	1.7897	0.00995	0.0409032	yes
gtfB		NC_004350.2:951111-955542	Micro-G_3	Normal-G_3	OK	46.0487	73.3384	0.671408	1.63235	0.0061	0.0278692	yes
kitH	thymidine kinase	NC_004350.2:1030549-1031134	Micro-G_3	Normal-G_3	OK	145.544	231.687	0.670725	2.06063	0.00845	0.0359638	yes
SMU_791c		NC_004350.2:741645-742105	Micro-G_3	Normal-G_3	OK	21.6547	34.4444	0.669593	0.795531	0.17175	0.331423	no
thiD		NC_004350.2:89442-91400	Micro-G_3	Normal-G_3	OK	303.479	482.048	0.667581	1.13798	0.1215	0.26086	no
idh		NC_004350.2:634631-635813	Micro-G_3	Normal-G_3	OK	54.4251	86.448	0.66756	1.72187	0.0105	0.0425294	yes
SMU_703c		NC_004350.2:663016-664329	Micro-G_3	Normal-G_3	OK	199.373	316.607	0.66722	1.28425	0.02575	0.0837201	no
SMU_1464c		NC_004350.2:1391888-1394050	Micro-G_3	Normal-G_3	OK	68.8171	109.077	0.664503	0.87892	0.24395	0.420029	no
dltA		NC_004350.2:1602977-1605787	Micro-G_3	Normal-G_3	OK	1028.77	1629.82	0.663802	0.980358	0.09235	0.211965	no
SMU_294		NC_004350.2:282082-282951	Micro-G_3	Normal-G_3	OK	39.4968	62.5637	0.663592	1.65283	0.05335	0.144465	no
SMU_2165		NC_004350.2:2032143-2032917	Micro-G_3	Normal-G_3	OK	279.905	443.308	0.663375	1.97522	0.006	0.0276086	yes
SMU_522		NC_004350.2:486755-490250	Micro-G_3	Normal-G_3	OK	220.013	347.994	0.66147	0.832169	0.20045	0.37018	no
mutY	A/G-specific adenine glycosylase	NC_004350.2:1758606-1759752	Micro-G_3	Normal-G_3	OK	290.714	459.594	0.660758	1.8416	0.0065	0.0292804	yes
SMU_1083c		NC_004350.2:1027994-1030490	Micro-G_3	Normal-G_3	OK	178.664	282.42	0.660592	1.10056	0.1685	0.326829	no
parC		NC_004350.2:1144146-1146603	Micro-G_3	Normal-G_3	OK	132.219	208.993	0.660523	1.67471	0.00715	0.0316174	yes
SMU_951		NC_004350.2:900228-901605	Micro-G_3	Normal-G_3	OK	132.365	209.197	0.660335	1.78783	0.0071	0.0314685	yes
SMU_371		NC_004350.2:352359-353911	Micro-G_3	Normal-G_3	OK	22.891	36.1673	0.659905	0.94627	0.10655	0.237764	no
SMU_751		NC_004350.2:703951-706502	Micro-G_3	Normal-G_3	OK	170.841	269.823	0.659363	1.5629	0.0114	0.0453179	yes
SMU_1139c		NC_004350.2:1080036-1081347	Micro-G_3	Normal-G_3	OK	83.9986	132.553	0.658129	1.73142	0.0093	0.03856	yes
SMU_1081c		NC_004350.2:1025748-1027985	Micro-G_3	Normal-G_3	OK	160.144	252.507	0.656955	1.19975	0.08105	0.193995	no
SMU_407		NC_004350.2:381675-382275	Micro-G_3	Normal-G_3	OK	33.3077	52.4568	0.655276	1.78848	0.0231	0.0778615	no
SMU_854		NC_004350.2:801078-802420	Micro-G_3	Normal-G_3	OK	99.0873	155.947	0.654286	1.33318	0.0204	0.0716415	no
SMU_928		NC_004350.2:880714-882639	Micro-G_3	Normal-G_3	OK	382.496	601.708	0.653618	1.16063	0.043	0.123369	no
SMU_1699c		NC_004350.2:1610930-1612405	Micro-G_3	Normal-G_3	OK	188.698	296.745	0.653148	1.2587	0.03095	0.0967125	no
SMU_514		NC_004350.2:481589-482156	Micro-G_3	Normal-G_3	OK	85.0892	133.604	0.650914	1.95754	0.01355	0.0522488	no
SMU_921		NC_004350.2:874589-875024	Micro-G_3	Normal-G_3	OK	179.893	282.129	0.649216	2.27714	0.01345	0.0519671	no
rl15		NC_004350.2:1883554-1885299	Micro-G_3	Normal-G_3	OK	965.393	1513.48	0.648683	0.500109	0.39535	0.581415	no
SMU_602		NC_004350.2:559937-560888	Micro-G_3	Normal-G_3	OK	215.779	337.704	0.646203	1.71512	0.01285	0.0498487	yes
SMU_1080c	transposon-like protein	NC_004350.2:1025132-1025747	Micro-G_3	Normal-G_3	OK	221.552	346.382	0.644717	2.00746	0.0105	0.0425294	yes
SMU_187c		NC_004350.2:183416-185313	Micro-G_3	Normal-G_3	OK	502.717	785.124	0.643174	1.02913	0.1303	0.276064	no
clpX		NC_004350.2:898058-899291	Micro-G_3	Normal-G_3	OK	868.944	1354.73	0.640667	1.59114	0.01475	0.0558703	no
SMU_1701c		NC_004350.2:1612509-1613543	Micro-G_3	Normal-G_3	OK	91.6877	142.887	0.64007	0.668649	0.25155	0.428435	no
SMU_10		NC_004350.2:8851-9601	Micro-G_3	Normal-G_3	OK	223.783	348.391	0.63861	1.67804	0.10155	0.228192	no
opuBa		NC_004350.2:1038785-1042469	Micro-G_3	Normal-G_3	OK	376.456	586.061	0.638572	0.713144	0.3426	0.526321	no
hlyX		NC_004350.2:1607470-1608808	Micro-G_3	Normal-G_3	OK	562.332	873.584	0.635525	1.61464	0.0129	0.0499422	yes
exoA	exodeoxyribonuclease	NC_004350.2:1569393-1570221	Micro-G_3	Normal-G_3	OK	630.723	979.226	0.634636	1.81416	0.0116	0.0459236	yes
sfp		NC_004350.2:1255083-1255776	Micro-G_3	Normal-G_3	OK	27.7284	43.0161	0.633511	1.61855	0.03195	0.0987173	no
SMU_373		NC_004350.2:353955-356552	Micro-G_3	Normal-G_3	OK	19.3873	30.0649	0.632964	0.923233	0.209	0.379785	no
SMU_1331c		NC_004350.2:1253405-1253951	Micro-G_3	Normal-G_3	OK	36.3985	56.3456	0.630424	1.69475	0.03965	0.117068	no
SMU_1148		NC_004350.2:1087164-1089397	Micro-G_3	Normal-G_3	OK	13.4217	20.7718	0.630055	0.798271	0.2749	0.456841	no
SMU_1012c		NC_004350.2:967061-967751	Micro-G_3	Normal-G_3	OK	25.7543	39.8434	0.629524	1.62599	0.02825	0.0898779	no
ftsE		NC_004350.2:1248003-1249624	Micro-G_3	Normal-G_3	OK	892.656	1379.76	0.628246	0.758668	0.2018	0.371526	no
SMU_1167c		NC_004350.2:1107322-1108024	Micro-G_3	Normal-G_3	OK	24.3731	37.6226	0.626309	1.59598	0.03375	0.103286	no
gapN		NC_004350.2:639674-641102	Micro-G_3	Normal-G_3	OK	1161.02	1788.3	0.623203	1.36932	0.03495	0.10662	no
adhC		NC_004350.2:131202-132570	Micro-G_3	Normal-G_3	OK	1353.9	2084.8	0.622794	1.34855	0.038	0.113914	no
mraY		NC_004350.2:424989-426009	Micro-G_3	Normal-G_3	OK	255.129	392.701	0.622207	1.77961	0.00855	0.0363093	yes
SMU_09		NC_004350.2:8851-9601	Micro-G_3	Normal-G_3	OK	503.193	773.688	0.620639	2.42363	0.0786	0.189663	no
citG		NC_004350.2:966165-967056	Micro-G_3	Normal-G_3	OK	32.8219	50.436	0.619795	1.59595	0.02335	0.07843	no
SMU_1419		NC_004350.2:1348732-1349892	Micro-G_3	Normal-G_3	OK	274.926	422.259	0.619088	1.48067	0.0614	0.159972	no
pyrD		NC_004350.2:552812-553748	Micro-G_3	Normal-G_3	OK	344.564	528.862	0.61812	1.80975	0.0095	0.0393047	yes
SMU_1098c		NC_004350.2:1038785-1042469	Micro-G_3	Normal-G_3	OK	360.871	553.11	0.616086	0.600714	0.30985	0.493304	no
atpC		NC_004350.2:1455125-1456004	Micro-G_3	Normal-G_3	OK	893.019	1367.05	0.614304	1.64448	0.0214	0.0737982	no
SMU_646		NC_004350.2:605729-606347	Micro-G_3	Normal-G_3	OK	100.938	154.423	0.613422	1.83343	0.02025	0.0712445	no
SMU_177		NC_004350.2:173244-175291	Micro-G_3	Normal-G_3	OK	96.4915	147.381	0.611079	1.23679	0.06275	0.162174	no
SMU_475		NC_004350.2:443831-445439	Micro-G_3	Normal-G_3	OK	652.89	997.15	0.61097	1.45601	0.0218	0.0739972	no
SMU_387		NC_004350.2:364870-365881	Micro-G_3	Normal-G_3	OK	95.4413	145.662	0.609935	1.65435	0.01525	0.0572023	no
pth		NC_004350.2:4662-5232	Micro-G_3	Normal-G_3	OK	88.0297	134.185	0.608165	1.82981	0.02325	0.0782304	no
SMU_296		NC_004350.2:282968-283943	Micro-G_3	Normal-G_3	OK	29.7353	45.3232	0.608076	1.51029	0.0274	0.0880453	no
SMU_419		NC_004350.2:392099-392691	Micro-G_3	Normal-G_3	OK	248.512	378.775	0.608024	2.13196	0.0897	0.207231	no
SMU_516		NC_004350.2:484635-486683	Micro-G_3	Normal-G_3	OK	110.78	168.57	0.605658	0.891239	0.291	0.472263	no
fic		NC_004350.2:1148061-1148667	Micro-G_3	Normal-G_3	OK	120.161	182.538	0.603229	1.82442	0.02065	0.0722563	no
SMU_370		NC_004350.2:352359-353911	Micro-G_3	Normal-G_3	OK	21.6766	32.8899	0.601502	1.14505	0.10745	0.239495	no
nusB		NC_004350.2:1743995-1744806	Micro-G_3	Normal-G_3	OK	321.416	487.453	0.600822	1.34623	0.1424	0.293423	no
SMU_1463c		NC_004350.2:1391888-1394050	Micro-G_3	Normal-G_3	OK	65.6511	99.5059	0.599964	0.800393	0.27235	0.454624	no
SMU_720		NC_004350.2:680249-681128	Micro-G_3	Normal-G_3	OK	118.986	180.17	0.598569	1.66245	0.02	0.0704936	no
SMU_1550c		NC_004350.2:1476452-1478068	Micro-G_3	Normal-G_3	OK	11.8867	17.9799	0.597034	1.09015	0.13275	0.279213	no
rgpC		NC_004350.2:770364-774404	Micro-G_3	Normal-G_3	OK	300.287	454.142	0.596802	0.601936	0.4145	0.600869	no
vacB		NC_004350.2:1536974-1539741	Micro-G_3	Normal-G_3	OK	80.0176	120.814	0.594399	1.32862	0.02105	0.0729935	no
SMU_952		NC_004350.2:901614-902565	Micro-G_3	Normal-G_3	OK	140.632	212.096	0.592793	1.66436	0.01685	0.0614117	no
SMU_1940c		NC_004350.2:1817264-1819695	Micro-G_3	Normal-G_3	OK	154.181	232.477	0.592467	1.07776	0.0631	0.162643	no
SMU_2081		NC_004350.2:1954523-1954970	Micro-G_3	Normal-G_3	OK	146.438	220.748	0.592107	2.03526	0.0241	0.0801117	no
ylmF		NC_004350.2:517667-518503	Micro-G_3	Normal-G_3	OK	1678.12	2529	0.591718	1.7372	0.0277	0.0887136	no
SMU_1189c		NC_004350.2:1130227-1130470	Micro-G_3	Normal-G_3	OK	418.673	629.85	0.589186	3.55318	0.0282	0.0898671	no
SMU_1282		NC_004350.2:1211284-1211851	Micro-G_3	Normal-G_3	OK	56.6873	85.1738	0.587384	1.7159	0.02935	0.0927652	no
potD		NC_004350.2:919333-923105	Micro-G_3	Normal-G_3	OK	123.824	186.017	0.587146	0.580307	0.32185	0.506552	no
SMU_923		NC_004350.2:875027-878574	Micro-G_3	Normal-G_3	OK	241.919	363.422	0.587126	0.911025	0.11405	0.248461	no
SMU_624		NC_004350.2:582306-583059	Micro-G_3	Normal-G_3	OK	218.204	327.766	0.586993	1.7436	0.01755	0.0634829	no
SMU_773c		NC_004350.2:722353-723844	Micro-G_3	Normal-G_3	OK	257.707	386.978	0.586522	1.56914	0.01475	0.0558703	no
smpB		NC_004350.2:1536974-1539741	Micro-G_3	Normal-G_3	OK	71.5507	107.262	0.584099	0.695208	0.4391	0.622631	no
rf1		NC_004350.2:1027994-1030490	Micro-G_3	Normal-G_3	OK	129.972	194.561	0.582025	0.864338	0.1403	0.290234	no
rpoD		NC_004350.2:767557-768673	Micro-G_3	Normal-G_3	OK	447.27	669.426	0.58178	1.59747	0.0166	0.0609615	no
SMU_637c		NC_004350.2:596312-596816	Micro-G_3	Normal-G_3	OK	104.434	156.225	0.581034	1.83512	0.03105	0.096868	no
SMU_189		NC_004350.2:185426-185633	Micro-G_3	Normal-G_3	OK	23.0013	34.3916	0.580338	2.76702	0.2169	0.389733	no
SMU_518		NC_004350.2:484635-486683	Micro-G_3	Normal-G_3	OK	149.705	223.677	0.579299	1.06931	0.0638	0.164228	no
hsdM		NC_004350.2:845295-848704	Micro-G_3	Normal-G_3	OK	55.4444	82.785	0.578327	1.09383	0.08805	0.204777	no
SMU_1410		NC_004350.2:1338775-1340209	Micro-G_3	Normal-G_3	OK	6.24683	9.32425	0.577864	1.17871	0.0716	0.176754	no
SMU_517		NC_004350.2:484635-486683	Micro-G_3	Normal-G_3	OK	107.468	160.153	0.575549	0.840498	0.3339	0.51958	no
SMU_704c		NC_004350.2:664372-665356	Micro-G_3	Normal-G_3	OK	179.772	267.854	0.575281	1.63277	0.01665	0.0610289	no
atpD		NC_004350.2:1456022-1457528	Micro-G_3	Normal-G_3	OK	1170.41	1743.23	0.57475	1.27373	0.04865	0.133752	no
SMU_639		NC_004350.2:597865-598366	Micro-G_3	Normal-G_3	OK	123.334	183.694	0.574736	1.86785	0.02785	0.0890461	no
rs1		NC_004350.2:1140883-1142083	Micro-G_3	Normal-G_3	OK	1795.83	2674.57	0.574654	1.26599	0.05725	0.151335	no
atpE		NC_004350.2:1457543-1458577	Micro-G_3	Normal-G_3	OK	765.013	1138.23	0.573234	1.15558	0.1589	0.315184	no
ylmG		NC_004350.2:517667-518503	Micro-G_3	Normal-G_3	OK	537.478	799.624	0.573115	0.339176	0.5637	0.723578	no
pstC		NC_004350.2:1077191-1079004	Micro-G_3	Normal-G_3	OK	140.823	209.496	0.573044	1.19977	0.08925	0.20682	no
SMU_1846c		NC_004350.2:1743995-1744806	Micro-G_3	Normal-G_3	OK	732.238	1088.07	0.571392	1.12044	0.05305	0.143854	no
SMU_911c		NC_004350.2:868626-869136	Micro-G_3	Normal-G_3	OK	375.503	557.606	0.570424	1.95418	0.01965	0.0693868	no
SMU_774		NC_004350.2:724248-725151	Micro-G_3	Normal-G_3	OK	231.32	343.308	0.569615	1.65396	0.0193	0.0685274	no
SMU_1013c		NC_004350.2:967980-969384	Micro-G_3	Normal-G_3	OK	22.2941	33.0861	0.569562	1.36682	0.0329	0.101005	no
SMU_647		NC_004350.2:606396-607104	Micro-G_3	Normal-G_3	OK	209.398	309.936	0.565723	1.70017	0.0217	0.0739972	no
SMU_1149		NC_004350.2:1087164-1089397	Micro-G_3	Normal-G_3	OK	16.7754	24.8158	0.564908	0.75535	0.3138	0.497538	no
syfB		NC_004350.2:1435220-1437626	Micro-G_3	Normal-G_3	OK	273.071	403.542	0.563444	1.3583	0.0307	0.096087	no
SMU_328		NC_004350.2:309886-310387	Micro-G_3	Normal-G_3	OK	546.144	807.011	0.563307	1.99484	0.01855	0.0666004	no
SMU_1258c		NC_004350.2:1190949-1191612	Micro-G_3	Normal-G_3	OK	21.0526	31.0831	0.562133	1.41785	0.06105	0.159275	no
covX		NC_004350.2:1444055-1446908	Micro-G_3	Normal-G_3	OK	537.049	792.026	0.560494	0.667075	0.35385	0.538442	no
rgpG		NC_004350.2:234571-235732	Micro-G_3	Normal-G_3	OK	268.586	394.621	0.555081	1.55958	0.0213	0.0735957	no
SMU_950		NC_004350.2:899306-899900	Micro-G_3	Normal-G_3	OK	842.37	1234.63	0.551552	1.81272	0.02285	0.0772891	no
SMU_1700c		NC_004350.2:1612509-1613543	Micro-G_3	Normal-G_3	OK	112.488	164.653	0.549662	1.41472	0.0553	0.147876	no
SMU_346		NC_004350.2:325539-326157	Micro-G_3	Normal-G_3	OK	62.6878	91.6117	0.547347	1.55911	0.0438	0.124736	no
SMU_1852		NC_004350.2:1751478-1752423	Micro-G_3	Normal-G_3	OK	303.31	442.694	0.545514	1.57707	0.0231	0.0778615	no
tyrS		NC_004350.2:1867005-1868274	Micro-G_3	Normal-G_3	OK	250.083	364.835	0.544837	1.49713	0.02155	0.0737982	no
acpS		NC_004350.2:1730482-1731954	Micro-G_3	Normal-G_3	OK	798.048	1163.88	0.544394	0.425555	0.45685	0.639472	no
SMU_1195		NC_004350.2:1137799-1138618	Micro-G_3	Normal-G_3	OK	324.169	472.476	0.543494	1.60296	0.0254	0.0828616	no
SMU_986c		NC_004350.2:931497-932013	Micro-G_3	Normal-G_3	OK	72.1542	105.15	0.543287	1.65802	0.0487	0.133752	no
SMU_378		NC_004350.2:358919-359274	Micro-G_3	Normal-G_3	OK	10.3752	15.1182	0.543147	1.38351	0.45925	0.639581	no
atpB		NC_004350.2:1453693-1455100	Micro-G_3	Normal-G_3	OK	1188.36	1727.7	0.539886	1.20431	0.0623	0.161227	no
uvrA		NC_004350.2:1746922-1750808	Micro-G_3	Normal-G_3	OK	239.595	348.102	0.538911	0.992546	0.0836	0.197762	no
SMU_2105		NC_004350.2:1978163-1978289	Micro-G_3	Normal-G_3	OK	5723.49	8298.93	0.536031	38.1196	0.0545	0.146754	no
lmrB		NC_004350.2:699400-700765	Micro-G_3	Normal-G_3	OK	135.996	197.103	0.53538	1.45544	0.025	0.0821124	no
dltC		NC_004350.2:1601465-1602963	Micro-G_3	Normal-G_3	OK	1521.42	2204.16	0.534813	0.415367	0.47185	0.649121	no
SMU_144c		NC_004350.2:147983-148631	Micro-G_3	Normal-G_3	OK	1049.68	1520.52	0.534608	1.57666	0.03755	0.112943	no
SMU_1900		NC_004350.2:1786501-1787515	Micro-G_3	Normal-G_3	OK	26.9184	38.964	0.533548	1.32372	0.0485	0.133752	no
SMU_1784c		NC_004350.2:1691281-1692541	Micro-G_3	Normal-G_3	OK	268.889	389.048	0.532938	1.46921	0.02395	0.0799171	no
SMU_33		NC_004350.2:38632-38914	Micro-G_3	Normal-G_3	OK	166.44	240.736	0.532445	2.46779	0.0622	0.161185	no
SMU_133c		NC_004350.2:137007-138402	Micro-G_3	Normal-G_3	OK	37.3713	54.0172	0.531486	1.33177	0.04155	0.120827	no
SMU_486		NC_004350.2:454529-456983	Micro-G_3	Normal-G_3	OK	102.233	147.74	0.531198	1.00438	0.14325	0.294756	no
lemA		NC_004350.2:1810089-1810650	Micro-G_3	Normal-G_3	OK	734.26	1060.28	0.530089	1.78024	0.02695	0.086889	no
rpiB		NC_004350.2:2008350-2008983	Micro-G_3	Normal-G_3	OK	131.31	189.528	0.529432	1.57358	0.0432	0.123718	no
SMU_375		NC_004350.2:356562-357471	Micro-G_3	Normal-G_3	OK	16.3993	23.6558	0.528553	1.19802	0.0879	0.204675	no
SMU_1076		NC_004350.2:1019134-1019707	Micro-G_3	Normal-G_3	OK	394.65	568.444	0.526446	1.73051	0.0297	0.0934121	no
leuD		NC_004350.2:1308799-1309390	Micro-G_3	Normal-G_3	OK	159.213	229.297	0.526259	1.63736	0.04105	0.119553	no
SMU_31		NC_004350.2:36330-36951	Micro-G_3	Normal-G_3	OK	238.074	342.503	0.524705	1.617	0.0384	0.114606	no
ssb2		NC_004350.2:1843661-1844057	Micro-G_3	Normal-G_3	OK	84.0119	120.741	0.523247	1.8173	0.05835	0.153268	no
opuAa		NC_004350.2:1007079-1008294	Micro-G_3	Normal-G_3	OK	1154.04	1658.3	0.523012	1.2573	0.05785	0.15237	no
SMU_292		NC_004350.2:280396-281398	Micro-G_3	Normal-G_3	OK	38.5007	55.3217	0.522961	1.3404	0.05115	0.139487	no
SMU_1179c		NC_004350.2:1120426-1121068	Micro-G_3	Normal-G_3	OK	212.561	304.853	0.520237	1.58596	0.03725	0.112216	no
SMU_2033c		NC_004350.2:1904474-1906328	Micro-G_3	Normal-G_3	OK	128.526	184.14	0.51874	1.34382	0.0319	0.0987173	no
SMU_293		NC_004350.2:281528-282041	Micro-G_3	Normal-G_3	OK	44.6743	63.9906	0.518413	1.51522	0.06835	0.170919	no
scnK		NC_004350.2:1712303-1713683	Micro-G_3	Normal-G_3	OK	484.404	693.668	0.518035	1.32255	0.0408	0.119185	no
SMU_417		NC_004350.2:390361-390853	Micro-G_3	Normal-G_3	OK	389.306	557.405	0.517821	1.79147	0.0362	0.109566	no
SMU_1951c		NC_004350.2:1830856-1832560	Micro-G_3	Normal-G_3	OK	112.735	161.267	0.516521	1.35738	0.03235	0.0997933	no
SMU_1611c		NC_004350.2:1540372-1541688	Micro-G_3	Normal-G_3	OK	175.696	251.124	0.515321	1.22733	0.0329	0.101005	no
apt		NC_004350.2:1395107-1395626	Micro-G_3	Normal-G_3	OK	402.377	574.606	0.514026	1.7611	0.03805	0.113914	no
SMU_2080		NC_004350.2:1954076-1954511	Micro-G_3	Normal-G_3	OK	88.4521	126.233	0.513117	1.70937	0.05825	0.153214	no
SMU_1950		NC_004350.2:1829970-1830837	Micro-G_3	Normal-G_3	OK	111.799	159.541	0.513014	1.43006	0.0442	0.12569	no
SMU_385		NC_004350.2:363735-364856	Micro-G_3	Normal-G_3	OK	96.5493	137.357	0.508597	1.18674	0.1128	0.247244	no
SMU_679		NC_004350.2:643016-643883	Micro-G_3	Normal-G_3	OK	60.6359	86.2229	0.5079	1.36648	0.05515	0.147876	no
SMU_1392c		NC_004350.2:1320305-1320782	Micro-G_3	Normal-G_3	OK	180.185	256.079	0.507106	1.71865	0.04465	0.126225	no
ylmH		NC_004350.2:518506-519298	Micro-G_3	Normal-G_3	OK	948.098	1347.31	0.506973	1.44038	0.04325	0.123718	no
SMU_372		NC_004350.2:353955-356552	Micro-G_3	Normal-G_3	OK	18.0446	25.6263	0.506059	0.803292	0.23955	0.414676	no
glrA		NC_004350.2:984161-985043	Micro-G_3	Normal-G_3	OK	36.925	52.3734	0.504237	1.29908	0.06415	0.164507	no
SMU_335		NC_004350.2:317401-318784	Micro-G_3	Normal-G_3	OK	133.245	188.636	0.501523	1.34527	0.0354	0.107822	no
SMU_2160		NC_004350.2:2025405-2027979	Micro-G_3	Normal-G_3	OK	42.4067	59.9998	0.500664	1.19235	0.0521	0.141677	no
gshR		NC_004350.2:788353-789706	Micro-G_3	Normal-G_3	OK	836.366	1182.97	0.500209	1.17883	0.06995	0.174018	no
SMU_381c		NC_004350.2:359780-360683	Micro-G_3	Normal-G_3	OK	699.77	989.511	0.499834	1.40375	0.04235	0.122415	no
SMU_340		NC_004350.2:321952-322087	Micro-G_3	Normal-G_3	OK	9890.61	13981.5	0.49939	22.5963	0.0593	0.154919	no
SMU_1968c		NC_004350.2:1844143-1844931	Micro-G_3	Normal-G_3	OK	60.4584	85.3438	0.497345	1.12341	0.29065	0.472092	no
dexA		NC_004350.2:1915480-1918033	Micro-G_3	Normal-G_3	OK	474.218	669.329	0.497165	1.10873	0.07025	0.174539	no
SMU_541		NC_004350.2:506452-507623	Micro-G_3	Normal-G_3	OK	778.525	1097.78	0.49577	0.924166	0.6775	0.813844	no
SMU_422		NC_004350.2:395695-396046	Micro-G_3	Normal-G_3	OK	227.175	319.905	0.493842	1.9301	0.07045	0.174586	no
SMU_946		NC_004350.2:896469-897249	Micro-G_3	Normal-G_3	OK	65.5718	92.3217	0.493594	1.3401	0.0646	0.164965	no
SMU_1936c		NC_004350.2:1814760-1815606	Micro-G_3	Normal-G_3	OK	112.622	158.512	0.49311	1.3542	0.0619	0.16084	no
SMU_841		NC_004350.2:791891-793034	Micro-G_3	Normal-G_3	OK	309.103	435.043	0.49307	1.35411	0.0405	0.118669	no
bglC		NC_004350.2:928249-929155	Micro-G_3	Normal-G_3	OK	81.4421	114.451	0.490889	1.33594	0.0549	0.147419	no
trcF		NC_004350.2:5233-8722	Micro-G_3	Normal-G_3	OK	100.469	141.155	0.490531	1.21301	0.04475	0.126322	no
SMU_700c		NC_004350.2:662009-662636	Micro-G_3	Normal-G_3	OK	298.532	419.207	0.48978	1.55311	0.04375	0.124736	no
SMU_1332c		NC_004350.2:1254038-1254302	Micro-G_3	Normal-G_3	OK	53.98	75.7753	0.489303	2.07236	0.1472	0.29947	no
SMU_1335c		NC_004350.2:1255803-1256787	Micro-G_3	Normal-G_3	OK	20.8629	29.2437	0.487188	1.17495	0.0825	0.19637	no
SMU_759		NC_004350.2:710297-711224	Micro-G_3	Normal-G_3	OK	475.6	666.396	0.48663	1.40582	0.0425	0.122481	no
SMU_248		NC_004350.2:236613-237876	Micro-G_3	Normal-G_3	OK	655.587	917.962	0.485647	1.20476	0.06425	0.164507	no
SMU_605		NC_004350.2:562711-563263	Micro-G_3	Normal-G_3	OK	57.8929	81.049	0.485408	1.41465	0.0812	0.193995	no
SMU_933		NC_004350.2:885391-886246	Micro-G_3	Normal-G_3	OK	35.964	50.3048	0.484142	1.16386	0.0957	0.218873	no
SMU_707c		NC_004350.2:666216-667065	Micro-G_3	Normal-G_3	OK	1336.65	1868.9	0.483563	1.29564	0.06665	0.168321	no
SMU_222c		NC_004350.2:213509-213704	Micro-G_3	Normal-G_3	OK	306.317	427.886	0.482199	4.13192	0.1101	0.243153	no
scnF		NC_004350.2:1709272-1710181	Micro-G_3	Normal-G_3	OK	28.7707	40.1048	0.479176	1.20234	0.0804	0.19304	no
atpG		NC_004350.2:1458594-1459314	Micro-G_3	Normal-G_3	OK	1206.26	1680.56	0.478396	1.37711	0.0621	0.161142	no
syv		NC_004350.2:1673266-1675918	Micro-G_3	Normal-G_3	OK	426.382	593.82	0.47788	1.04897	0.08465	0.199517	no
SMU_374		NC_004350.2:353955-356552	Micro-G_3	Normal-G_3	OK	20.2133	28.1475	0.477698	0.505879	0.3742	0.560288	no
SMU_1172c		NC_004350.2:1111162-1111903	Micro-G_3	Normal-G_3	OK	298.342	415.104	0.476507	1.44791	0.04885	0.133973	no
SMU_803c		NC_004350.2:747960-749466	Micro-G_3	Normal-G_3	OK	163.173	226.973	0.476118	1.28857	0.04485	0.126419	no
mutF		NC_004350.2:614934-615639	Micro-G_3	Normal-G_3	OK	7.26124	10.0845	0.47385	0.994628	0.18455	0.351246	no
murG		NC_004350.2:511929-514139	Micro-G_3	Normal-G_3	OK	172.465	239.37	0.472938	0.771198	0.2495	0.425866	no
SMU_281		NC_004350.2:267969-268248	Micro-G_3	Normal-G_3	OK	144.554	200.582	0.472592	2.20181	0.09765	0.220973	no
SMU_922		NC_004350.2:875027-878574	Micro-G_3	Normal-G_3	OK	250.425	347.14	0.471141	0.80938	0.19785	0.36749	no
SMU_939		NC_004350.2:890553-891549	Micro-G_3	Normal-G_3	OK	135.306	187.353	0.469526	1.2988	0.05905	0.154685	no
comYD		NC_004350.2:1852499-1855106	Micro-G_3	Normal-G_3	OK	17.5003	24.2229	0.468994	0.619237	0.50835	0.683949	no
ipk		NC_004350.2:1871025-1871874	Micro-G_3	Normal-G_3	OK	101.3	139.924	0.46601	1.2968	0.06805	0.170834	no
syl		NC_004350.2:1822002-1824504	Micro-G_3	Normal-G_3	OK	416.027	572.744	0.461211	1.0451	0.0877	0.204457	no
metC		NC_004350.2:1589299-1590463	Micro-G_3	Normal-G_3	OK	50.9545	70.1222	0.460663	1.18532	0.07505	0.182928	no
SMU_1243		NC_004350.2:1181477-1182548	Micro-G_3	Normal-G_3	OK	213.311	293.203	0.458941	1.30255	0.0526	0.142835	no
SMU_851		NC_004350.2:799020-799512	Micro-G_3	Normal-G_3	OK	77.828	106.964	0.458764	1.40671	0.09905	0.223355	no
SMU_1166c		NC_004350.2:1104673-1107307	Micro-G_3	Normal-G_3	OK	43.1272	59.2465	0.458131	1.12725	0.0642	0.164507	no
SMU_1773c		NC_004350.2:1675929-1677548	Micro-G_3	Normal-G_3	OK	118.534	162.821	0.457981	0.782219	0.18205	0.347116	no
SMU_1981c		NC_004350.2:1852499-1855106	Micro-G_3	Normal-G_3	OK	12.1087	16.6274	0.457511	0.489402	0.59935	0.755259	no
SMU_547		NC_004350.2:510128-510383	Micro-G_3	Normal-G_3	OK	1109.17	1520.49	0.455053	2.77847	0.06825	0.170891	no
SMU_188c		NC_004350.2:183416-185313	Micro-G_3	Normal-G_3	OK	745.297	1021.55	0.454875	0.713272	0.2222	0.396202	no
ftsX		NC_004350.2:1248003-1249624	Micro-G_3	Normal-G_3	OK	1101.86	1507.89	0.452594	0.866746	0.21005	0.38026	no
SMU_909		NC_004350.2:862923-863844	Micro-G_3	Normal-G_3	OK	94.9345	129.804	0.451335	1.22837	0.0771	0.187215	no
mreC		NC_004350.2:23654-24464	Micro-G_3	Normal-G_3	OK	87.0642	118.906	0.449665	1.21909	0.08955	0.207231	no
SMU_408		NC_004350.2:382344-383775	Micro-G_3	Normal-G_3	OK	379.825	517.996	0.447606	1.17839	0.0669	0.168511	no
pstC1		NC_004350.2:1077191-1079004	Micro-G_3	Normal-G_3	OK	128.378	175.069	0.447528	0.742396	0.19895	0.368115	no
clpE		NC_004350.2:525133-527395	Micro-G_3	Normal-G_3	OK	3844.25	5242.31	0.4475	0.853433	0.1606	0.317576	no
SMU_71		NC_004350.2:71522-72872	Micro-G_3	Normal-G_3	OK	18.8805	25.7276	0.446421	1.02157	0.1166	0.251741	no
nifS		NC_004350.2:237880-239531	Micro-G_3	Normal-G_3	OK	634.318	864.047	0.445903	1.00479	0.12695	0.270965	no
SMU_1176		NC_004350.2:1117620-1118811	Micro-G_3	Normal-G_3	OK	174.198	237.153	0.44509	1.23601	0.0593	0.154919	no
atpF		NC_004350.2:1457543-1458577	Micro-G_3	Normal-G_3	OK	1287.37	1750.74	0.443531	0.752799	0.1902	0.358461	no
SMU_831		NC_004350.2:774426-780109	Micro-G_3	Normal-G_3	OK	282.853	384.111	0.44147	0.50976	0.3833	0.568975	no
SMU_530c		NC_004350.2:496724-497462	Micro-G_3	Normal-G_3	OK	297.377	403.597	0.440622	1.33738	0.06895	0.172196	no
SMU_614		NC_004350.2:576709-576850	Micro-G_3	Normal-G_3	OK	60.6502	82.2944	0.440282	6.59297	0.45705	0.639472	no
SMU_565c		NC_004350.2:529006-530355	Micro-G_3	Normal-G_3	NOTEST	0.0565319	0.0767045	0.440248	0	1	1	no
SMU_927		NC_004350.2:880714-882639	Micro-G_3	Normal-G_3	OK	501.956	680.811	0.439693	0.780036	0.3038	0.486484	no
malR		NC_004350.2:1491976-1492996	Micro-G_3	Normal-G_3	OK	718.458	974.078	0.439134	1.1708	0.0801	0.19256	no
SMU_1048		NC_004350.2:995545-996211	Micro-G_3	Normal-G_3	OK	194.237	262.887	0.43663	0.988485	0.0834	0.197537	no
folK		NC_004350.2:917436-918275	Micro-G_3	Normal-G_3	OK	326.748	441.932	0.435648	0.794531	0.1649	0.322637	no
lepC		NC_004350.2:1765848-1766436	Micro-G_3	Normal-G_3	OK	316.725	428.141	0.434853	1.41216	0.07375	0.180903	no
SMU_790		NC_004350.2:741645-742105	Micro-G_3	Normal-G_3	OK	11.136	15.0424	0.43381	0.998168	0.57025	0.72859	no
SMU_1634c		NC_004350.2:1558410-1558962	Micro-G_3	Normal-G_3	OK	490.08	661.976	0.433763	1.47767	0.06605	0.167338	no
pyrR		NC_004350.2:803416-805209	Micro-G_3	Normal-G_3	OK	679.652	917.365	0.432699	0.625357	0.44725	0.631258	no
SMU_283		NC_004350.2:269322-269541	Micro-G_3	Normal-G_3	OK	127.167	171.49	0.4314	2.65184	0.181	0.345855	no
SMU_1637c		NC_004350.2:1561075-1561282	Micro-G_3	Normal-G_3	OK	254.308	342.879	0.431121	3.23945	0.1458	0.298298	no
SMU_247		NC_004350.2:235805-236576	Micro-G_3	Normal-G_3	OK	796.763	1074.11	0.430924	1.2266	0.0872	0.203784	no
SMU_1201c		NC_004350.2:1142583-1142745	Micro-G_3	Normal-G_3	OK	41.9868	56.6012	0.430895	3.97155	0.3939	0.580611	no
SMU_1657c		NC_004350.2:1575487-1575829	Micro-G_3	Normal-G_3	OK	21.0165	28.3247	0.430537	1.28976	0.23815	0.413652	no
murD		NC_004350.2:510571-511927	Micro-G_3	Normal-G_3	OK	154.24	207.735	0.42957	1.16397	0.0744	0.181804	no
SMU_1782		NC_004350.2:1682837-1683158	Micro-G_3	Normal-G_3	OK	675.715	910.064	0.429555	1.96495	0.08705	0.20368	no
ptxA		NC_004350.2:263226-263712	Micro-G_3	Normal-G_3	OK	211.533	284.522	0.427655	1.42277	0.1	0.225234	no
nusA		NC_004350.2:390888-392082	Micro-G_3	Normal-G_3	OK	417.522	561.35	0.427049	1.16084	0.07745	0.187592	no
SMU_788		NC_004350.2:738554-739910	Micro-G_3	Normal-G_3	OK	154.236	207.258	0.426291	1.15022	0.0773	0.187465	no
SMU_156		NC_004350.2:157227-160778	Micro-G_3	Normal-G_3	OK	117.147	157.352	0.425672	0.429584	0.5571	0.717494	no
SMU_1329c		NC_004350.2:1252671-1253145	Micro-G_3	Normal-G_3	OK	38.9117	52.2618	0.425554	1.21585	0.1577	0.31402	no
SMU_510c		NC_004350.2:479521-480157	Micro-G_3	Normal-G_3	OK	420.907	564.81	0.424262	1.29943	0.08655	0.202873	no
SMU_1971c		NC_004350.2:1845019-1846258	Micro-G_3	Normal-G_3	OK	255.545	342.771	0.42367	0.831764	0.4565	0.639472	no
SMU_1163c		NC_004350.2:1100348-1103859	Micro-G_3	Normal-G_3	OK	92.258	123.666	0.422708	0.783698	0.22355	0.397239	no
SMU_1794c		NC_004350.2:1698500-1698731	Micro-G_3	Normal-G_3	OK	80.744	108.189	0.422128	2.27333	0.2049	0.374991	no
SMU_1100c		NC_004350.2:1042741-1043866	Micro-G_3	Normal-G_3	OK	200.056	268.047	0.422083	1.188	0.07095	0.175599	no
dnaC		NC_004350.2:2002436-2003801	Micro-G_3	Normal-G_3	OK	376.864	504.854	0.421823	1.11233	0.08615	0.202558	no
licT		NC_004350.2:923352-924027	Micro-G_3	Normal-G_3	OK	128.432	172.018	0.421546	1.24733	0.09675	0.219452	no
SMU_1790c		NC_004350.2:1696186-1696921	Micro-G_3	Normal-G_3	OK	49.8885	66.7923	0.420973	1.1464	0.11885	0.255455	no
dnaG		NC_004350.2:765771-767550	Micro-G_3	Normal-G_3	OK	560.756	749.055	0.417699	1.00055	0.11345	0.247995	no
ilvA		NC_004350.2:222494-223745	Micro-G_3	Normal-G_3	OK	403.52	538.393	0.416019	1.12994	0.08325	0.197537	no
sapR2		NC_004350.2:1798520-1799147	Micro-G_3	Normal-G_3	OK	381.635	508.906	0.415205	1.33133	0.0837	0.197762	no
SMU_1631		NC_004350.2:1556532-1557309	Micro-G_3	Normal-G_3	OK	64.2262	85.6351	0.415041	1.14141	0.11305	0.247401	no
syfA		NC_004350.2:1438233-1439277	Micro-G_3	Normal-G_3	OK	270.05	359.645	0.413346	1.18602	0.07845	0.189659	no
SMU_925		NC_004350.2:879392-879863	Micro-G_3	Normal-G_3	OK	939.851	1251	0.41258	1.48992	0.0866	0.202873	no
pstB		NC_004350.2:1076372-1077176	Micro-G_3	Normal-G_3	OK	112.695	149.929	0.411853	1.14659	0.11	0.243153	no
SMU_1417c		NC_004350.2:1346324-1347053	Micro-G_3	Normal-G_3	OK	116.205	154.475	0.410697	1.1886	0.1086	0.241055	no
SMU_349		NC_004350.2:326714-327590	Micro-G_3	Normal-G_3	OK	581.481	772.43	0.409672	1.18898	0.089	0.206489	no
SMU_163c		NC_004350.2:165623-166178	Micro-G_3	Normal-G_3	OK	135.931	180.525	0.409326	1.28322	0.11285	0.247244	no
SMU_302		NC_004350.2:290213-291227	Micro-G_3	Normal-G_3	OK	74.4608	98.8804	0.409203	1.09126	0.11115	0.244632	no
SMU_429c		NC_004350.2:401210-401702	Micro-G_3	Normal-G_3	OK	62.5289	82.9746	0.408147	1.25393	0.14025	0.290234	no
murC2		NC_004350.2:1361014-1363146	Micro-G_3	Normal-G_3	OK	176.005	233.515	0.407901	0.876187	0.179	0.342713	no
pstS		NC_004350.2:1079076-1079940	Micro-G_3	Normal-G_3	OK	147.608	195.767	0.407366	1.15309	0.1042	0.233874	no
murC		NC_004350.2:1636004-1637943	Micro-G_3	Normal-G_3	OK	374.292	496.217	0.406805	0.834671	0.20265	0.372459	no
SMU_558		NC_004350.2:520633-523426	Micro-G_3	Normal-G_3	OK	435.132	576.769	0.406538	0.903106	0.13435	0.280636	no
SMU_1820c		NC_004350.2:1716001-1719209	Micro-G_3	Normal-G_3	OK	277.697	367.822	0.405496	0.567171	0.37515	0.561124	no
SMU_1575c		NC_004350.2:1502820-1505134	Micro-G_3	Normal-G_3	OK	96.0151	127.06	0.404172	0.401695	0.7749	0.879345	no
SMU_746c		NC_004350.2:700874-702751	Micro-G_3	Normal-G_3	OK	937.152	1239.69	0.403628	0.692243	0.32665	0.510771	no
scnE		NC_004350.2:1707787-1709271	Micro-G_3	Normal-G_3	OK	25.9694	34.3483	0.403426	0.503643	0.38805	0.574849	no
SMU_2153c		NC_004350.2:2016411-2017704	Micro-G_3	Normal-G_3	OK	82.2442	108.664	0.401891	1.02887	0.11505	0.249512	no
rl6		NC_004350.2:1886746-1887283	Micro-G_3	Normal-G_3	OK	1163.89	1536.56	0.400746	1.28092	0.11805	0.254302	no
papS		NC_004350.2:854991-856961	Micro-G_3	Normal-G_3	OK	121.394	160.229	0.400434	0.610793	0.2793	0.460642	no
trkA		NC_004350.2:1618380-1619736	Micro-G_3	Normal-G_3	OK	843.329	1113.02	0.400308	0.981516	0.1307	0.276608	no
opuBc		NC_004350.2:1038785-1042469	Micro-G_3	Normal-G_3	OK	486.895	642.536	0.400167	0.638073	0.3188	0.503396	no
rf2		NC_004350.2:1249645-1250623	Micro-G_3	Normal-G_3	OK	1013.77	1336.01	0.398196	1.00433	0.1384	0.287228	no
SMU_1730c		NC_004350.2:1635460-1635952	Micro-G_3	Normal-G_3	OK	173.105	228.066	0.397799	1.30858	0.1233	0.264136	no
SMU_1217c		NC_004350.2:1159042-1159894	Micro-G_3	Normal-G_3	OK	358.826	472.734	0.397746	1.1625	0.0985	0.222375	no
SMU_1317c		NC_004350.2:1243079-1243307	Micro-G_3	Normal-G_3	OK	206.355	271.587	0.396284	2.36889	0.1986	0.368005	no
SMU_643		NC_004350.2:601556-602450	Micro-G_3	Normal-G_3	OK	60.2738	79.3268	0.396276	1.05235	0.1327	0.279213	no
SMU_162c		NC_004350.2:164442-165435	Micro-G_3	Normal-G_3	OK	144.269	189.821	0.395883	1.10002	0.10645	0.237764	no
livK		NC_004350.2:1585149-1586322	Micro-G_3	Normal-G_3	OK	1262.21	1657.91	0.39341	0.934472	0.1526	0.307111	no
SMU_470		NC_004350.2:438818-439340	Micro-G_3	Normal-G_3	OK	48.3768	63.5416	0.393385	1.14856	0.1665	0.324582	no
SMU_1524c		NC_004350.2:1451229-1451418	Micro-G_3	Normal-G_3	OK	474.853	620.744	0.386517	3.82017	0.1647	0.322637	no
sys		NC_004350.2:1779163-1780444	Micro-G_3	Normal-G_3	OK	647.802	846.587	0.386106	0.994735	0.127	0.270965	no
SMU_2078c		NC_004350.2:1953223-1953909	Micro-G_3	Normal-G_3	OK	1035.5	1352.76	0.385587	1.03052	0.27505	0.456841	no
SMU_1237c		NC_004350.2:1175865-1176216	Micro-G_3	Normal-G_3	OK	110.44	144.264	0.385451	1.4641	0.16275	0.321169	no
parE		NC_004350.2:1151098-1153048	Micro-G_3	Normal-G_3	OK	105.163	137.124	0.382854	0.995085	0.10865	0.241055	no
SMU_123		NC_004350.2:122904-127302	Micro-G_3	Normal-G_3	OK	241.122	314.301	0.382382	0.852282	0.15115	0.305149	no
SMU_1645		NC_004350.2:1566883-1567765	Micro-G_3	Normal-G_3	OK	1529.05	1991.54	0.381247	0.971685	0.1658	0.323545	no
gtfD		NC_004350.2:864063-868452	Micro-G_3	Normal-G_3	OK	321.741	418.92	0.380776	0.81483	0.16495	0.322637	no
SMU_1935c		NC_004350.2:1814205-1814751	Micro-G_3	Normal-G_3	OK	127.944	166.279	0.378098	1.17417	0.1459	0.298298	no
smc		NC_004350.2:1439717-1443949	Micro-G_3	Normal-G_3	OK	295.94	384.442	0.37746	0.777849	0.19255	0.360774	no
SMU_1697c		NC_004350.2:1610930-1612405	Micro-G_3	Normal-G_3	OK	211.333	274.146	0.375427	0.710191	0.3828	0.568975	no
SMU_512c		NC_004350.2:480284-480740	Micro-G_3	Normal-G_3	OK	50.0069	64.8615	0.375234	1.14598	0.1948	0.362874	no
rl31		NC_004350.2:1224160-1224403	Micro-G_3	Normal-G_3	OK	32160.1	41692.3	0.374509	1.99284	0.21815	0.390886	no
SMU_857		NC_004350.2:803416-805209	Micro-G_3	Normal-G_3	OK	774.223	1003.53	0.374269	0.692508	0.22905	0.402927	no
SMU_238c		NC_004350.2:225476-227416	Micro-G_3	Normal-G_3	OK	130.853	169.541	0.373688	0.531496	0.3555	0.539264	no
pgdA		NC_004350.2:1799221-1800532	Micro-G_3	Normal-G_3	OK	511.023	662.061	0.373574	0.970502	0.1366	0.284411	no
ilvE		NC_004350.2:1142878-1143904	Micro-G_3	Normal-G_3	OK	595.147	769.841	0.371315	1.01585	0.1343	0.280636	no
SMU_855		NC_004350.2:802621-803194	Micro-G_3	Normal-G_3	OK	168.564	217.912	0.370451	1.15889	0.15255	0.307111	no
SMU_902		NC_004350.2:856963-858832	Micro-G_3	Normal-G_3	OK	180.326	232.59	0.367185	0.973233	0.11385	0.248306	no
SMU_1508c		NC_004350.2:1431234-1433947	Micro-G_3	Normal-G_3	OK	18.6319	24.0105	0.365896	0.518572	0.3675	0.552253	no
SMU_816		NC_004350.2:761001-762138	Micro-G_3	Normal-G_3	OK	215.481	277.477	0.364804	1.02978	0.1227	0.263143	no
SMU_1356c		NC_004350.2:1294261-1294552	Micro-G_3	Normal-G_3	OK	64.118	82.4267	0.362383	1.46383	0.252	0.428444	no
murM		NC_004350.2:676562-678586	Micro-G_3	Normal-G_3	OK	314.903	404.504	0.361245	0.799361	0.2276	0.401271	no
SMU_2057c		NC_004350.2:1930286-1932146	Micro-G_3	Normal-G_3	OK	111.952	143.707	0.360244	0.94904	0.12705	0.270965	no
SMU_1727		NC_004350.2:1631477-1632410	Micro-G_3	Normal-G_3	OK	334.886	429.409	0.358685	1.04674	0.1311	0.276846	no
SMU_389		NC_004350.2:365959-367012	Micro-G_3	Normal-G_3	OK	287.471	368.59	0.3586	0.325901	0.55645	0.717494	no
SMU_606		NC_004350.2:563275-564523	Micro-G_3	Normal-G_3	OK	76.4469	97.9568	0.357687	0.932144	0.1569	0.313475	no
SMU_678		NC_004350.2:641772-643007	Micro-G_3	Normal-G_3	OK	55.1999	70.6675	0.356382	0.686081	0.23405	0.40911	no
galE		NC_004350.2:842006-843071	Micro-G_3	Normal-G_3	OK	315.94	404.284	0.355718	1.01832	0.12795	0.272583	no
SMU_1168		NC_004350.2:1108136-1108685	Micro-G_3	Normal-G_3	OK	157.936	202.098	0.355714	1.12398	0.1649	0.322637	no
SMU_1251		NC_004350.2:1186725-1187178	Micro-G_3	Normal-G_3	OK	77.3552	98.9557	0.355284	1.14656	0.1944	0.362479	no
aldB		NC_004350.2:1381764-1382481	Micro-G_3	Normal-G_3	OK	590.703	754.934	0.353918	1.07084	0.1453	0.297703	no
SMU_1479		NC_004350.2:1405138-1405315	Micro-G_3	Normal-G_3	OK	9947.27	12703.8	0.35289	4.89421	0.144	0.295983	no
SMU_507		NC_004350.2:476731-477478	Micro-G_3	Normal-G_3	OK	60.3077	76.9423	0.351436	0.961134	0.18825	0.356179	no
SMU_2104a		NC_004350.2:1977774-1977957	Micro-G_3	Normal-G_3	OK	1412.79	1800.62	0.349948	3.92649	0.1896	0.35803	no
adhB		NC_004350.2:130089-131103	Micro-G_3	Normal-G_3	OK	1190.14	1516.42	0.349542	0.818845	0.2192	0.392403	no
SMU_677		NC_004350.2:641772-643007	Micro-G_3	Normal-G_3	OK	48.4696	61.7007	0.348206	0.606027	0.53905	0.704452	no
SMU_322c		NC_004350.2:305256-306177	Micro-G_3	Normal-G_3	OK	468.752	596.691	0.348159	1.0178	0.14215	0.293423	no
atmB		NC_004350.2:1819889-1820732	Micro-G_3	Normal-G_3	OK	377.795	480.815	0.34788	1.02969	0.14465	0.297002	no
rgpE		NC_004350.2:774426-780109	Micro-G_3	Normal-G_3	OK	445.135	565.187	0.344484	0.3935	0.5385	0.704452	no
recA		NC_004350.2:1956458-1957610	Micro-G_3	Normal-G_3	OK	660.916	838.274	0.342955	0.895238	0.178	0.341137	no
SMU_1585c		NC_004350.2:1514804-1515329	Micro-G_3	Normal-G_3	OK	152.526	193.348	0.342142	1.09641	0.1868	0.353782	no
SMU_962		NC_004350.2:909769-910837	Micro-G_3	Normal-G_3	OK	78.9753	99.971	0.340109	0.881194	0.18895	0.357153	no
ciaR		NC_004350.2:1069641-1071613	Micro-G_3	Normal-G_3	OK	947.581	1198.27	0.338638	0.431395	0.46255	0.642042	no
ciaH		NC_004350.2:1069641-1071613	Micro-G_3	Normal-G_3	OK	673.151	850.917	0.338089	0.618494	0.3411	0.524434	no
cysE		NC_004350.2:157227-160778	Micro-G_3	Normal-G_3	OK	207.865	262.627	0.337365	0.330059	0.5672	0.726137	no
rgpA		NC_004350.2:770364-774404	Micro-G_3	Normal-G_3	OK	376.058	474.932	0.336765	0.406643	0.555	0.716834	no
SMU_112c		NC_004350.2:111944-112694	Micro-G_3	Normal-G_3	OK	80.3103	101.392	0.336283	0.932235	0.20115	0.370762	no
SMU_1980c		NC_004350.2:1852499-1855106	Micro-G_3	Normal-G_3	OK	19.5801	24.7069	0.335522	0.441818	0.65145	0.793427	no
SMU_761		NC_004350.2:711495-712782	Micro-G_3	Normal-G_3	OK	446.525	563.414	0.335455	0.897611	0.1648	0.322637	no
SMU_1867c		NC_004350.2:1759939-1760989	Micro-G_3	Normal-G_3	OK	497.617	627.245	0.333992	0.862269	0.19805	0.367508	no
SMU_2073c		NC_004350.2:1948507-1948639	Micro-G_3	Normal-G_3	OK	52.6034	66.2502	0.332767	5.85443	0.6537	0.793661	no
SMU_1171c		NC_004350.2:1110295-1111066	Micro-G_3	Normal-G_3	OK	113.344	142.721	0.332488	0.948731	0.1906	0.358864	no
SMU_279		NC_004350.2:267522-267732	Micro-G_3	Normal-G_3	OK	45.4073	57.1555	0.33197	1.80397	0.41325	0.599508	no
rgpD		NC_004350.2:770364-774404	Micro-G_3	Normal-G_3	OK	489.271	614.932	0.329791	0.41621	0.4727	0.649121	no
SMU_345c		NC_004350.2:325127-325442	Micro-G_3	Normal-G_3	OK	217.312	273.116	0.329745	1.43353	0.2209	0.394347	no
SMU_2154c		NC_004350.2:2017705-2018953	Micro-G_3	Normal-G_3	OK	146.192	183.687	0.32939	0.887242	0.1747	0.335814	no
SMU_1938c		NC_004350.2:1816573-1817263	Micro-G_3	Normal-G_3	OK	147.182	184.639	0.327102	0.936649	0.21355	0.38551	no
pmgY		NC_004350.2:553965-554658	Micro-G_3	Normal-G_3	OK	1388.22	1739.9	0.325768	0.954218	0.20195	0.371526	no
SMU_277		NC_004350.2:266411-266663	Micro-G_3	Normal-G_3	OK	1015.58	1272.86	0.32576	1.97302	0.1987	0.368005	no
SMU_1584c		NC_004350.2:1512916-1514686	Micro-G_3	Normal-G_3	OK	12.7057	15.9228	0.325618	0.73166	0.2372	0.413118	no
rluB		NC_004350.2:1621248-1626975	Micro-G_3	Normal-G_3	OK	616.716	772.383	0.32471	0.274905	0.71935	0.841059	no
SMU_28		NC_004350.2:31162-31744	Micro-G_3	Normal-G_3	OK	22.3412	27.9654	0.323939	0.823883	0.3031	0.485766	no
rl33		NC_004350.2:1540372-1541688	Micro-G_3	Normal-G_3	OK	103.052	128.795	0.321704	0.762592	0.9201	0.956309	no
ampM		NC_004350.2:1479959-1480820	Micro-G_3	Normal-G_3	OK	565.311	706.284	0.321204	0.934093	0.18205	0.347116	no
aroD		NC_004350.2:728906-730443	Micro-G_3	Normal-G_3	OK	396.917	495.524	0.320118	0.65564	0.38015	0.566406	no
SMU_997		NC_004350.2:941594-944328	Micro-G_3	Normal-G_3	OK	350.713	437.757	0.319839	0.394492	0.49485	0.671679	no
efp		NC_004350.2:1744848-1745409	Micro-G_3	Normal-G_3	OK	647.396	808.003	0.319711	1.08816	0.1751	0.336248	no
SMU_600c		NC_004350.2:559024-559585	Micro-G_3	Normal-G_3	OK	250.589	312.737	0.319628	1.02456	0.205	0.374991	no
SMU_757		NC_004350.2:708822-709673	Micro-G_3	Normal-G_3	OK	888.847	1108.92	0.31915	0.62996	0.2743	0.456841	no
SMU_2043c		NC_004350.2:1918517-1918964	Micro-G_3	Normal-G_3	OK	374.517	467.241	0.319135	1.13223	0.2096	0.380159	no
SMU_1169c		NC_004350.2:1108808-1109372	Micro-G_3	Normal-G_3	OK	203.385	253.694	0.318877	1.01469	0.2057	0.375203	no
ogt		NC_004350.2:1571363-1571858	Micro-G_3	Normal-G_3	OK	131.911	164.366	0.317346	1.0282	0.2235	0.397239	no
SMU_332		NC_004350.2:313739-314288	Micro-G_3	Normal-G_3	OK	489.686	609.562	0.315917	1.07448	0.17935	0.343042	no
dltB		NC_004350.2:1602977-1605787	Micro-G_3	Normal-G_3	OK	880.442	1094.74	0.314283	0.404622	0.536	0.703917	no
SMU_1246c		NC_004350.2:1183573-1183870	Micro-G_3	Normal-G_3	OK	535.569	665.15	0.312609	1.51919	0.2246	0.398004	no
SMU_1316c		NC_004350.2:1242310-1243042	Micro-G_3	Normal-G_3	OK	94.1361	116.901	0.31247	0.828968	0.26165	0.442291	no
SMU_812		NC_004350.2:757850-758260	Micro-G_3	Normal-G_3	OK	152.225	188.862	0.311126	0.0379785	0.69785	0.828992	no
SMU_1072c		NC_004350.2:1015449-1015941	Micro-G_3	Normal-G_3	OK	233.886	289.868	0.309593	1.00856	0.2396	0.414676	no
SMU_329		NC_004350.2:310575-311289	Micro-G_3	Normal-G_3	OK	546.331	676.373	0.308043	0.94822	0.19415	0.362363	no
SMU_546		NC_004350.2:508255-510100	Micro-G_3	Normal-G_3	OK	935.871	1158.19	0.307496	0.666182	0.29015	0.471677	no
SMU_1134c		NC_004350.2:1075602-1076361	Micro-G_3	Normal-G_3	OK	119.609	147.921	0.306503	0.867269	0.23115	0.405143	no
SMU_1488c		NC_004350.2:1412815-1413085	Micro-G_3	Normal-G_3	OK	20.2819	25.0698	0.305758	1.04166	0.4624	0.642042	no
SMU_273		NC_004350.2:263750-264416	Micro-G_3	Normal-G_3	OK	152.773	188.777	0.305298	0.879381	0.2477	0.424126	no
SMU_1702c		NC_004350.2:1613729-1614996	Micro-G_3	Normal-G_3	OK	341.878	421.887	0.303373	0.653707	0.3946	0.581198	no
pnpA		NC_004350.2:157227-160778	Micro-G_3	Normal-G_3	OK	191.532	236.329	0.303212	0.620386	0.31945	0.503676	no
murB		NC_004350.2:918409-919330	Micro-G_3	Normal-G_3	OK	160.164	197.593	0.302983	0.84721	0.22045	0.393909	no
SMU_1116c		NC_004350.2:1057456-1058593	Micro-G_3	Normal-G_3	OK	1637.59	2019.31	0.302287	0.690342	0.29925	0.480795	no
SMU_567		NC_004350.2:530591-532012	Micro-G_3	Normal-G_3	OK	871.086	1073.68	0.301676	0.65175	0.3808	0.566936	no
trpE		NC_004350.2:498453-500375	Micro-G_3	Normal-G_3	OK	34.0647	41.9397	0.300042	0.626904	0.3389	0.523215	no
SMU_260		NC_004350.2:250169-250772	Micro-G_3	Normal-G_3	OK	641.219	788.878	0.298986	0.9831	0.20755	0.377506	no
gtfC		NC_004350.2:955737-960105	Micro-G_3	Normal-G_3	OK	612.799	753.402	0.298005	0.600986	0.31055	0.493603	no
gbpC		NC_004350.2:1324323-1326075	Micro-G_3	Normal-G_3	OK	1041.64	1280.53	0.297882	0.661206	0.29285	0.473273	no
folC		NC_004350.2:914757-916035	Micro-G_3	Normal-G_3	OK	321.388	394.857	0.297013	0.811979	0.2122	0.383791	no
SMU_756		NC_004350.2:708822-709673	Micro-G_3	Normal-G_3	OK	482.885	592.945	0.29622	0.618932	0.5304	0.699939	no
SMU_1830c		NC_004350.2:1725543-1726944	Micro-G_3	Normal-G_3	OK	421.013	516	0.293507	0.777417	0.2279	0.401271	no
SMU_2059c		NC_004350.2:1933279-1934305	Micro-G_3	Normal-G_3	OK	49.7071	60.91	0.293225	0.756604	0.2704	0.452544	no
SMU_723		NC_004350.2:681983-684665	Micro-G_3	Normal-G_3	OK	493.256	604.423	0.293222	0.653671	0.27585	0.457299	no
SMU_61		NC_004350.2:61630-62545	Micro-G_3	Normal-G_3	OK	339.972	416.485	0.292848	0.862535	0.2055	0.375193	no
SMU_453		NC_004350.2:421451-422402	Micro-G_3	Normal-G_3	OK	916.267	1122.39	0.29273	0.791764	0.2495	0.425866	no
SMU_521		NC_004350.2:486755-490250	Micro-G_3	Normal-G_3	OK	233.62	286.068	0.292194	0.321301	0.6868	0.821672	no
dnaI		NC_004350.2:1800544-1801444	Micro-G_3	Normal-G_3	OK	478.883	585.774	0.290671	0.851799	0.21675	0.389733	no
SMU_1232c		NC_004350.2:1171240-1171456	Micro-G_3	Normal-G_3	OK	832.505	1017.13	0.288972	2.25342	0.26815	0.449951	no
phoU		NC_004350.2:1074917-1075571	Micro-G_3	Normal-G_3	OK	96.6517	118.072	0.2888	0.8248	0.2785	0.460459	no
rexB		NC_004350.2:1421897-1428768	Micro-G_3	Normal-G_3	OK	82.3389	100.488	0.287376	0.430039	0.45145	0.635789	no
SMU_421		NC_004350.2:392711-395462	Micro-G_3	Normal-G_3	OK	472.32	576.051	0.286433	0.635647	0.2895	0.471018	no
SMU_1801c		NC_004350.2:1701776-1702883	Micro-G_3	Normal-G_3	OK	275.559	336.048	0.286309	0.809303	0.22385	0.397406	no
SMU_1323		NC_004350.2:1247242-1247881	Micro-G_3	Normal-G_3	OK	520.222	634.312	0.286066	0.931723	0.22415	0.397572	no
SMU_320		NC_004350.2:304040-305235	Micro-G_3	Normal-G_3	OK	264.024	321.917	0.28602	0.664864	0.41485	0.600925	no
SMU_776		NC_004350.2:727742-728900	Micro-G_3	Normal-G_3	OK	329.085	401.189	0.285822	0.802128	0.2277	0.401271	no
rgpB		NC_004350.2:770364-774404	Micro-G_3	Normal-G_3	OK	412.737	502.968	0.285245	0.338674	0.6256	0.775165	no
SMU_913	glutamate dehydrogenase	NC_004350.2:869771-871121	Micro-G_3	Normal-G_3	OK	463.22	564.342	0.284872	0.739787	0.25325	0.429812	no
hemN		NC_004350.2:1347055-1348198	Micro-G_3	Normal-G_3	OK	131.196	159.663	0.283303	0.762715	0.25255	0.429001	no
SMU_251		NC_004350.2:239551-240967	Micro-G_3	Normal-G_3	OK	844.48	1027.17	0.282536	0.684682	0.28785	0.469288	no
SMU_798c		NC_004350.2:744932-745061	Micro-G_3	Normal-G_3	OK	543.744	660.75	0.281176	11.8013	0.4759	0.652585	no
SMU_1303c		NC_004350.2:1227822-1229223	Micro-G_3	Normal-G_3	OK	365.507	444.071	0.280891	0.754797	0.2419	0.417906	no
SMU_317		NC_004350.2:301121-301820	Micro-G_3	Normal-G_3	OK	156.246	189.705	0.279943	0.790684	0.29175	0.472619	no
SMU_1449		NC_004350.2:1378342-1379992	Micro-G_3	Normal-G_3	OK	101.881	123.61	0.278913	0.731513	0.2461	0.422136	no
aspG		NC_004350.2:1727001-1727961	Micro-G_3	Normal-G_3	OK	371.907	450.97	0.278088	0.813184	0.23885	0.414494	no
gpsA		NC_004350.2:306178-307198	Micro-G_3	Normal-G_3	OK	464.497	563.237	0.278074	0.792334	0.244	0.420029	no
SMU_178		NC_004350.2:173244-175291	Micro-G_3	Normal-G_3	OK	150.21	182.136	0.278034	0.462535	0.42125	0.606744	no
pepO		NC_004350.2:1908222-1910118	Micro-G_3	Normal-G_3	OK	858.084	1039.35	0.276488	0.614987	0.3152	0.498937	no
rs2		NC_004350.2:1903498-1904284	Micro-G_3	Normal-G_3	OK	1470.97	1781.62	0.276421	0.750354	0.29205	0.472619	no
endA		NC_004350.2:1450306-1451188	Micro-G_3	Normal-G_3	OK	374.462	453.437	0.276084	0.823732	0.23335	0.408257	no
mreD		NC_004350.2:24465-24972	Micro-G_3	Normal-G_3	OK	7.81555	9.46361	0.276044	0.573501	0.498	0.674732	no
SMU_221c		NC_004350.2:212567-213113	Micro-G_3	Normal-G_3	OK	314.381	380.28	0.274549	0.903127	0.26265	0.443035	no
SMU_1178c		NC_004350.2:1119788-1120418	Micro-G_3	Normal-G_3	OK	274.882	332.198	0.273231	0.846847	0.2694	0.451263	no
SMU_638		NC_004350.2:597134-597851	Micro-G_3	Normal-G_3	OK	131.48	158.778	0.272159	0.786471	0.2859	0.468322	no
aspB		NC_004350.2:1236642-1237824	Micro-G_3	Normal-G_3	OK	315.528	380.92	0.271721	0.763939	0.2496	0.425866	no
rexA		NC_004350.2:1421897-1428768	Micro-G_3	Normal-G_3	OK	99.1066	119.632	0.271556	0.498887	0.40575	0.591297	no
SMU_05		NC_004350.2:3105-3297	Micro-G_3	Normal-G_3	OK	111.137	133.925	0.269083	2.05908	0.4377	0.622483	no
ylmE		NC_004350.2:516982-517654	Micro-G_3	Normal-G_3	OK	906.274	1091.7	0.268552	0.831987	0.2691	0.451152	no
SMU_1444c		NC_004350.2:1373433-1375098	Micro-G_3	Normal-G_3	OK	676.438	813.733	0.266598	0.641455	0.30435	0.486556	no
brpA		NC_004350.2:384677-385898	Micro-G_3	Normal-G_3	OK	255.562	307.272	0.265843	0.745271	0.26175	0.442291	no
polI		NC_004350.2:284101-286738	Micro-G_3	Normal-G_3	OK	322.209	387.324	0.265544	0.627968	0.29845	0.47991	no
SMU_1259		NC_004350.2:1191674-1192001	Micro-G_3	Normal-G_3	OK	25.1006	30.1554	0.264695	0.845578	0.45585	0.639472	no
gltX		NC_004350.2:311575-313033	Micro-G_3	Normal-G_3	OK	516.839	620.811	0.26444	0.679543	0.28905	0.470683	no
pksD		NC_004350.2:1256799-1257738	Micro-G_3	Normal-G_3	OK	20.9867	25.2051	0.264244	0.627456	0.3641	0.548426	no
SMU_701c		NC_004350.2:662643-663012	Micro-G_3	Normal-G_3	OK	247.239	296.887	0.264008	1.03723	0.31625	0.500189	no
SMU_721		NC_004350.2:681189-681582	Micro-G_3	Normal-G_3	OK	96.1672	115.406	0.263101	0.91163	0.33865	0.523215	no
SMU_331		NC_004350.2:313148-313673	Micro-G_3	Normal-G_3	OK	545.987	655.026	0.262686	0.913091	0.2672	0.448747	no
SMU_1220c		NC_004350.2:1162025-1162526	Micro-G_3	Normal-G_3	OK	568.237	681.086	0.261345	0.906277	0.27425	0.456841	no
gatA		NC_004350.2:1719335-1721087	Micro-G_3	Normal-G_3	OK	287.353	344.364	0.261111	0.679561	0.27895	0.460459	no
SMU_1712c		NC_004350.2:1621248-1626975	Micro-G_3	Normal-G_3	OK	479.213	574.239	0.260985	0.181461	0.82365	0.907946	no
murN		NC_004350.2:675327-676560	Micro-G_3	Normal-G_3	OK	355.303	425.607	0.260474	0.715974	0.2806	0.461766	no
SMU_414		NC_004350.2:387569-388604	Micro-G_3	Normal-G_3	OK	150.077	178.988	0.254167	0.70124	0.30245	0.485128	no
SMU_1555c		NC_004350.2:1479015-1479948	Micro-G_3	Normal-G_3	OK	495.434	590.774	0.253912	0.727153	0.29125	0.472271	no
adk		NC_004350.2:1882686-1883325	Micro-G_3	Normal-G_3	OK	364.879	435.081	0.253865	0.743196	0.32525	0.509409	no
SMU_755		NC_004350.2:707086-708794	Micro-G_3	Normal-G_3	OK	736.28	877.764	0.253578	0.232278	0.6849	0.820478	no
SMU_1654c		NC_004350.2:1573213-1573726	Micro-G_3	Normal-G_3	OK	267.239	318.172	0.251677	0.823075	0.32475	0.509409	no
mutR		NC_004350.2:110823-111684	Micro-G_3	Normal-G_3	OK	117.791	140.151	0.250749	0.65116	0.3543	0.538442	no
SMU_239c		NC_004350.2:227611-228202	Micro-G_3	Normal-G_3	OK	216.19	257.211	0.250653	0.757268	0.33955	0.523347	no
SMU_1193		NC_004350.2:1136714-1137790	Micro-G_3	Normal-G_3	OK	652.538	776.269	0.250495	0.642388	0.52435	0.69701	no
SMU_938		NC_004350.2:889545-890544	Micro-G_3	Normal-G_3	OK	159.62	189.554	0.24797	0.69154	0.30695	0.49022	no
oppC		NC_004350.2:246501-247533	Micro-G_3	Normal-G_3	OK	313.943	372.681	0.247438	0.715447	0.2935	0.473926	no
SMU_367		NC_004350.2:349162-349798	Micro-G_3	Normal-G_3	OK	288.645	342.601	0.247234	0.724835	0.3338	0.51958	no
SMU_350		NC_004350.2:327599-328004	Micro-G_3	Normal-G_3	OK	746.053	884.827	0.246118	0.980366	0.29765	0.479423	no
SMU_1175		NC_004350.2:1116157-1117522	Micro-G_3	Normal-G_3	OK	65.998	78.2714	0.246064	0.611136	0.34525	0.52997	no
cdsA		NC_004350.2:1692556-1693351	Micro-G_3	Normal-G_3	OK	375.823	445.637	0.245815	0.749664	0.297	0.478776	no
radC		NC_004350.2:999725-1001165	Micro-G_3	Normal-G_3	OK	90.6821	107.517	0.245679	0.334777	0.64965	0.791735	no
divIVA		NC_004350.2:519308-520124	Micro-G_3	Normal-G_3	OK	1156.08	1370.54	0.245501	0.683572	0.33565	0.521041	no
SMU_117c		NC_004350.2:116734-118090	Micro-G_3	Normal-G_3	OK	30.1134	35.6851	0.244917	0.595536	0.36165	0.546872	no
SMU_1547c		NC_004350.2:1474760-1476364	Micro-G_3	Normal-G_3	OK	158.138	187.392	0.244876	0.438235	0.57915	0.736544	no
akh		NC_004350.2:1653042-1654401	Micro-G_3	Normal-G_3	OK	303.879	359.962	0.244348	0.66047	0.3042	0.486556	no
SMU_348		NC_004350.2:326256-326703	Micro-G_3	Normal-G_3	OK	439.017	519.771	0.2436	0.885516	0.3257	0.509699	no
recG		NC_004350.2:1728294-1730310	Micro-G_3	Normal-G_3	OK	212.447	251.402	0.242895	0.634962	0.30865	0.492206	no
SMU_1157c		NC_004350.2:1093481-1096667	Micro-G_3	Normal-G_3	OK	88.5928	104.786	0.242184	0.601348	0.3119	0.494933	no
SMU_1558c		NC_004350.2:1480837-1482668	Micro-G_3	Normal-G_3	OK	217.422	256.839	0.240365	0.263476	0.65495	0.794678	no
krpS		NC_004350.2:996313-997294	Micro-G_3	Normal-G_3	OK	563.133	663.246	0.236067	0.670828	0.32725	0.510881	no
SMU_718c		NC_004350.2:676562-678586	Micro-G_3	Normal-G_3	OK	265.38	312.454	0.235582	0.316556	0.58835	0.745612	no
SMU_65		NC_004350.2:66288-66714	Micro-G_3	Normal-G_3	OK	219.731	258.633	0.23517	0.848991	0.35775	0.54225	no
leuC		NC_004350.2:1309391-1310777	Micro-G_3	Normal-G_3	OK	233.931	275.294	0.234888	0.645363	0.31025	0.493533	no
dnaN		NC_004350.2:1707-2844	Micro-G_3	Normal-G_3	OK	240.046	282.421	0.23454	0.662099	0.3183	0.503018	no
priA		NC_004350.2:446900-449285	Micro-G_3	Normal-G_3	OK	235.92	277.338	0.233349	0.581476	0.33745	0.522154	no
SMU_1416c		NC_004350.2:1345686-1346304	Micro-G_3	Normal-G_3	OK	172.122	202.279	0.23292	0.714973	0.35185	0.537064	no
SMU_1576c		NC_004350.2:1502820-1505134	Micro-G_3	Normal-G_3	OK	177.799	208.6	0.230487	0.533131	0.35035	0.535666	no
metS		NC_004350.2:1561621-1563631	Micro-G_3	Normal-G_3	OK	491.178	575.944	0.229684	0.549687	0.37175	0.55777	no
SMU_2150c		NC_004350.2:2012356-2014804	Micro-G_3	Normal-G_3	OK	304.09	356.226	0.228295	0.400292	0.48735	0.664036	no
SMU_2125		NC_004350.2:1991625-1991910	Micro-G_3	Normal-G_3	OK	106.666	124.845	0.227031	0.991962	0.4467	0.631226	no
SMU_699		NC_004350.2:661443-661803	Micro-G_3	Normal-G_3	OK	1213.32	1419.1	0.226006	0.934212	0.36405	0.548426	no
uppS		NC_004350.2:1693365-1694115	Micro-G_3	Normal-G_3	OK	256.523	299.946	0.225615	0.676188	0.34845	0.534456	no
gatB		NC_004350.2:1716001-1719209	Micro-G_3	Normal-G_3	OK	524.911	613.744	0.225564	0.419196	0.5286	0.698504	no
SMU_327		NC_004350.2:307974-309803	Micro-G_3	Normal-G_3	OK	185.5	216.874	0.225436	0.484642	0.39055	0.576555	no
psaR		NC_004350.2:1804510-1805615	Micro-G_3	Normal-G_3	OK	101.688	118.869	0.225231	0.290558	0.6193	0.771076	no
SMU_515		NC_004350.2:482276-484052	Micro-G_3	Normal-G_3	OK	22.5294	26.3118	0.2239	0.527532	0.4052	0.590942	no
mutE1		NC_004350.2:615640-617135	Micro-G_3	Normal-G_3	OK	10.5275	12.2893	0.223244	0.333515	0.83125	0.910298	no
SMU_400		NC_004350.2:373587-375293	Micro-G_3	Normal-G_3	OK	261.09	304.701	0.222846	0.422076	0.4642	0.642967	no
murI		NC_004350.2:1621248-1626975	Micro-G_3	Normal-G_3	OK	944.863	1101.76	0.221634	0.189042	0.74165	0.854693	no
SMU_200c		NC_004350.2:200469-200697	Micro-G_3	Normal-G_3	OK	20.4231	23.778	0.219423	0.834859	0.6477	0.791604	no
SMU_1832		NC_004350.2:1727987-1728152	Micro-G_3	Normal-G_3	OK	538.451	625.743	0.216757	3.11622	0.4713	0.649047	no
SMU_42		NC_004350.2:44830-45709	Micro-G_3	Normal-G_3	OK	93.9648	109.193	0.216682	0.595612	0.3888	0.574852	no
SMU_709		NC_004350.2:667338-668236	Micro-G_3	Normal-G_3	OK	417.583	485.165	0.216413	0.496817	0.5312	0.700515	no
SMU_623c		NC_004350.2:581232-582168	Micro-G_3	Normal-G_3	OK	335.633	389.935	0.216347	0.635463	0.3544	0.538442	no
SMU_278		NC_004350.2:266906-267038	Micro-G_3	Normal-G_3	OK	1127.95	1310.39	0.216289	8.68478	0.5269	0.697214	no
SMU_242c		NC_004350.2:228504-230798	Micro-G_3	Normal-G_3	OK	321.114	372.947	0.215887	0.397911	0.48275	0.660101	no
oppF		NC_004350.2:247542-249514	Micro-G_3	Normal-G_3	OK	484.835	563.064	0.215803	0.328777	0.56675	0.726043	no
SMU_737		NC_004350.2:691382-692591	Micro-G_3	Normal-G_3	OK	68.9229	79.899	0.213195	0.548631	0.40935	0.595643	no
dnaB		NC_004350.2:1801444-1803092	Micro-G_3	Normal-G_3	OK	715.375	827.709	0.210424	0.450782	0.49025	0.667044	no
SMU_409		NC_004350.2:383903-384347	Micro-G_3	Normal-G_3	OK	419.091	484.841	0.210247	0.757516	0.39505	0.581415	no
SMU_1445c		NC_004350.2:1375344-1376969	Micro-G_3	Normal-G_3	OK	337.659	390.622	0.210209	0.41634	0.55855	0.718723	no
SMU_1402c		NC_004350.2:1329082-1329655	Micro-G_3	Normal-G_3	OK	98.5786	114.027	0.210034	0.589058	0.46295	0.642135	no
SMU_485		NC_004350.2:454529-456983	Micro-G_3	Normal-G_3	OK	88.6829	102.568	0.20985	0.325686	0.64685	0.791324	no
syt1		NC_004350.2:1515632-1518217	Micro-G_3	Normal-G_3	OK	771.22	891.864	0.209682	0.395145	0.52115	0.695348	no
alsS		NC_004350.2:1382494-1384174	Micro-G_3	Normal-G_3	OK	688.178	795.713	0.209467	0.491559	0.42715	0.612301	no
SMU_539c		NC_004350.2:504961-505618	Micro-G_3	Normal-G_3	OK	16.5044	19.0733	0.208707	0.497724	0.51325	0.689099	no
punA		NC_004350.2:1169621-1170431	Micro-G_3	Normal-G_3	OK	484.831	560.228	0.208532	0.614005	0.3883	0.574849	no
SMU_2147c		NC_004350.2:2011301-2012168	Micro-G_3	Normal-G_3	OK	1261.93	1458	0.208367	0.562801	0.42365	0.608642	no
rs14		NC_004350.2:1888350-1888536	Micro-G_3	Normal-G_3	OK	2441.88	2817.41	0.206378	2.32038	0.4199	0.606744	no
SMU_741		NC_004350.2:695055-696114	Micro-G_3	Normal-G_3	OK	137.964	159.139	0.205998	0.564426	0.40005	0.586091	no
phoH		NC_004350.2:1547451-1548417	Micro-G_3	Normal-G_3	OK	273.9	315.809	0.205401	0.598914	0.3837	0.569057	no
pyrH		NC_004350.2:1551286-1552024	Micro-G_3	Normal-G_3	OK	836.22	963.539	0.20446	0.615107	0.4005	0.586305	no
hisD		NC_004350.2:1197482-1200625	Micro-G_3	Normal-G_3	OK	162.345	186.586	0.200777	0.332526	0.60755	0.760621	no
gltA		NC_004350.2:343059-347577	Micro-G_3	Normal-G_3	OK	162.787	186.984	0.199928	0.449137	0.4469	0.631226	no
SMU_1151c		NC_004350.2:1089515-1091113	Micro-G_3	Normal-G_3	OK	283.119	324.891	0.198551	0.526539	0.41155	0.597942	no
SMU_775c		NC_004350.2:725456-727610	Micro-G_3	Normal-G_3	OK	413.819	474.803	0.19833	0.468394	0.4496	0.633647	no
sod		NC_004350.2:588267-588879	Micro-G_3	Normal-G_3	OK	15270.6	17519.8	0.198231	0.49632	0.51585	0.691134	no
scnG		NC_004350.2:1707787-1709271	Micro-G_3	Normal-G_3	OK	57.538	66.0058	0.198079	0.45057	0.5373	0.704225	no
SMU_1196c		NC_004350.2:1138670-1139291	Micro-G_3	Normal-G_3	OK	573.53	657.885	0.197967	0.651015	0.4021	0.587602	no
SMU_730		NC_004350.2:688444-688657	Micro-G_3	Normal-G_3	OK	43.572	49.9756	0.197824	1.01941	0.62735	0.776459	no
SMU_1367c		NC_004350.2:1300375-1300975	Micro-G_3	Normal-G_3	OK	26.2172	30.0651	0.197576	0.514156	0.50755	0.683349	no
SMU_836		NC_004350.2:785625-787260	Micro-G_3	Normal-G_3	OK	10.7894	12.3713	0.197373	0.419193	0.51265	0.688773	no
SMU_1150		NC_004350.2:1087164-1089397	Micro-G_3	Normal-G_3	OK	37.1762	42.5873	0.196043	0.29403	0.6075	0.760621	no
SMU_1710c		NC_004350.2:1621248-1626975	Micro-G_3	Normal-G_3	OK	798.94	914.761	0.195307	0.157829	0.9263	0.959762	no
opuCa		NC_004350.2:1986360-1988141	Micro-G_3	Normal-G_3	OK	538.202	616.074	0.194957	0.381358	0.56275	0.722839	no
SMU_1313c		NC_004350.2:1237889-1240352	Micro-G_3	Normal-G_3	OK	213.625	244.15	0.192685	0.488056	0.4227	0.60773	no
SMU_1375c		NC_004350.2:1305077-1305683	Micro-G_3	Normal-G_3	OK	157.578	179.918	0.191276	0.586888	0.4592	0.639581	no
rgpF		NC_004350.2:774426-780109	Micro-G_3	Normal-G_3	OK	488.584	557.763	0.191047	0.250999	0.6933	0.826133	no
SMU_1450		NC_004350.2:1380296-1381694	Micro-G_3	Normal-G_3	OK	555.638	634.271	0.190954	0.494556	0.43785	0.622483	no
potC		NC_004350.2:919333-923105	Micro-G_3	Normal-G_3	OK	201.032	229.386	0.190353	0.235277	0.74465	0.856397	no
SMU_652c		NC_004350.2:612998-614728	Micro-G_3	Normal-G_3	OK	14.6048	16.6598	0.18993	0.310634	0.6633	0.802125	no
SMU_752		NC_004350.2:703951-706502	Micro-G_3	Normal-G_3	OK	195.008	221.988	0.18695	0.144354	0.80535	0.899715	no
SMU_509		NC_004350.2:478382-479447	Micro-G_3	Normal-G_3	OK	94.5053	107.481	0.185614	0.493331	0.46095	0.641206	no
trxB2		NC_004350.2:816614-817628	Micro-G_3	Normal-G_3	OK	233.015	264.881	0.184922	0.529023	0.4344	0.621308	no
thrC		NC_004350.2:69630-71115	Micro-G_3	Normal-G_3	OK	266.341	302.38	0.183091	0.493145	0.4361	0.622354	no
SMU_1623c		NC_004350.2:1549273-1550134	Micro-G_3	Normal-G_3	OK	301.127	341.854	0.183006	0.542699	0.43255	0.619581	no
hisZ		NC_004350.2:1200634-1202643	Micro-G_3	Normal-G_3	OK	180.37	204.745	0.182869	0.370005	0.5886	0.745612	no
SMU_832		NC_004350.2:780145-781462	Micro-G_3	Normal-G_3	OK	105.809	120.092	0.182675	0.479108	0.4567	0.639472	no
ssb		NC_004350.2:1755858-1756353	Micro-G_3	Normal-G_3	OK	8406.54	9540.46	0.182547	0.521348	0.5456	0.710755	no
SMU_747c		NC_004350.2:700874-702751	Micro-G_3	Normal-G_3	OK	1045.66	1181.44	0.176132	0.320172	0.64845	0.791735	no
SMU_1695		NC_004350.2:1610014-1610797	Micro-G_3	Normal-G_3	OK	313.42	353.985	0.175591	0.532575	0.4593	0.639581	no
SMU_274		NC_004350.2:264421-265285	Micro-G_3	Normal-G_3	OK	140.937	159.149	0.175324	0.477066	0.49595	0.672427	no
SMU_1079c		NC_004350.2:1021647-1025123	Micro-G_3	Normal-G_3	OK	240.406	271.169	0.173715	0.255197	0.6639	0.802125	no
SMU_673		NC_004350.2:636480-637278	Micro-G_3	Normal-G_3	OK	122.609	138.292	0.173651	0.492895	0.49505	0.671679	no
SMU_368c		NC_004350.2:349983-351666	Micro-G_3	Normal-G_3	OK	808.306	911.248	0.172943	0.405472	0.5193	0.694321	no
SMU_787		NC_004350.2:736994-738383	Micro-G_3	Normal-G_3	OK	191.951	216.28	0.172167	0.471259	0.46455	0.642967	no
sunL		NC_004350.2:449332-451583	Micro-G_3	Normal-G_3	OK	255.891	288.145	0.171267	0.302641	0.59765	0.754103	no
SMU_608		NC_004350.2:565445-566990	Micro-G_3	Normal-G_3	OK	178.304	200.745	0.171028	0.464822	0.4659	0.644372	no
hprT		NC_004350.2:12117-12660	Micro-G_3	Normal-G_3	OK	1043.37	1173.93	0.170096	0.557259	0.49315	0.670045	no
SMU_1732c		NC_004350.2:1636004-1637943	Micro-G_3	Normal-G_3	OK	618.319	694.329	0.167268	0.218416	0.7031	0.831973	no
SMU_406c		NC_004350.2:380554-381367	Micro-G_3	Normal-G_3	OK	323.326	362.754	0.166002	0.501352	0.4726	0.649121	no
ffh		NC_004350.2:1003241-1004792	Micro-G_3	Normal-G_3	OK	420.035	470.398	0.163373	0.425183	0.50605	0.682008	no
SMU_1798c		NC_004350.2:1700162-1701385	Micro-G_3	Normal-G_3	OK	308.966	345.975	0.163217	0.312418	0.69105	0.823961	no
SMU_399		NC_004350.2:373587-375293	Micro-G_3	Normal-G_3	OK	218.067	244.136	0.162913	0.304434	0.67725	0.813844	no
rnc		NC_004350.2:1439717-1443949	Micro-G_3	Normal-G_3	OK	323.655	360.941	0.157305	0.121219	0.83135	0.910298	no
SMU_1280c		NC_004350.2:1210027-1211146	Micro-G_3	Normal-G_3	OK	6.89456	7.68792	0.157136	0.317054	0.63435	0.780115	no
SMU_1729c		NC_004350.2:1633442-1635287	Micro-G_3	Normal-G_3	OK	569.875	634.963	0.156028	0.371109	0.553	0.71604	no
SMU_1240c		NC_004350.2:1178823-1179426	Micro-G_3	Normal-G_3	OK	257.394	286.45	0.154307	0.481728	0.5356	0.703911	no
ccdA		NC_004350.2:1109385-1110099	Micro-G_3	Normal-G_3	OK	151.244	168.07	0.152187	0.444154	0.54865	0.713477	no
SMU_526c		NC_004350.2:493950-494787	Micro-G_3	Normal-G_3	OK	198.627	220.704	0.152052	0.434629	0.5393	0.704451	no
SMU_1420		NC_004350.2:1348732-1349892	Micro-G_3	Normal-G_3	OK	311.109	345.618	0.151762	0.250007	0.6664	0.804017	no
cpsY		NC_004350.2:1166240-1167149	Micro-G_3	Normal-G_3	OK	457.865	508.287	0.15072	0.444351	0.5237	0.69701	no
SMU_1194		NC_004350.2:1136714-1137790	Micro-G_3	Normal-G_3	OK	442.906	491.56	0.150366	0.285718	0.6215	0.77207	no
SMU_1676c		NC_004350.2:1591798-1593412	Micro-G_3	Normal-G_3	OK	366.642	406.561	0.1491	0.390604	0.53885	0.704452	no
SMU_1236c		NC_004350.2:1175044-1175848	Micro-G_3	Normal-G_3	OK	144.352	159.963	0.148146	0.419495	0.5543	0.716761	no
SMU_1153c		NC_004350.2:1091285-1092197	Micro-G_3	Normal-G_3	OK	117.515	130.187	0.147742	0.406338	0.5588	0.718723	no
hisG		NC_004350.2:1197482-1200625	Micro-G_3	Normal-G_3	OK	149.511	165.257	0.144459	0.130723	0.8175	0.905307	no
pepC		NC_004350.2:434471-435806	Micro-G_3	Normal-G_3	OK	288.116	318.352	0.143972	0.394764	0.5418	0.706759	no
adhA		NC_004350.2:128962-129958	Micro-G_3	Normal-G_3	OK	1804.52	1993.06	0.143365	0.325621	0.6315	0.778473	no
truB		NC_004350.2:1083854-1084736	Micro-G_3	Normal-G_3	OK	216.278	238.837	0.143136	0.414153	0.55145	0.715957	no
SMU_1806		NC_004350.2:1704541-1706285	Micro-G_3	Normal-G_3	OK	66.3475	73.2558	0.142901	0.276477	0.62875	0.776573	no
SMU_13		NC_004350.2:9631-12114	Micro-G_3	Normal-G_3	OK	179.684	198.265	0.141964	0.205348	0.7222	0.84133	no
SMU_326		NC_004350.2:307974-309803	Micro-G_3	Normal-G_3	OK	187.154	206.124	0.139287	0.219553	0.79985	0.896576	no
SMU_1415c		NC_004350.2:1344249-1345672	Micro-G_3	Normal-G_3	OK	272.868	300.265	0.138035	0.207501	0.7069	0.832053	no
SMU_305		NC_004350.2:291303-293110	Micro-G_3	Normal-G_3	OK	486.859	535.294	0.136828	0.170288	0.7685	0.875173	no
SMU_621c		NC_004350.2:579566-580586	Micro-G_3	Normal-G_3	OK	547.715	602.142	0.136679	0.38676	0.5648	0.724026	no
asnS		NC_004350.2:1235249-1236596	Micro-G_3	Normal-G_3	OK	438.277	481.723	0.136361	0.364338	0.5757	0.733124	no
SMU_714		NC_004350.2:672867-674064	Micro-G_3	Normal-G_3	OK	10387.9	11415.8	0.13613	0.286055	0.66475	0.802528	no
SMU_722		NC_004350.2:681657-681837	Micro-G_3	Normal-G_3	OK	129.046	141.806	0.136033	1.20403	0.71545	0.837749	no
SMU_995		NC_004350.2:941594-944328	Micro-G_3	Normal-G_3	OK	340.103	373.429	0.134863	0.212409	0.76015	0.868914	no
glmU		NC_004350.2:1558971-1560351	Micro-G_3	Normal-G_3	OK	787.121	863.821	0.134148	0.333645	0.60265	0.757932	no
adh		NC_004350.2:119557-120676	Micro-G_3	Normal-G_3	OK	38.9581	42.7458	0.133861	0.333007	0.6199	0.771076	no
SMU_344		NC_004350.2:324865-325123	Micro-G_3	Normal-G_3	OK	219.259	240.536	0.133614	0.710123	0.62425	0.774488	no
SMU_472		NC_004350.2:440233-441388	Micro-G_3	Normal-G_3	OK	427.722	468.804	0.132313	0.365946	0.5757	0.733124	no
hisC		NC_004350.2:1200634-1202643	Micro-G_3	Normal-G_3	OK	175.077	191.814	0.131714	0.22845	0.69545	0.828183	no
SMU_2056		NC_004350.2:1928133-1929880	Micro-G_3	Normal-G_3	OK	347.421	380.17	0.129959	0.28205	0.61965	0.771076	no
purR		NC_004350.2:333019-333835	Micro-G_3	Normal-G_3	OK	656.609	718.492	0.129937	0.387146	0.5807	0.738029	no
nifU		NC_004350.2:237880-239531	Micro-G_3	Normal-G_3	OK	623.967	682.669	0.129717	0.119931	0.83695	0.911319	no
SMU_1065c		NC_004350.2:1009202-1009901	Micro-G_3	Normal-G_3	OK	166.947	182.541	0.128826	0.376144	0.6143	0.766583	no
SMU_503c		NC_004350.2:472725-473361	Micro-G_3	Normal-G_3	OK	116.343	127.108	0.127672	0.369756	0.63115	0.778473	no
pfs		NC_004350.2:1557369-1558065	Micro-G_3	Normal-G_3	OK	695.737	759.824	0.127122	0.395786	0.59675	0.75346	no
gltB		NC_004350.2:347578-349015	Micro-G_3	Normal-G_3	OK	118.96	129.822	0.126057	0.328977	0.6058	0.75991	no
SMU_1898		NC_004350.2:1784880-1786489	Micro-G_3	Normal-G_3	OK	28.2074	30.7775	0.125804	0.286493	0.63445	0.780115	no
SMU_1682c		NC_004350.2:1597994-1598570	Micro-G_3	Normal-G_3	OK	9.66045	10.5213	0.123147	0.268311	0.7357	0.850377	no
pbp2a		NC_004350.2:1827650-1829843	Micro-G_3	Normal-G_3	OK	107.321	116.777	0.121828	0.319364	0.6069	0.760621	no
rs20		NC_004350.2:1069297-1069552	Micro-G_3	Normal-G_3	OK	7832.19	8521.65	0.121718	0.703496	0.64335	0.789045	no
potB		NC_004350.2:919333-923105	Micro-G_3	Normal-G_3	OK	272.737	296.681	0.121399	0.171644	0.8114	0.901823	no
comYC		NC_004350.2:1852499-1855106	Micro-G_3	Normal-G_3	OK	36.7163	39.8845	0.119408	0.20714	0.85955	0.922962	no
SMU_1230c		NC_004350.2:1170441-1170918	Micro-G_3	Normal-G_3	OK	445.277	483.672	0.119325	0.416718	0.62845	0.776573	no
SMU_1970c		NC_004350.2:1845019-1846258	Micro-G_3	Normal-G_3	OK	290.784	315.351	0.117014	0.266282	0.72815	0.844689	no
SMU_1109c		NC_004350.2:1049802-1051056	Micro-G_3	Normal-G_3	OK	326.795	354.113	0.115824	0.320635	0.62745	0.776459	no
folD		NC_004350.2:535112-536797	Micro-G_3	Normal-G_3	OK	392.875	425.086	0.113686	0.246712	0.72505	0.843021	no
SMU_343		NC_004350.2:324243-324765	Micro-G_3	Normal-G_3	OK	233.322	252.251	0.112536	0.368546	0.6582	0.798119	no
cobQ		NC_004350.2:1361014-1363146	Micro-G_3	Normal-G_3	OK	224.19	242.287	0.111998	0.164329	0.77955	0.880863	no
epsC		NC_004350.2:1368758-1369907	Micro-G_3	Normal-G_3	OK	503.422	543.924	0.111637	0.306664	0.6441	0.789463	no
eftS		NC_004350.2:1902385-1903432	Micro-G_3	Normal-G_3	OK	1305.13	1409.73	0.111225	0.279363	0.6782	0.814178	no
SMU_159		NC_004350.2:160851-162607	Micro-G_3	Normal-G_3	OK	260.419	281.161	0.110566	0.123532	0.83145	0.910298	no
pfk		NC_004350.2:1132336-1133350	Micro-G_3	Normal-G_3	OK	2375.47	2560.64	0.10829	0.252862	0.7125	0.837112	no
SMU_616		NC_004350.2:577900-578149	Micro-G_3	Normal-G_3	OK	20031.2	21590.1	0.108122	0.590045	0.7063	0.831973	no
SMU_1905c		NC_004350.2:1789719-1789908	Micro-G_3	Normal-G_3	OK	42.0397	45.2822	0.107193	0.660535	0.81295	0.901823	no
SMU_404c		NC_004350.2:379696-380020	Micro-G_3	Normal-G_3	OK	456.923	492.144	0.107131	0.479084	0.6719	0.809134	no
SMU_1453c		NC_004350.2:1384306-1385290	Micro-G_3	Normal-G_3	OK	157.695	169.664	0.105542	0.292219	0.6724	0.80923	no
SMU_738		NC_004350.2:692911-693046	Micro-G_3	Normal-G_3	OK	36.6773	39.4076	0.103589	1.46885	0.89955	0.944605	no
ctsR		NC_004350.2:1899202-1902105	Micro-G_3	Normal-G_3	OK	424.764	455.977	0.1023	0.0510743	0.93015	0.960541	no
dapA		NC_004350.2:936826-937708	Micro-G_3	Normal-G_3	OK	877.186	941.424	0.101961	0.289735	0.67705	0.813844	no
SMU_1164c		NC_004350.2:1100348-1103859	Micro-G_3	Normal-G_3	OK	101.056	108.416	0.101429	0.170149	0.7695	0.875795	no
guaB		NC_004350.2:2020653-2022135	Micro-G_3	Normal-G_3	OK	731.285	784.181	0.100753	0.243219	0.7053	0.831973	no
ylxM		NC_004350.2:1004904-1005237	Micro-G_3	Normal-G_3	OK	437.212	468.772	0.100555	0.43763	0.6974	0.828969	no
SMU_1249c		NC_004350.2:1185628-1186270	Micro-G_3	Normal-G_3	OK	421.988	452.199	0.0997534	0.313396	0.6823	0.818081	no
rgg		NC_004350.2:1434152-1435010	Micro-G_3	Normal-G_3	OK	86.5403	92.7012	0.0992156	0.266098	0.70565	0.831973	no
pdhC		NC_004350.2:1349951-1351205	Micro-G_3	Normal-G_3	OK	1238.62	1326.36	0.0987372	0.212247	0.7464	0.857093	no
SMU_932		NC_004350.2:884360-885368	Micro-G_3	Normal-G_3	OK	46.882	50.1335	0.096742	0.231389	0.73315	0.847938	no
SMU_92c		NC_004350.2:95723-95861	Micro-G_3	Normal-G_3	OK	43.7237	46.749	0.09652	1.36096	0.9159	0.95359	no
SMU_312		NC_004350.2:299069-300080	Micro-G_3	Normal-G_3	OK	26.7425	28.5921	0.0964802	0.234794	0.72605	0.843268	no
SMU_2077c		NC_004350.2:1952843-1953143	Micro-G_3	Normal-G_3	OK	1136.31	1214.5	0.0960097	0.482305	0.68875	0.822745	no
SMU_1315c		NC_004350.2:1241655-1242309	Micro-G_3	Normal-G_3	OK	270.784	289.223	0.0950371	0.280997	0.71205	0.837093	no
SMU_2149c		NC_004350.2:2012356-2014804	Micro-G_3	Normal-G_3	OK	148.365	158.372	0.0941737	0.137694	0.8458	0.914449	no
SMU_1238c		NC_004350.2:1176736-1177324	Micro-G_3	Normal-G_3	OK	342.847	365.882	0.0938162	0.301901	0.7	0.831034	no
atpH		NC_004350.2:1459343-1459547	Micro-G_3	Normal-G_3	OK	1043.98	1114.04	0.0937142	0.809526	0.72125	0.84133	no
SMU_824		NC_004350.2:769337-770192	Micro-G_3	Normal-G_3	OK	678.176	723.235	0.0928042	0.270243	0.70055	0.831176	no
SMU_850		NC_004350.2:798324-799020	Micro-G_3	Normal-G_3	OK	120.427	128.364	0.0920838	0.268158	0.71755	0.839464	no
nadE		NC_004350.2:432077-434359	Micro-G_3	Normal-G_3	OK	225.962	240.812	0.091823	0.102415	0.8567	0.92069	no
secY		NC_004350.2:1883554-1885299	Micro-G_3	Normal-G_3	OK	1391.34	1480.8	0.0899079	0.177727	0.78035	0.880863	no
SMU_338		NC_004350.2:320049-321018	Micro-G_3	Normal-G_3	OK	683.33	727.198	0.0897649	0.252412	0.70395	0.831973	no
potA		NC_004350.2:919333-923105	Micro-G_3	Normal-G_3	OK	263.1	279.822	0.088897	0.141586	0.83445	0.911319	no
hexB		NC_004350.2:1960472-1962428	Micro-G_3	Normal-G_3	OK	207.293	220.284	0.0876986	0.229859	0.7155	0.837749	no
SMU_1721c		NC_004350.2:1627648-1628899	Micro-G_3	Normal-G_3	OK	513.951	545.994	0.0872541	0.233043	0.72145	0.84133	no
SMU_53		NC_004350.2:56108-56324	Micro-G_3	Normal-G_3	OK	966.434	1026.6	0.0871356	0.680408	0.73855	0.853071	no
SMU_2083c		NC_004350.2:1955299-1955725	Micro-G_3	Normal-G_3	OK	812.464	862.594	0.0863779	0.336778	0.7218	0.84133	no
SMU_1250c		NC_004350.2:1186307-1186577	Micro-G_3	Normal-G_3	OK	213.241	226.395	0.086358	0.422271	0.7618	0.870113	no
SMU_2133c		NC_004350.2:1998007-2000512	Micro-G_3	Normal-G_3	OK	106.885	113.249	0.0834426	0.217145	0.7203	0.84133	no
metK		NC_004350.2:1499455-1500649	Micro-G_3	Normal-G_3	OK	337.952	357.938	0.0828889	0.229751	0.7246	0.843021	no
sacB		NC_004350.2:1896528-1898916	Micro-G_3	Normal-G_3	OK	792.786	839.191	0.0820683	0.177412	0.7681	0.875173	no
oppB		NC_004350.2:245576-246491	Micro-G_3	Normal-G_3	OK	349.761	370.1	0.081548	0.240777	0.72155	0.84133	no
SMU_613		NC_004350.2:576337-576616	Micro-G_3	Normal-G_3	OK	224.398	237.146	0.0797157	0.377041	0.77615	0.879728	no
SMU_1078c		NC_004350.2:1021647-1025123	Micro-G_3	Normal-G_3	OK	315.603	333.197	0.0782636	0.143558	0.8204	0.905917	no
SMU_313		NC_004350.2:300121-300487	Micro-G_3	Normal-G_3	OK	19.5669	20.643	0.0772391	0.217911	0.82985	0.910298	no
SMU_1821c		NC_004350.2:1716001-1719209	Micro-G_3	Normal-G_3	OK	394.35	415.583	0.0756619	0.0353224	0.9505	0.968586	no
comX1		NC_004350.2:1872020-1872503	Micro-G_3	Normal-G_3	OK	17.5448	18.4808	0.0749832	0.186641	0.8271	0.908961	no
mecA		NC_004350.2:233843-234566	Micro-G_3	Normal-G_3	OK	469.608	494.504	0.0745264	0.232583	0.7505	0.861288	no
SMU_311		NC_004350.2:298436-298979	Micro-G_3	Normal-G_3	OK	32.9705	34.6929	0.0734648	0.199575	0.80475	0.899715	no
htrA		NC_004350.2:2030460-2031669	Micro-G_3	Normal-G_3	OK	2378.91	2502.37	0.0729981	0.162324	0.8078	0.900365	no
trkB		NC_004350.2:1483657-1484317	Micro-G_3	Normal-G_3	OK	735.66	772.911	0.0712633	0.223266	0.7679	0.875173	no
SMU_2121c		NC_004350.2:1990429-1990717	Micro-G_3	Normal-G_3	OK	123.946	130.047	0.0693233	0.307249	0.8121	0.901823	no
SMU_817		NC_004350.2:762170-762986	Micro-G_3	Normal-G_3	OK	272.907	286.322	0.0692329	0.205046	0.77105	0.876524	no
gidB		NC_004350.2:1810737-1811451	Micro-G_3	Normal-G_3	OK	155.849	163.497	0.0691133	0.200389	0.7821	0.882088	no
naoX		NC_004350.2:1058759-1060133	Micro-G_3	Normal-G_3	OK	1516.85	1588.44	0.0665312	0.14463	0.8249	0.908285	no
SMU_376		NC_004350.2:357486-358725	Micro-G_3	Normal-G_3	OK	23.9215	25.0291	0.0652986	0.154474	0.81175	0.901823	no
SMU_1733c		NC_004350.2:1638004-1641097	Micro-G_3	Normal-G_3	OK	214.975	224.879	0.0649754	0.158814	0.79295	0.890395	no
fabH		NC_004350.2:1649606-1651018	Micro-G_3	Normal-G_3	OK	324.839	339.478	0.0635971	0.115868	0.86555	0.925558	no
SMU_1855		NC_004350.2:1753460-1754545	Micro-G_3	Normal-G_3	OK	170.513	177.962	0.0616863	0.10911	0.84545	0.914449	no
SMU_1304c		NC_004350.2:1229585-1233109	Micro-G_3	Normal-G_3	OK	369.653	385.721	0.0613839	0.0909154	0.89585	0.944341	no
SMU_1934c		NC_004350.2:1811674-1814177	Micro-G_3	Normal-G_3	OK	221.833	231.178	0.0595273	0.118024	0.8382	0.911319	no
miaA		NC_004350.2:1404179-1405064	Micro-G_3	Normal-G_3	OK	147.732	153.874	0.0587627	0.164529	0.8183	0.90543	no
SMU_848		NC_004350.2:796971-797696	Micro-G_3	Normal-G_3	OK	1440.16	1500.03	0.0587533	0.0729618	0.8994	0.944605	no
SMU_581		NC_004350.2:541398-545075	Micro-G_3	Normal-G_3	OK	329.131	342.757	0.0585225	0.06614	0.97595	0.984632	no
SMU_1548c		NC_004350.2:1474760-1476364	Micro-G_3	Normal-G_3	OK	208.917	217.55	0.0584193	0.119428	0.83605	0.911319	no
SMU_318		NC_004350.2:302576-303707	Micro-G_3	Normal-G_3	OK	286.724	298.53	0.0582099	0.162988	0.8062	0.900031	no
SMU_800		NC_004350.2:745833-746076	Micro-G_3	Normal-G_3	OK	126.067	131.175	0.0573045	0.305133	0.8551	0.919996	no
cysS		NC_004350.2:160851-162607	Micro-G_3	Normal-G_3	OK	211.057	219.584	0.0571415	0.139148	0.82665	0.908961	no
SMU_1051		NC_004350.2:997354-998416	Micro-G_3	Normal-G_3	OK	556.542	578.738	0.0564182	0.156886	0.81855	0.90543	no
covR		NC_004350.2:1444055-1446908	Micro-G_3	Normal-G_3	OK	1253.48	1303.06	0.0559636	0.0687277	0.9006	0.944605	no
uvrC		NC_004350.2:1179572-1181360	Micro-G_3	Normal-G_3	OK	207.381	215.564	0.0558374	0.148915	0.8129	0.901823	no
SMU_1648c		NC_004350.2:1568915-1569161	Micro-G_3	Normal-G_3	OK	142.483	147.999	0.0547942	0.293187	0.8515	0.918172	no
serA		NC_004350.2:1571946-1573128	Micro-G_3	Normal-G_3	OK	321.55	333.836	0.0540955	0.150689	0.81555	0.903667	no
opuCc		NC_004350.2:1988142-1989078	Micro-G_3	Normal-G_3	OK	666.891	692.214	0.0537666	0.153585	0.82595	0.908922	no
SMU_1327c		NC_004350.2:1250790-1251912	Micro-G_3	Normal-G_3	OK	107.997	111.925	0.0515503	0.137416	0.836	0.911319	no
add		NC_004350.2:1221144-1222194	Micro-G_3	Normal-G_3	OK	154.478	160.022	0.0508723	0.137816	0.8389	0.911319	no
alr		NC_004350.2:1730482-1731954	Micro-G_3	Normal-G_3	OK	1093.71	1132.72	0.0505602	0.114602	0.8602	0.922962	no
leuA		NC_004350.2:1311946-1313512	Micro-G_3	Normal-G_3	OK	239.943	248.455	0.0502897	0.136302	0.8341	0.911319	no
SMU_996		NC_004350.2:941594-944328	Micro-G_3	Normal-G_3	OK	332.833	344.471	0.0495869	0.0762578	0.91175	0.951943	no
SMU_139		NC_004350.2:143864-145049	Micro-G_3	Normal-G_3	OK	266.928	276.229	0.0494131	0.134766	0.83505	0.911319	no
deoB		NC_004350.2:1171457-1172669	Micro-G_3	Normal-G_3	OK	476.372	492.959	0.0493789	0.131896	0.84315	0.913634	no
SMU_765		NC_004350.2:713481-715014	Micro-G_3	Normal-G_3	OK	6968.74	7208.64	0.0488292	0.0974059	0.87615	0.930912	no
pepV		NC_004350.2:1177396-1178809	Micro-G_3	Normal-G_3	OK	304.387	314.851	0.0487622	0.130138	0.83785	0.911319	no
SMU_583		NC_004350.2:541398-545075	Micro-G_3	Normal-G_3	OK	319.811	330.795	0.0487173	0.0639669	0.9263	0.959762	no
pykF		NC_004350.2:1130760-1132263	Micro-G_3	Normal-G_3	OK	2159.19	2231.3	0.0473952	0.10246	0.87095	0.928723	no
SMU_2084c		NC_004350.2:1955975-1956374	Micro-G_3	Normal-G_3	OK	2025.87	2092.53	0.046702	0.183309	0.84615	0.914449	no
relA		NC_004350.2:1918970-1921193	Micro-G_3	Normal-G_3	OK	524.112	540.21	0.0436478	0.0995158	0.8709	0.928723	no
SMU_401c		NC_004350.2:375426-375867	Micro-G_3	Normal-G_3	OK	251.182	258.89	0.0436055	0.153489	0.86105	0.923306	no
SMU_1933c		NC_004350.2:1811674-1814177	Micro-G_3	Normal-G_3	OK	213.259	219.552	0.0419604	0.0669997	0.92815	0.959762	no
comYB		NC_004350.2:1852499-1855106	Micro-G_3	Normal-G_3	OK	17.6595	18.1749	0.0414995	0.0511961	0.9284	0.959762	no
comYA		NC_004350.2:1855224-1856166	Micro-G_3	Normal-G_3	OK	26.165	26.9203	0.0410565	0.0967843	0.8875	0.938103	no
pncA		NC_004350.2:1721344-1721896	Micro-G_3	Normal-G_3	OK	953.461	980.02	0.0396371	0.135035	0.8638	0.924712	no
SMU_433		NC_004350.2:403794-404253	Micro-G_3	Normal-G_3	OK	547.269	562.309	0.0391138	0.140923	0.87115	0.928723	no
SMU_45		NC_004350.2:47968-49570	Micro-G_3	Normal-G_3	OK	224.406	230.43	0.0382134	0.0973522	0.87665	0.930912	no
SMU_1197		NC_004350.2:1139763-1140378	Micro-G_3	Normal-G_3	OK	343.082	352.253	0.0380566	0.120772	0.87735	0.930912	no
guaA		NC_004350.2:1010104-1011658	Micro-G_3	Normal-G_3	OK	595.045	610.227	0.0363453	0.0909837	0.88675	0.937824	no
satD		NC_004350.2:1001195-1002598	Micro-G_3	Normal-G_3	OK	697.407	714.205	0.0343379	0.0636159	0.91055	0.951512	no
SMU_1651		NC_004350.2:1570973-1571327	Micro-G_3	Normal-G_3	OK	805.202	824.417	0.0340232	0.146834	0.889	0.938659	no
metA		NC_004350.2:1394059-1395004	Micro-G_3	Normal-G_3	OK	388.733	397.652	0.0327246	0.0967242	0.88005	0.932273	no
serC		NC_004350.2:1574176-1575268	Micro-G_3	Normal-G_3	OK	374.696	383.113	0.0320488	0.0911913	0.8888	0.938659	no
pflC		NC_004350.2:458890-459667	Micro-G_3	Normal-G_3	OK	91.3413	93.3606	0.0315468	0.0878803	0.90095	0.944605	no
hisS		NC_004350.2:1974219-1975509	Micro-G_3	Normal-G_3	OK	625.304	638.163	0.0293671	0.0759106	0.90725	0.949608	no
SMU_160		NC_004350.2:162785-164407	Micro-G_3	Normal-G_3	OK	266.449	271.922	0.0293377	0.0626628	0.9281	0.959762	no
tnr5		NC_004350.2:981356-982523	Micro-G_3	Normal-G_3	OK	48.0946	49.0492	0.0283546	0.0719483	0.9144	0.953468	no
SMU_999		NC_004350.2:945463-945845	Micro-G_3	Normal-G_3	OK	131.858	134.312	0.0266022	0.115052	0.9269	0.959762	no
cnhA		NC_004350.2:1815729-1816506	Micro-G_3	Normal-G_3	OK	232.64	236.919	0.0262936	0.0770852	0.91195	0.951943	no
SMU_390		NC_004350.2:365959-367012	Micro-G_3	Normal-G_3	OK	413.18	420.592	0.0256514	0.00916561	0.98755	0.991715	no
SMU_310		NC_004350.2:296003-298357	Micro-G_3	Normal-G_3	OK	26.0304	26.4813	0.0247741	0.0194766	0.9723	0.982947	no
glmS		NC_004350.2:1127607-1129422	Micro-G_3	Normal-G_3	OK	200.498	203.941	0.024563	0.065531	0.916	0.95359	no
SMU_1141c		NC_004350.2:1082158-1082843	Micro-G_3	Normal-G_3	OK	120.211	122.251	0.0242832	0.0265524	0.98425	0.989382	no
purA		NC_004350.2:259733-261023	Micro-G_3	Normal-G_3	OK	567.536	576.545	0.022723	0.0603073	0.92905	0.959919	no
SMU_692		NC_004350.2:658573-659245	Micro-G_3	Normal-G_3	OK	496.793	504.406	0.0219391	0.0650123	0.9384	0.963384	no
SMU_1228c		NC_004350.2:1168901-1169612	Micro-G_3	Normal-G_3	OK	593.986	603.033	0.0218083	0.0673584	0.9246	0.959762	no
SMU_1717c		NC_004350.2:1621248-1626975	Micro-G_3	Normal-G_3	OK	767.9	777.788	0.0184591	0.0181959	0.97985	0.985875	no
SMU_1767c		NC_004350.2:1672215-1672696	Micro-G_3	Normal-G_3	OK	1144.19	1158.91	0.0184443	0.102874	0.9676	0.981343	no
SMU_1671c		NC_004350.2:1586679-1587120	Micro-G_3	Normal-G_3	OK	436.241	441.585	0.0175668	0.0631284	0.94435	0.967072	no
sloC		NC_004350.2:181478-182520	Micro-G_3	Normal-G_3	OK	47.4281	48.0048	0.0174376	0.0443415	0.9489	0.968491	no
SMU_1145c		NC_004350.2:1084845-1086159	Micro-G_3	Normal-G_3	OK	64.5347	65.3032	0.0170777	0.0438348	0.94855	0.968491	no
SMU_1789c		NC_004350.2:1695324-1696041	Micro-G_3	Normal-G_3	OK	697.444	705.625	0.0168246	0.0516885	0.94265	0.967025	no
SMU_298		NC_004350.2:286830-287259	Micro-G_3	Normal-G_3	OK	660.87	666.924	0.013155	0.0501941	0.9576	0.974276	no
SMU_1462c		NC_004350.2:1390758-1391862	Micro-G_3	Normal-G_3	OK	133.195	134.257	0.011459	0.0308659	0.9629	0.977909	no
SMU_1158c		NC_004350.2:1096678-1097935	Micro-G_3	Normal-G_3	OK	179.029	180.184	0.00927109	0.0254508	0.97155	0.982764	no
SMU_403		NC_004350.2:378578-379691	Micro-G_3	Normal-G_3	OK	401.622	403.72	0.0075149	0.0210352	0.9734	0.983088	no
SMU_1071c		NC_004350.2:1014549-1015401	Micro-G_3	Normal-G_3	OK	353.04	354.643	0.00653395	0.019302	0.97975	0.985875	no
SMU_706c		NC_004350.2:665445-666060	Micro-G_3	Normal-G_3	OK	162.306	163.002	0.00617357	0.0187581	0.98025	0.985875	no
SMU_653c		NC_004350.2:612998-614728	Micro-G_3	Normal-G_3	OK	14.5627	14.613	0.00498074	0.00738606	0.9876	0.991715	no
oppD		NC_004350.2:247542-249514	Micro-G_3	Normal-G_3	OK	517.244	518.447	0.00335113	0.0064944	0.99105	0.994144	no
SMU_459		NC_004350.2:427973-428795	Micro-G_3	Normal-G_3	OK	510.536	511.246	0.002006	0.00590537	0.9935	0.996083	no
SMU_926		NC_004350.2:880090-880714	Micro-G_3	Normal-G_3	OK	753.996	754.404	0.000781404	0.00251976	0.99705	0.99775	no
Micro-G_3	Normal-G_3	OK	58.5776	123.733	1.07881	3.00469	5e-05	0.000538547	yes
Micro-G_3	Normal-G_3	OK	117.954	248.595	1.07557	3.19026	5e-05	0.000538547	yes
Micro-G_3	Normal-G_3	OK	1730.59	464.029	-1.89898	-4.88915	5e-05	0.000538547	yes
Micro-G_3	Normal-G_3	OK	65.5014	142.284	1.11917	2.81892	5e-05	0.000538547	yes
Micro-G_3	Normal-G_3	OK	12276.9	2563.76	-2.25961	-7.05294	5e-05	0.000538547	yes
-		NC_004350.2:1906606-1906677	Micro-G_3	Normal-G_3	NOTEST	0	0	0	0	1	1	no
SMU_1231c		NC_004350.2:1171036-1171132	Micro-G_3	Normal-G_3	NOTEST	0	0	0	0	1	1	no
SMU_107		NC_004350.2:109107-109278	Micro-G_3	Normal-G_3	NOTEST	0	0	0	0	1	1	no
SMU_t40		NC_004350.2:1211961-1212033	Micro-G_3	Normal-G_3	NOTEST	0	0	0	0	1	1	no
SMU_1310		NC_004350.2:1234815-1234953	Micro-G_3	Normal-G_3	NOTEST	0	0	0	0	1	1	no
SMU_1347c		NC_004350.2:1287572-1290627	Micro-G_3	Normal-G_3	NOTEST	0	0	0	0	1	1	no
SMU_1348c		NC_004350.2:1290631-1291333	Micro-G_3	Normal-G_3	NOTEST	0	0	0	0	1	1	no
SMU_1365c		NC_004350.2:1297314-1299660	Micro-G_3	Normal-G_3	NOTEST	0	0	0	0	1	1	no
SMU_1366c		NC_004350.2:1299661-1300363	Micro-G_3	Normal-G_3	NOTEST	0	0	0	0	1	1	no
SMU_1379		NC_004350.2:1307342-1308691	Micro-G_3	Normal-G_3	NOTEST	0	0	0	0	1	1	no
SMU_1380		NC_004350.2:1307342-1308691	Micro-G_3	Normal-G_3	NOTEST	0	0	0	0	1	1	no
SMU_1407c		NC_004350.2:1336341-1337690	Micro-G_3	Normal-G_3	NOTEST	0	0	0	0	1	1	no
SMU_1408c		NC_004350.2:1336341-1337690	Micro-G_3	Normal-G_3	NOTEST	0	0	0	0	1	1	no
SMU_1505c		NC_004350.2:1430749-1430869	Micro-G_3	Normal-G_3	NOTEST	0	0	0	0	1	1	no
SMU_153		NC_004350.2:155367-155469	Micro-G_3	Normal-G_3	NOTEST	0	0	0	0	1	1	no
SMU_t01		NC_004350.2:18485-18558	Micro-G_3	Normal-G_3	NOTEST	0	0	0	0	1	1	no
SMU_t43		NC_004350.2:1654997-1655083	Micro-G_3	Normal-G_3	NOTEST	0	0	0	0	1	1	no
SMU_t44		NC_004350.2:1655090-1655162	Micro-G_3	Normal-G_3	NOTEST	0	0	0	0	1	1	no
SMU_t45		NC_004350.2:1655164-1655237	Micro-G_3	Normal-G_3	NOTEST	0	0	0	0	1	1	no
SMU_t47		NC_004350.2:1655339-1655415	Micro-G_3	Normal-G_3	NOTEST	0	0	0	0	1	1	no
SMU_t48		NC_004350.2:1655442-1655515	Micro-G_3	Normal-G_3	NOTEST	0	0	0	0	1	1	no
SMU_t49		NC_004350.2:1655544-1655617	Micro-G_3	Normal-G_3	NOTEST	0	0	0	0	1	1	no
SMU_r07		NC_004350.2:1655617-1655737	Micro-G_3	Normal-G_3	NOTEST	0	0	0	0	1	1	no
SMU_r08		NC_004350.2:1655917-1658818	Micro-G_3	Normal-G_3	NOTEST	0	0	0	0	1	1	no
SMU_t50		NC_004350.2:1659076-1659149	Micro-G_3	Normal-G_3	NOTEST	0	0	0	0	1	1	no
SMU_r09		NC_004350.2:1659206-1660758	Micro-G_3	Normal-G_3	NOTEST	0	0	0	0	1	1	no
SMU_t52		NC_004350.2:1683392-1683464	Micro-G_3	Normal-G_3	NOTEST	0	0	0	0	1	1	no
SMU_t53		NC_004350.2:1683466-1683539	Micro-G_3	Normal-G_3	NOTEST	0	0	0	0	1	1	no
SMU_t54		NC_004350.2:1683553-1683635	Micro-G_3	Normal-G_3	NOTEST	0	0	0	0	1	1	no
SMU_t55		NC_004350.2:1683641-1683717	Micro-G_3	Normal-G_3	NOTEST	0	0	0	0	1	1	no
SMU_t56		NC_004350.2:1683744-1683817	Micro-G_3	Normal-G_3	NOTEST	0	0	0	0	1	1	no
SMU_t57		NC_004350.2:1683846-1683919	Micro-G_3	Normal-G_3	NOTEST	0	0	0	0	1	1	no
SMU_r10		NC_004350.2:1683919-1684039	Micro-G_3	Normal-G_3	NOTEST	0	0	0	0	1	1	no
SMU_r11		NC_004350.2:1684219-1687120	Micro-G_3	Normal-G_3	NOTEST	0	0	0	0	1	1	no
SMU_t58		NC_004350.2:1687378-1687451	Micro-G_3	Normal-G_3	NOTEST	0	0	0	0	1	1	no
SMU_1808c		NC_004350.2:1707318-1707414	Micro-G_3	Normal-G_3	NOTEST	0	0	0	0	1	1	no
SMU_1893c		NC_004350.2:1781998-1783347	Micro-G_3	Normal-G_3	NOTEST	0	0	0	0	1	1	no
SMU_r03		NC_004350.2:21897-22017	Micro-G_3	Normal-G_3	NOTEST	0	0	0	0	1	1	no
SMU_t59		NC_004350.2:1873121-1873195	Micro-G_3	Normal-G_3	NOTEST	0	0	0	0	1	1	no
SMU_t60		NC_004350.2:1876655-1876728	Micro-G_3	Normal-G_3	NOTEST	0	0	0	0	1	1	no
SMU_t02		NC_004350.2:22017-22090	Micro-G_3	Normal-G_3	NOTEST	0	0	0	0	1	1	no
SMU_2053c		NC_004350.2:1927205-1927503	Micro-G_3	Normal-G_3	NOTEST	0	0	0	0	1	1	no
SMU_t62		NC_004350.2:1930142-1930215	Micro-G_3	Normal-G_3	NOTEST	0	0	0	0	1	1	no
SMU_t21		NC_004350.2:187357-187430	Micro-G_3	Normal-G_3	NOTEST	0	0	0	0	1	1	no
SMU_r06		NC_004350.2:190769-190889	Micro-G_3	Normal-G_3	NOTEST	0	0	0	0	1	1	no
SMU_t22		NC_004350.2:190889-190962	Micro-G_3	Normal-G_3	NOTEST	0	0	0	0	1	1	no
SMU_t23		NC_004350.2:190967-191038	Micro-G_3	Normal-G_3	NOTEST	0	0	0	0	1	1	no
SMU_t03		NC_004350.2:22119-22192	Micro-G_3	Normal-G_3	NOTEST	0	0	0	0	1	1	no
SMU_t24		NC_004350.2:191072-191146	Micro-G_3	Normal-G_3	NOTEST	0	0	0	0	1	1	no
SMU_t63		NC_004350.2:2028185-2028259	Micro-G_3	Normal-G_3	NOTEST	0	0	0	0	1	1	no
SMU_t64		NC_004350.2:2028264-2028336	Micro-G_3	Normal-G_3	NOTEST	0	0	0	0	1	1	no
SMU_t65		NC_004350.2:2028676-2028750	Micro-G_3	Normal-G_3	NOTEST	0	0	0	0	1	1	no
SMU_t29		NC_004350.2:191516-191597	Micro-G_3	Normal-G_3	NOTEST	0	0	0	0	1	1	no
SMU_t30		NC_004350.2:191603-191674	Micro-G_3	Normal-G_3	NOTEST	0	0	0	0	1	1	no
SMU_t04		NC_004350.2:22219-22295	Micro-G_3	Normal-G_3	NOTEST	0	0	0	0	1	1	no
SMU_t05		NC_004350.2:22301-22383	Micro-G_3	Normal-G_3	NOTEST	0	0	0	0	1	1	no
SMU_t06		NC_004350.2:22397-22470	Micro-G_3	Normal-G_3	NOTEST	0	0	0	0	1	1	no
SMU_t07		NC_004350.2:22472-22544	Micro-G_3	Normal-G_3	NOTEST	0	0	0	0	1	1	no
SMU_t09		NC_004350.2:22650-22724	Micro-G_3	Normal-G_3	NOTEST	0	0	0	0	1	1	no
SMU_t10		NC_004350.2:22777-22851	Micro-G_3	Normal-G_3	NOTEST	0	0	0	0	1	1	no
SMU_t11		NC_004350.2:22856-22930	Micro-G_3	Normal-G_3	NOTEST	0	0	0	0	1	1	no
SMU_t12		NC_004350.2:22953-23027	Micro-G_3	Normal-G_3	NOTEST	0	0	0	0	1	1	no
SMU_t13		NC_004350.2:23041-23131	Micro-G_3	Normal-G_3	NOTEST	0	0	0	0	1	1	no
SMU_t14		NC_004350.2:23143-23217	Micro-G_3	Normal-G_3	NOTEST	0	0	0	0	1	1	no
SMU_t15		NC_004350.2:23226-23299	Micro-G_3	Normal-G_3	NOTEST	0	0	0	0	1	1	no
SMU_t17		NC_004350.2:23410-23484	Micro-G_3	Normal-G_3	NOTEST	0	0	0	0	1	1	no
SMU_t18		NC_004350.2:23493-23581	Micro-G_3	Normal-G_3	NOTEST	0	0	0	0	1	1	no
SMU_t34		NC_004350.2:328108-328197	Micro-G_3	Normal-G_3	NOTEST	0	0	0	0	1	1	no
SMU_t35		NC_004350.2:328359-328442	Micro-G_3	Normal-G_3	NOTEST	0	0	0	0	1	1	no
gapC		NC_004350.2:337540-338554	Micro-G_3	Normal-G_3	HIDATA	0	19356.7	0	0	1	1	no
pfl		NC_004350.2:376028-378356	Micro-G_3	Normal-G_3	HIDATA	0	0	0	0	1	1	no
SMU_436c		NC_004350.2:406249-407599	Micro-G_3	Normal-G_3	NOTEST	0	0	0	0	1	1	no
SMU_437c		NC_004350.2:406249-407599	Micro-G_3	Normal-G_3	NOTEST	0	0	0	0	1	1	no
SMU_451		NC_004350.2:421260-421365	Micro-G_3	Normal-G_3	NOTEST	0	0	0	0	1	1	no
SMU_566c		NC_004350.2:529006-530355	Micro-G_3	Normal-G_3	NOTEST	0	0	0	0	1	1	no
SMU_750c		NC_004350.2:703471-703579	Micro-G_3	Normal-G_3	NOTEST	0	0	0	0	1	1	no
SMU_766		NC_004350.2:715084-716433	Micro-G_3	Normal-G_3	NOTEST	0	0	0	0	1	1	no
SMU_767		NC_004350.2:715084-716433	Micro-G_3	Normal-G_3	NOTEST	0	0	0	0	1	1	no
SMU_68		NC_004350.2:69214-69292	Micro-G_3	Normal-G_3	NOTEST	0	0	0	0	1	1	no
SMU_1521		NC_004350.2:1448869-1449574	Micro-G_3	Normal-G_3	OK	1143.16	1142.6	-0.000707312	-0.00209878	0.99735	0.99775	no
SMU_2072c		NC_004350.2:1947351-1948474	Micro-G_3	Normal-G_3	OK	62.6457	62.574	-0.00165332	-0.00201901	0.99775	0.99775	no
SMU_447		NC_004350.2:417838-418093	Micro-G_3	Normal-G_3	OK	510.4	509.288	-0.00314824	-0.0181542	0.98945	0.993055	no
SMU_1306c		NC_004350.2:1229585-1233109	Micro-G_3	Normal-G_3	OK	272.034	271.307	-0.0038567	-0.00475404	0.9947	0.996768	no
SMU_444		NC_004350.2:414521-414629	Micro-G_3	Normal-G_3	OK	1138.13	1133.81	-0.00549249	-1.17909	0.93625	0.962715	no
SMU_1715c		NC_004350.2:1621248-1626975	Micro-G_3	Normal-G_3	OK	585.067	582.6	-0.0060948	-0.00416862	0.99625	0.99775	no
SMU_2126c		NC_004350.2:1991939-1992701	Micro-G_3	Normal-G_3	OK	142.18	141.51	-0.0068125	-0.0195263	0.97705	0.985064	no
SMU_1276c		NC_004350.2:1203816-1205541	Micro-G_3	Normal-G_3	OK	1389.48	1381.86	-0.00792922	-0.0173813	0.9774	0.985064	no
dnaA		NC_004350.2:193-1552	Micro-G_3	Normal-G_3	OK	286.674	284.828	-0.0093158	-0.0252543	0.9712	0.982764	no
ftsQ		NC_004350.2:511929-514139	Micro-G_3	Normal-G_3	OK	280.217	278.246	-0.0101816	-0.0178388	0.9751	0.984289	no
SMU_140		NC_004350.2:145132-146428	Micro-G_3	Normal-G_3	OK	347.756	345.264	-0.0103762	-0.0282283	0.9632	0.977909	no
SMU_1068c		NC_004350.2:1011783-1013413	Micro-G_3	Normal-G_3	OK	386.402	383.412	-0.0112056	-0.01967	0.9715	0.982764	no
SMU_55		NC_004350.2:57124-57388	Micro-G_3	Normal-G_3	OK	538.903	533.843	-0.0136093	-0.0732677	0.95915	0.975129	no
SMU_1923c		NC_004350.2:1801444-1803092	Micro-G_3	Normal-G_3	OK	914.562	905.952	-0.0136456	-0.0155856	0.97855	0.985708	no
SMU_1612c		NC_004350.2:1541809-1544053	Micro-G_3	Normal-G_3	OK	403.29	399.174	-0.0147978	-0.026327	0.96915	0.982398	no
SMU_1780		NC_004350.2:1681382-1682159	Micro-G_3	Normal-G_3	OK	104.374	103.305	-0.0148416	-0.040852	0.957	0.97418	no
opuCb		NC_004350.2:1986360-1988141	Micro-G_3	Normal-G_3	OK	858.394	849.423	-0.0151559	-0.02146	0.97135	0.982764	no
SMU_1118c		NC_004350.2:1060372-1061329	Micro-G_3	Normal-G_3	OK	326.06	322.614	-0.0153269	-0.0447919	0.9479	0.968491	no
thdF		NC_004350.2:1173529-1174897	Micro-G_3	Normal-G_3	OK	507.549	502.111	-0.0155421	-0.0404938	0.9485	0.968491	no
ftsY		NC_004350.2:697827-699324	Micro-G_3	Normal-G_3	OK	439.73	435.005	-0.0155885	-0.0408747	0.9481	0.968491	no
SMU_220c		NC_004350.2:211769-212222	Micro-G_3	Normal-G_3	OK	739.683	731.696	-0.0156619	-0.0546357	0.9475	0.968491	no
SMU_1553c		NC_004350.2:1478104-1478654	Micro-G_3	Normal-G_3	OK	9.26919	9.16881	-0.0157083	-0.00856998	0.95255	0.970162	no
ftsZ		NC_004350.2:515675-516980	Micro-G_3	Normal-G_3	OK	1387.03	1371.03	-0.0167487	-0.0394539	0.95005	0.968586	no
SMU_636		NC_004350.2:595418-596120	Micro-G_3	Normal-G_3	OK	1021.59	1008.18	-0.0190653	-0.0580681	0.9337	0.961787	no
trk		NC_004350.2:1484330-1484984	Micro-G_3	Normal-G_3	OK	605.123	596.954	-0.0196075	-0.0613543	0.93695	0.962921	no
SMU_1745c		NC_004350.2:1649606-1651018	Micro-G_3	Normal-G_3	OK	1141.74	1125.01	-0.0213041	-0.0351389	0.9501	0.968586	no
serB		NC_004350.2:1197482-1200625	Micro-G_3	Normal-G_3	OK	215.944	212.71	-0.02177	-0.030549	0.9667	0.980946	no
SMU_1262c		NC_004350.2:1192811-1194152	Micro-G_3	Normal-G_3	OK	35.2058	34.6765	-0.0218545	-0.052417	0.9339	0.961787	no
scnR		NC_004350.2:1713700-1714399	Micro-G_3	Normal-G_3	OK	1057.85	1041.61	-0.0223224	-0.0663682	0.9279	0.959762	no
ftsA		NC_004350.2:514290-515652	Micro-G_3	Normal-G_3	OK	714.868	703.834	-0.0224425	-0.0571154	0.93185	0.961781	no
SMU_1766c		NC_004350.2:1672006-1672159	Micro-G_3	Normal-G_3	OK	2174.74	2141.13	-0.0224681	-0.494484	0.93435	0.961787	no
SMU_473		NC_004350.2:441478-443044	Micro-G_3	Normal-G_3	OK	842.411	828.231	-0.0244918	-0.0586954	0.92545	0.959762	no
SMU_487		NC_004350.2:454529-456983	Micro-G_3	Normal-G_3	OK	133.166	130.861	-0.0251927	-0.0315532	0.95945	0.975129	no
SMU_1774c		NC_004350.2:1677837-1678095	Micro-G_3	Normal-G_3	OK	1214.73	1193.65	-0.0252518	-0.150031	0.9189	0.956092	no
SMU_731		NC_004350.2:688658-690043	Micro-G_3	Normal-G_3	OK	40.9414	40.2255	-0.0254524	-0.0490635	0.9445	0.967072	no
SMU_590c		NC_004350.2:549698-549899	Micro-G_3	Normal-G_3	OK	85.5028	83.9691	-0.0261145	-0.1718	0.94295	0.967025	no
SMU_285		NC_004350.2:270022-270199	Micro-G_3	Normal-G_3	OK	145.204	142.496	-0.0271581	-0.255311	0.9351	0.962045	no
glk		NC_004350.2:506452-507623	Micro-G_3	Normal-G_3	OK	1111.84	1089.75	-0.0289445	-0.0612903	0.91565	0.95359	no
ruvA		NC_004350.2:1959696-1960290	Micro-G_3	Normal-G_3	OK	477.35	467.597	-0.0297828	-0.0980815	0.90075	0.944605	no
pepA		NC_004350.2:1846317-1847385	Micro-G_3	Normal-G_3	OK	346.346	339.219	-0.0299973	-0.086396	0.89785	0.944605	no
lacD2		NC_004350.2:115644-116634	Micro-G_3	Normal-G_3	OK	33.9193	33.2011	-0.0308748	-0.0765758	0.90915	0.950565	no
SMU_1629c		NC_004350.2:1554072-1556349	Micro-G_3	Normal-G_3	OK	370.056	361.825	-0.0324521	-0.0790174	0.90065	0.944605	no
leuB		NC_004350.2:1310902-1311937	Micro-G_3	Normal-G_3	OK	312.855	305.441	-0.034601	-0.099552	0.88115	0.932837	no
metE		NC_004350.2:821697-823935	Micro-G_3	Normal-G_3	OK	13.5532	13.225	-0.0353688	-0.0798959	0.89665	0.944605	no
SMU_241c		NC_004350.2:228504-230798	Micro-G_3	Normal-G_3	OK	442.796	432.049	-0.0354463	-0.0600354	0.9339	0.961787	no
SMU_1633c		NC_004350.2:1558075-1558399	Micro-G_3	Normal-G_3	OK	585.799	570.915	-0.0371285	-0.167356	0.88155	0.932837	no
SMU_141		NC_004350.2:146429-147131	Micro-G_3	Normal-G_3	OK	400.168	389.698	-0.0382506	-0.119091	0.8714	0.928723	no
SMU_1707c		NC_004350.2:1617366-1617915	Micro-G_3	Normal-G_3	OK	223.784	217.911	-0.038367	-0.122866	0.8772	0.930912	no
SMU_872		NC_004350.2:817696-821366	Micro-G_3	Normal-G_3	OK	920.084	895.776	-0.0386275	-0.0531991	0.92595	0.959762	no
glnA		NC_004350.2:341553-342900	Micro-G_3	Normal-G_3	OK	2367.14	2301.86	-0.0403472	-0.0877199	0.89205	0.940849	no
SMU_937		NC_004350.2:888611-889544	Micro-G_3	Normal-G_3	OK	233.46	226.954	-0.0407782	-0.116893	0.86725	0.926615	no
SMU_768c		NC_004350.2:716479-716797	Micro-G_3	Normal-G_3	OK	434.667	422.546	-0.0408033	-0.183514	0.8733	0.92972	no
SMU_890		NC_004350.2:844621-845164	Micro-G_3	Normal-G_3	OK	142.233	138.186	-0.0416462	-0.130445	0.87305	0.92972	no
SMU_47		NC_004350.2:49571-50815	Micro-G_3	Normal-G_3	OK	291.508	283.163	-0.0419004	-0.065486	0.91295	0.952472	no
SMU_309		NC_004350.2:296003-298357	Micro-G_3	Normal-G_3	OK	34.2954	33.31	-0.042059	-0.0961763	0.8778	0.930912	no
glnP		NC_004350.2:1449588-1450239	Micro-G_3	Normal-G_3	OK	1307.36	1269.34	-0.0425787	-0.130108	0.8629	0.924262	no
SMU_432		NC_004350.2:402923-403781	Micro-G_3	Normal-G_3	OK	58.6948	56.9254	-0.0441615	-0.117537	0.8675	0.926615	no
yfbQ		NC_004350.2:1722791-1724009	Micro-G_3	Normal-G_3	OK	410.451	397.199	-0.0473472	-0.130891	0.84345	0.913634	no
SMU_1119c		NC_004350.2:1061330-1063932	Micro-G_3	Normal-G_3	OK	183.876	177.925	-0.0474641	-0.0689384	0.9198	0.956309	no
SMU_44		NC_004350.2:47170-47782	Micro-G_3	Normal-G_3	OK	218.002	210.898	-0.0477936	-0.146029	0.85025	0.917337	no
SMU_1574c		NC_004350.2:1501432-1502491	Micro-G_3	Normal-G_3	OK	542.383	524.625	-0.048024	-0.131239	0.8433	0.913634	no
SMU_833		NC_004350.2:781478-782405	Micro-G_3	Normal-G_3	OK	160.596	155.248	-0.0488634	-0.134563	0.8435	0.913634	no
SMU_1156c		NC_004350.2:1092615-1093263	Micro-G_3	Normal-G_3	OK	132.235	127.716	-0.0501642	-0.0712565	0.901	0.944605	no
SMU_2139c		NC_004350.2:2003821-2004274	Micro-G_3	Normal-G_3	OK	290.621	280.611	-0.0505653	-0.176438	0.839	0.911319	no
SMU_1557c		NC_004350.2:1480837-1482668	Micro-G_3	Normal-G_3	OK	298.889	288.594	-0.0505685	-0.120864	0.85585	0.920289	no
SMU_161		NC_004350.2:162785-164407	Micro-G_3	Normal-G_3	OK	311.183	300.148	-0.0520878	-0.0853861	0.8799	0.932273	no
capP		NC_004350.2:668353-671077	Micro-G_3	Normal-G_3	OK	746.261	718.875	-0.0539387	-0.116109	0.84985	0.917337	no
SMU_681		NC_004350.2:644673-644859	Micro-G_3	Normal-G_3	OK	38.4036	36.993	-0.0539861	-0.343047	0.9046	0.947349	no
SMU_76		NC_004350.2:76373-76961	Micro-G_3	Normal-G_3	OK	892.986	860.148	-0.054053	-0.178468	0.8198	0.905917	no
SMU_508		NC_004350.2:477489-478314	Micro-G_3	Normal-G_3	OK	77.1497	74.2805	-0.0546774	-0.149711	0.83445	0.911319	no
SMU_460		NC_004350.2:428817-430364	Micro-G_3	Normal-G_3	OK	627.43	603.851	-0.0552616	-0.112129	0.87465	0.930643	no
deoD		NC_004350.2:1167983-1168688	Micro-G_3	Normal-G_3	OK	655.705	630.75	-0.0559796	-0.173168	0.8141	0.902579	no
SMU_2027		NC_004350.2:1895651-1896338	Micro-G_3	Normal-G_3	OK	1977.23	1901.08	-0.0566593	-0.149149	0.83745	0.911319	no
trpF		NC_004350.2:500395-503939	Micro-G_3	Normal-G_3	OK	68.9317	66.2268	-0.0577527	-0.0648562	0.93755	0.963024	no
argS		NC_004350.2:1968646-1970338	Micro-G_3	Normal-G_3	OK	401.881	385.885	-0.0585983	-0.150965	0.809	0.90107	no
SMU_1824c		NC_004350.2:1721897-1722683	Micro-G_3	Normal-G_3	OK	1069.25	1025.51	-0.0602562	-0.175865	0.8096	0.901218	no
SMU_1613c		NC_004350.2:1541809-1544053	Micro-G_3	Normal-G_3	OK	445.111	426.856	-0.0604173	-0.0995102	0.89885	0.944605	no
SMU_1476c		NC_004350.2:1402121-1403991	Micro-G_3	Normal-G_3	OK	934.078	895.475	-0.0608895	-0.127492	0.8248	0.908285	no
copZ		NC_004350.2:399832-400036	Micro-G_3	Normal-G_3	OK	973.62	932.025	-0.0629904	-0.525621	0.8236	0.907946	no
recO		NC_004350.2:27558-29479	Micro-G_3	Normal-G_3	OK	196.469	188.024	-0.0633869	-0.061323	0.9079	0.949773	no
SMU_1374		NC_004350.2:1304543-1304747	Micro-G_3	Normal-G_3	OK	273.39	261.419	-0.0645924	-0.495727	0.8274	0.908961	no
SMU_1459c		NC_004350.2:1388990-1389164	Micro-G_3	Normal-G_3	OK	1087.54	1038.4	-0.0667078	-0.872856	0.8048	0.899715	no
SMU_1309c		NC_004350.2:1233646-1234738	Micro-G_3	Normal-G_3	OK	176.623	168.554	-0.0674615	-0.184838	0.78385	0.883263	no
SMU_341		NC_004350.2:322264-323164	Micro-G_3	Normal-G_3	OK	355.854	339.316	-0.0686561	-0.203751	0.7748	0.879345	no
SMU_2058		NC_004350.2:1932300-1933095	Micro-G_3	Normal-G_3	OK	131.735	125.593	-0.0688882	-0.19251	0.78785	0.88661	no
SMU_1560		NC_004350.2:1483156-1483570	Micro-G_3	Normal-G_3	OK	193.982	184.864	-0.0694548	-0.249406	0.789	0.886992	no
SMU_2070		NC_004350.2:1946537-1947266	Micro-G_3	Normal-G_3	OK	114.977	109.54	-0.0698867	-0.200792	0.78235	0.882088	no
SMU_1861c		NC_004350.2:1756816-1757062	Micro-G_3	Normal-G_3	OK	2214.91	2109.49	-0.070356	-0.453566	0.77725	0.880216	no
SMU_225c		NC_004350.2:213905-214449	Micro-G_3	Normal-G_3	OK	2868.18	2730.2	-0.0711287	-0.0218194	0.97275	0.982947	no
SMU_12		NC_004350.2:9631-12114	Micro-G_3	Normal-G_3	OK	288.011	274.106	-0.0713892	-0.142542	0.82845	0.909597	no
SMU_1602		NC_004350.2:1533195-1533861	Micro-G_3	Normal-G_3	OK	592.681	563.998	-0.0715661	-0.227861	0.76535	0.873133	no
bacA		NC_004350.2:232908-233754	Micro-G_3	Normal-G_3	OK	70.3775	66.9277	-0.0725115	-0.196155	0.77995	0.880863	no
ropA		NC_004350.2:94300-95584	Micro-G_3	Normal-G_3	OK	1978.16	1881.01	-0.0726548	-0.163302	0.80545	0.899715	no
aroG		NC_004350.2:1732223-1733258	Micro-G_3	Normal-G_3	OK	1193.1	1134.19	-0.0730509	-0.189427	0.77795	0.880216	no
SMU_635		NC_004350.2:594569-595289	Micro-G_3	Normal-G_3	OK	3470.01	3297.36	-0.0736292	-0.18878	0.79855	0.89564	no
SMU_1067c		NC_004350.2:1011783-1013413	Micro-G_3	Normal-G_3	OK	367.106	348.549	-0.0748349	-0.15061	0.83805	0.911319	no
SMU_2092c		NC_004350.2:1962925-1966249	Micro-G_3	Normal-G_3	OK	816.599	774.502	-0.0763576	-0.0921346	0.93325	0.961787	no
SMU_481		NC_004350.2:449332-451583	Micro-G_3	Normal-G_3	OK	292.607	277.382	-0.0770915	-0.13788	0.84255	0.913634	no
fthS		NC_004350.2:1016004-1017675	Micro-G_3	Normal-G_3	OK	2012.05	1906.84	-0.0774838	-0.161272	0.80095	0.897287	no
SMU_988		NC_004350.2:934039-935425	Micro-G_3	Normal-G_3	OK	351.946	333.372	-0.07822	-0.211119	0.7448	0.856397	no
pbp2b		NC_004350.2:554904-556983	Micro-G_3	Normal-G_3	OK	699.126	661.896	-0.0789478	-0.180881	0.77045	0.876358	no
SMU_998		NC_004350.2:944369-945392	Micro-G_3	Normal-G_3	OK	426.36	403.34	-0.0800732	-0.226473	0.7398	0.853071	no
mutS2		NC_004350.2:1761475-1763806	Micro-G_3	Normal-G_3	OK	315.634	298.485	-0.0805971	-0.199799	0.7397	0.853071	no
SMU_874		NC_004350.2:823952-825809	Micro-G_3	Normal-G_3	OK	24.2308	22.9099	-0.0808702	-0.191065	0.75825	0.867943	no
sloA		NC_004350.2:179873-181432	Micro-G_3	Normal-G_3	OK	35.933	33.9591	-0.0815103	-0.143651	0.84575	0.914449	no
SMU_568		NC_004350.2:530591-532012	Micro-G_3	Normal-G_3	OK	728.995	688.92	-0.0815716	-0.120479	0.8336	0.911319	no
SMU_2100c		NC_004350.2:1971294-1973989	Micro-G_3	Normal-G_3	OK	254.02	239.995	-0.0819404	-0.112946	0.8758	0.930912	no
SMU_1742c		NC_004350.2:1648254-1649220	Micro-G_3	Normal-G_3	OK	676.551	638.581	-0.0833295	-0.232765	0.73095	0.846918	no
accD		NC_004350.2:1641212-1642846	Micro-G_3	Normal-G_3	OK	1629.31	1537.78	-0.0834162	-0.122937	0.8307	0.910298	no
SMU_531		NC_004350.2:498133-498445	Micro-G_3	Normal-G_3	OK	27.5646	26.0109	-0.0836999	-0.269129	0.82	0.905917	no
SMU_219		NC_004350.2:211019-211451	Micro-G_3	Normal-G_3	OK	362.578	341.886	-0.0847778	-0.297998	0.7453	0.856397	no
SMU_115		NC_004350.2:115174-115627	Micro-G_3	Normal-G_3	OK	25.9239	24.4398	-0.0850473	-0.230868	0.7975	0.894983	no
trpC		NC_004350.2:500395-503939	Micro-G_3	Normal-G_3	OK	94.3412	88.9182	-0.0854096	-0.121626	0.86265	0.924262	no
SMU_284		NC_004350.2:269565-269973	Micro-G_3	Normal-G_3	OK	86.4429	81.4339	-0.0861169	-0.284545	0.7577	0.867943	no
asd		NC_004350.2:935709-936786	Micro-G_3	Normal-G_3	OK	870.315	819.018	-0.0876422	-0.23377	0.7245	0.843021	no
SMU_1471c		NC_004350.2:1397183-1398083	Micro-G_3	Normal-G_3	OK	81.9004	77.0627	-0.0878376	-0.238452	0.7326	0.847811	no
SMU_1724c		NC_004350.2:1630334-1631075	Micro-G_3	Normal-G_3	OK	128.162	120.531	-0.088571	-0.251807	0.72955	0.845804	no
SMU_1678		NC_004350.2:1595206-1596226	Micro-G_3	Normal-G_3	OK	865.759	812.831	-0.0910096	-0.247616	0.71325	0.837482	no
SMU_1480		NC_004350.2:1405636-1406278	Micro-G_3	Normal-G_3	OK	557.257	522.775	-0.0921528	-0.298424	0.6973	0.828969	no
purL		NC_004350.2:32583-36309	Micro-G_3	Normal-G_3	OK	506.104	474.769	-0.092206	-0.183996	0.7543	0.865134	no
SMU_464		NC_004350.2:432077-434359	Micro-G_3	Normal-G_3	OK	394.478	369.9	-0.0928081	-0.210945	0.745	0.856397	no
SMU_622c		NC_004350.2:580631-581144	Micro-G_3	Normal-G_3	OK	363.302	340.543	-0.0933354	-0.314152	0.7049	0.831973	no
SMU_728		NC_004350.2:686921-688176	Micro-G_3	Normal-G_3	OK	97.0345	90.9187	-0.0939206	-0.197375	0.7269	0.843747	no
SMU_58		NC_004350.2:57638-58934	Micro-G_3	Normal-G_3	OK	239.258	224.045	-0.094779	-0.262454	0.67915	0.814811	no
SMU_339		NC_004350.2:321127-321730	Micro-G_3	Normal-G_3	OK	602.122	563.633	-0.0952981	-0.310432	0.6876	0.82188	no
SMU_287		NC_004350.2:272923-273826	Micro-G_3	Normal-G_3	OK	1352.71	1265.05	-0.0966539	-0.259153	0.7017	0.831973	no
SMU_846		NC_004350.2:796971-797696	Micro-G_3	Normal-G_3	OK	2347.18	2194.54	-0.0970132	-0.283629	0.8079	0.900365	no
SMU_2055		NC_004350.2:1928133-1929880	Micro-G_3	Normal-G_3	OK	253.7	236.932	-0.0986536	-0.139834	0.8653	0.925558	no
aroA		NC_004350.2:734376-736950	Micro-G_3	Normal-G_3	OK	88.0147	82.0833	-0.100656	-0.187101	0.7791	0.880863	no
SMU_1301c		NC_004350.2:1225159-1225915	Micro-G_3	Normal-G_3	OK	187.08	174.356	-0.101623	-0.295574	0.69005	0.823277	no
SMU_175		NC_004350.2:172709-172838	Micro-G_3	Normal-G_3	OK	139.11	129.62	-0.101946	-2.82802	0.85015	0.917337	no
tpx		NC_004350.2:878770-879256	Micro-G_3	Normal-G_3	OK	3181.52	2963.77	-0.102284	-0.318464	0.70575	0.831973	no
pepB		NC_004350.2:603717-605517	Micro-G_3	Normal-G_3	OK	151.161	140.748	-0.102972	-0.27287	0.66265	0.802002	no
SMU_863		NC_004350.2:812322-813030	Micro-G_3	Normal-G_3	OK	572.071	531.694	-0.105597	-0.328163	0.65315	0.793493	no
gyrB		NC_004350.2:1205636-1208173	Micro-G_3	Normal-G_3	OK	700.971	650.656	-0.107461	-0.196898	0.74535	0.856397	no
murA		NC_004350.2:1451420-1452692	Micro-G_3	Normal-G_3	OK	625.699	580.443	-0.108313	-0.287066	0.66695	0.804177	no
SMU_849		NC_004350.2:797717-798011	Micro-G_3	Normal-G_3	OK	3252.01	3016.61	-0.108403	-0.55458	0.65255	0.793493	no
lepB		NC_004350.2:1129594-1130149	Micro-G_3	Normal-G_3	OK	1034.93	959.724	-0.108836	-0.364143	0.652	0.793493	no
SMU_114		NC_004350.2:113759-115160	Micro-G_3	Normal-G_3	OK	18.7828	17.4012	-0.11023	-0.250609	0.6973	0.828969	no
hemZ		NC_004350.2:1936212-1937172	Micro-G_3	Normal-G_3	OK	192.802	178.617	-0.110246	-0.309126	0.6494	0.791735	no
rpoZ		NC_004350.2:446541-446859	Micro-G_3	Normal-G_3	OK	3597.44	3327.94	-0.112339	-0.522556	0.64605	0.790847	no
SMU_228		NC_004350.2:216788-218821	Micro-G_3	Normal-G_3	OK	766.512	708.525	-0.11349	-0.139089	0.89125	0.94052	no
SMU_1802c		NC_004350.2:1702883-1703411	Micro-G_3	Normal-G_3	OK	452.236	417.287	-0.116035	-0.392144	0.63395	0.780115	no
gcrR		NC_004350.2:1803461-1804154	Micro-G_3	Normal-G_3	OK	652.783	602.106	-0.116585	-0.352374	0.63505	0.780355	no
lepA		NC_004350.2:1321716-1323552	Micro-G_3	Normal-G_3	OK	301.269	277.508	-0.118521	-0.309907	0.61495	0.766898	no
urk		NC_004350.2:1313837-1314467	Micro-G_3	Normal-G_3	OK	332.85	306.372	-0.119589	-0.375591	0.62415	0.774488	no
SMU_304		NC_004350.2:291303-293110	Micro-G_3	Normal-G_3	OK	577.149	531.069	-0.120044	-0.207632	0.81035	0.901532	no
SMU_633		NC_004350.2:591988-593218	Micro-G_3	Normal-G_3	OK	489.397	450.193	-0.120461	-0.328701	0.61915	0.771076	no
SMU_1714c		NC_004350.2:1621248-1626975	Micro-G_3	Normal-G_3	OK	557.292	512.639	-0.120491	-0.0900623	0.90255	0.945715	no
SMU_1787c		NC_004350.2:1694226-1694610	Micro-G_3	Normal-G_3	OK	2045.88	1880.66	-0.121477	-0.493936	0.61415	0.766583	no
SMU_1703c		NC_004350.2:1613729-1614996	Micro-G_3	Normal-G_3	OK	447.002	410.599	-0.122551	-0.204187	0.71565	0.837749	no
SMU_405c		NC_004350.2:380032-380440	Micro-G_3	Normal-G_3	OK	445.116	408.577	-0.123574	-0.464475	0.6214	0.77207	no
rnh3		NC_004350.2:1764917-1765829	Micro-G_3	Normal-G_3	OK	495.444	454.18	-0.125458	-0.368807	0.5933	0.750579	no
murE		NC_004350.2:1593521-1594973	Micro-G_3	Normal-G_3	OK	475.163	435.303	-0.126402	-0.333443	0.60795	0.760628	no
SMU_1305c		NC_004350.2:1229585-1233109	Micro-G_3	Normal-G_3	OK	395.895	362.576	-0.126835	-0.1914	0.7779	0.880216	no
SMU_734		NC_004350.2:690256-690682	Micro-G_3	Normal-G_3	OK	66.6537	60.8658	-0.131052	-0.416503	0.6479	0.791604	no
SMU_748		NC_004350.2:700874-702751	Micro-G_3	Normal-G_3	OK	1408.15	1284.5	-0.132593	-0.0430999	0.94375	0.967072	no
SMU_118c		NC_004350.2:118704-119547	Micro-G_3	Normal-G_3	OK	94.3955	86.0224	-0.134007	-0.369715	0.60225	0.757923	no
SMU_2075c		NC_004350.2:1951038-1952610	Micro-G_3	Normal-G_3	OK	555.124	505.78	-0.134299	-0.333781	0.5991	0.755259	no
SMU_506		NC_004350.2:473629-476208	Micro-G_3	Normal-G_3	OK	93.7148	85.3734	-0.134491	-0.162476	0.7757	0.879728	no
SMU_628		NC_004350.2:587080-588121	Micro-G_3	Normal-G_3	OK	157.881	143.822	-0.134552	-0.360514	0.596	0.753007	no
eno		NC_004350.2:1183933-1185232	Micro-G_3	Normal-G_3	OK	6447.93	5873.68	-0.13457	-0.285445	0.66185	0.801537	no
SMU_586		NC_004350.2:546971-549235	Micro-G_3	Normal-G_3	OK	670.08	610.365	-0.13466	-0.217609	0.75855	0.867943	no
accC		NC_004350.2:1642854-1644225	Micro-G_3	Normal-G_3	OK	1230.12	1119.08	-0.136482	-0.323336	0.6128	0.765702	no
SMU_1655c		NC_004350.2:1573918-1574059	Micro-G_3	Normal-G_3	OK	182.32	165.789	-0.137127	-2.77151	0.75805	0.867943	no
SMU_1125c		NC_004350.2:1067631-1068228	Micro-G_3	Normal-G_3	OK	124.684	113.339	-0.137631	-0.409248	0.6012	0.757096	no
fabF		NC_004350.2:1645301-1646534	Micro-G_3	Normal-G_3	OK	1163.88	1057.41	-0.138402	-0.342252	0.6049	0.759276	no
SMU_1111c		NC_004350.2:1051335-1052172	Micro-G_3	Normal-G_3	OK	209.543	190.325	-0.138782	-0.398623	0.5782	0.735822	no
SMU_165		NC_004350.2:167260-168121	Micro-G_3	Normal-G_3	OK	359.425	326.336	-0.139331	-0.417094	0.5551	0.716834	no
SMU_1520		NC_004350.2:1447260-1448852	Micro-G_3	Normal-G_3	OK	1058.26	958.619	-0.142663	-0.213348	0.7153	0.837749	no
glnQ		NC_004350.2:1447260-1448852	Micro-G_3	Normal-G_3	OK	1096.53	992.79	-0.14339	-0.267924	0.708	0.83284	no
fabZ		NC_004350.2:1644391-1645272	Micro-G_3	Normal-G_3	OK	1743.47	1578.14	-0.143735	-0.372534	0.68515	0.820478	no
SMU_1387		NC_004350.2:1314685-1316745	Micro-G_3	Normal-G_3	OK	404.421	365.993	-0.14404	-0.264227	0.70275	0.831973	no
SMU_1963c		NC_004350.2:1838981-1843246	Micro-G_3	Normal-G_3	OK	201.398	182.167	-0.144788	-0.220344	0.7322	0.847811	no
SMU_696		NC_004350.2:659783-660467	Micro-G_3	Normal-G_3	OK	500.451	451.934	-0.147117	-0.467886	0.5255	0.69701	no
SMU_2099c		NC_004350.2:1970385-1971264	Micro-G_3	Normal-G_3	OK	192.607	173.887	-0.147517	-0.417596	0.5571	0.717494	no
SMU_1587c		NC_004350.2:1515632-1518217	Micro-G_3	Normal-G_3	OK	1126.51	1017.01	-0.147527	-0.147785	0.8027	0.898726	no
SMU_1431c		NC_004350.2:1363389-1365303	Micro-G_3	Normal-G_3	OK	374.76	338.319	-0.147584	-0.372981	0.55265	0.71604	no
SMU_1292c		NC_004350.2:1218001-1218679	Micro-G_3	Normal-G_3	OK	931.011	839.871	-0.14863	-0.4605	0.5389	0.704452	no
SMU_961		NC_004350.2:909197-909749	Micro-G_3	Normal-G_3	OK	114.292	103.087	-0.148866	-0.446648	0.58215	0.739384	no
SMU_164		NC_004350.2:166490-167237	Micro-G_3	Normal-G_3	OK	290.049	261.267	-0.150774	-0.455011	0.53315	0.701647	no
SMU_152		NC_004350.2:154455-154875	Micro-G_3	Normal-G_3	OK	26.604	23.9448	-0.15193	-0.426806	0.6495	0.791735	no
SMU_1779c		NC_004350.2:1679967-1681347	Micro-G_3	Normal-G_3	OK	161.04	144.921	-0.15215	-0.408015	0.52725	0.697214	no
cinA		NC_004350.2:1957649-1958906	Micro-G_3	Normal-G_3	OK	395.795	356.161	-0.152226	-0.418948	0.51805	0.69313	no
SMU_1254		NC_004350.2:1188891-1189788	Micro-G_3	Normal-G_3	OK	221.276	199.088	-0.152442	-0.3116	0.65315	0.793493	no
SMU_1713c		NC_004350.2:1621248-1626975	Micro-G_3	Normal-G_3	OK	808.634	727.354	-0.15283	-0.13483	0.86025	0.922962	no
SMU_415		NC_004350.2:388662-389445	Micro-G_3	Normal-G_3	OK	536.874	482.813	-0.15312	-0.468796	0.5102	0.685959	no
lacX		NC_004350.2:1413104-1414001	Micro-G_3	Normal-G_3	OK	30.5539	27.4719	-0.153401	-0.377734	0.58445	0.741817	no
SMU_582		NC_004350.2:541398-545075	Micro-G_3	Normal-G_3	OK	337.801	303.373	-0.155081	-0.204547	0.7722	0.877314	no
SMU_563		NC_004350.2:527651-528632	Micro-G_3	Normal-G_3	OK	65.7237	58.826	-0.159961	-0.419904	0.5416	0.706759	no
SMU_1482c		NC_004350.2:1406342-1407421	Micro-G_3	Normal-G_3	OK	249.653	223.349	-0.160629	-0.39877	0.6038	0.758451	no
SMU_1131c		NC_004350.2:1071663-1071927	Micro-G_3	Normal-G_3	OK	977.208	873.803	-0.161357	-0.866404	0.5441	0.70928	no
SMU_835		NC_004350.2:783608-785420	Micro-G_3	Normal-G_3	OK	280.116	250.409	-0.161738	-0.410879	0.51515	0.691134	no
SMU_1388		NC_004350.2:1314685-1316745	Micro-G_3	Normal-G_3	OK	441.36	394.497	-0.16194	-0.27437	0.63035	0.77805	no
SMU_527		NC_004350.2:495083-496118	Micro-G_3	Normal-G_3	OK	363.02	324.077	-0.163711	-0.471732	0.48455	0.661624	no
ilvC		NC_004350.2:221231-222254	Micro-G_3	Normal-G_3	OK	2628.74	2343.92	-0.165447	-0.392541	0.5627	0.722839	no
pbp1a		NC_004350.2:435921-438045	Micro-G_3	Normal-G_3	OK	975.331	869.316	-0.166011	-0.365792	0.55225	0.716031	no
pmsR		NC_004350.2:1548483-1549205	Micro-G_3	Normal-G_3	OK	169.861	151.388	-0.16611	-0.307677	0.5903	0.747274	no
SMU_797		NC_004350.2:744578-744797	Micro-G_3	Normal-G_3	OK	246.408	219.478	-0.16697	-1.10386	0.5747	0.732819	no
ptxB		NC_004350.2:262879-263161	Micro-G_3	Normal-G_3	OK	803.909	715.545	-0.16799	-0.875395	0.5054	0.682008	no
sloB		NC_004350.2:179873-181432	Micro-G_3	Normal-G_3	OK	40.9416	36.4388	-0.168094	-0.267562	0.64145	0.787216	no
SMU_275		NC_004350.2:265287-265998	Micro-G_3	Normal-G_3	OK	333.328	296.665	-0.168107	-0.518135	0.47885	0.656164	no
ilvH		NC_004350.2:218986-221165	Micro-G_3	Normal-G_3	OK	1575.73	1401.76	-0.16878	-0.140425	0.80765	0.900365	no
accA		NC_004350.2:1641212-1642846	Micro-G_3	Normal-G_3	OK	1647.49	1464.72	-0.169648	-0.290985	0.687	0.821672	no
ruvB		NC_004350.2:65216-66251	Micro-G_3	Normal-G_3	OK	244.239	217.041	-0.170327	-0.485257	0.46935	0.647287	no
SMU_1009		NC_004350.2:963168-964790	Micro-G_3	Normal-G_3	OK	249.806	221.694	-0.172236	-0.278008	0.62545	0.775165	no
prtM		NC_004350.2:607165-608167	Micro-G_3	Normal-G_3	OK	2964.6	2627.2	-0.174316	-0.396919	0.55705	0.717494	no
end3		NC_004350.2:1570285-1570909	Micro-G_3	Normal-G_3	OK	398.577	352.892	-0.17563	-0.558069	0.46695	0.645362	no
SMU_337		NC_004350.2:318878-320037	Micro-G_3	Normal-G_3	OK	830.314	735.04	-0.175836	-0.358055	0.53245	0.701205	no
SMU_06		NC_004350.2:3460-4576	Micro-G_3	Normal-G_3	OK	312.167	276.238	-0.176408	-0.502027	0.4614	0.641369	no
SMU_362		NC_004350.2:340542-341061	Micro-G_3	Normal-G_3	OK	102.933	91.084	-0.176433	-0.547194	0.5059	0.682008	no
proS		NC_004350.2:1689404-1691255	Micro-G_3	Normal-G_3	OK	373.407	330.227	-0.177291	-0.453713	0.46425	0.642967	no
fabD		NC_004350.2:1647331-1648252	Micro-G_3	Normal-G_3	OK	812.097	717.564	-0.178545	-0.504819	0.4585	0.639581	no
SMU_743		NC_004350.2:696177-697826	Micro-G_3	Normal-G_3	OK	353.66	312.437	-0.178796	-0.327599	0.57145	0.729157	no
luxS		NC_004350.2:443204-443687	Micro-G_3	Normal-G_3	OK	742.367	655.769	-0.178945	-0.645166	0.4452	0.63021	no
furR		NC_004350.2:552055-552532	Micro-G_3	Normal-G_3	OK	812.204	717.393	-0.179078	-0.646915	0.45575	0.639472	no
SMU_1999c		NC_004350.2:1878520-1879807	Micro-G_3	Normal-G_3	OK	61.4645	54.2674	-0.179667	-0.442353	0.49975	0.676153	no
SMU_965		NC_004350.2:912433-913720	Micro-G_3	Normal-G_3	OK	463.883	409.445	-0.180093	-0.479603	0.4567	0.639472	no
pdhB		NC_004350.2:1351218-1352250	Micro-G_3	Normal-G_3	OK	833.058	734.801	-0.181064	-0.427099	0.52565	0.69701	no
SMU_543		NC_004350.2:507632-508022	Micro-G_3	Normal-G_3	OK	1167.27	1029.37	-0.181377	-0.748078	0.4358	0.622354	no
aspS		NC_004350.2:1971294-1973989	Micro-G_3	Normal-G_3	OK	378.656	333.864	-0.181628	-0.359116	0.52895	0.698504	no
SMU_1897		NC_004350.2:1784303-1784786	Micro-G_3	Normal-G_3	OK	157	138.319	-0.182769	-0.602204	0.485	0.661769	no
SMU_1120		NC_004350.2:1061330-1063932	Micro-G_3	Normal-G_3	OK	309.607	272.763	-0.182786	-0.357351	0.5254	0.69701	no
SMU_36		NC_004350.2:40642-41350	Micro-G_3	Normal-G_3	OK	855.553	752.438	-0.185284	-0.5694	0.44575	0.630525	no
SMU_2108c		NC_004350.2:1978970-1980068	Micro-G_3	Normal-G_3	OK	165.983	145.939	-0.185671	-0.500876	0.45275	0.637155	no
SMU_1142c		NC_004350.2:1082158-1082843	Micro-G_3	Normal-G_3	OK	1283.28	1127.67	-0.1865	-0.434381	0.4487	0.632841	no
rmlC		NC_004350.2:1389226-1389688	Micro-G_3	Normal-G_3	OK	664.79	583.979	-0.186983	-0.6874	0.43435	0.621308	no
pbp1b		NC_004350.2:1864495-1866850	Micro-G_3	Normal-G_3	OK	517.726	454.679	-0.18734	-0.435049	0.4725	0.649121	no
pheA		NC_004350.2:734376-736950	Micro-G_3	Normal-G_3	OK	102.592	89.9616	-0.18954	-0.253795	0.65955	0.799254	no
SMU_993		NC_004350.2:939800-941421	Micro-G_3	Normal-G_3	OK	446.397	391.387	-0.189732	-0.425103	0.546	0.710795	no
copA		NC_004350.2:397151-399820	Micro-G_3	Normal-G_3	OK	664.664	582.606	-0.190105	-0.326198	0.5694	0.727986	no
SMU_1664c		NC_004350.2:1580987-1581647	Micro-G_3	Normal-G_3	OK	855.869	749.92	-0.190653	-0.603741	0.4211	0.606744	no
SMU_438c		NC_004350.2:407738-412040	Micro-G_3	Normal-G_3	OK	92.5032	81.0101	-0.191402	-0.481605	0.4168	0.603296	no
SMU_308		NC_004350.2:295181-295982	Micro-G_3	Normal-G_3	OK	30.7733	26.9411	-0.191869	-0.481479	0.49905	0.67568	no
secA		NC_004350.2:1734310-1736830	Micro-G_3	Normal-G_3	OK	1417.54	1240.09	-0.192941	-0.3986	0.516	0.691134	no
SMU_771c		NC_004350.2:719212-719347	Micro-G_3	Normal-G_3	OK	184.334	161.058	-0.194742	-4.4605	0.70425	0.831973	no
SMU_584		NC_004350.2:541398-545075	Micro-G_3	Normal-G_3	OK	304.035	265.507	-0.195485	-0.130877	0.8235	0.907946	no
SMU_957		NC_004350.2:907993-908534	Micro-G_3	Normal-G_3	OK	2247.14	1960.29	-0.197024	-0.422595	0.4679	0.646211	no
SMU_742		NC_004350.2:696177-697826	Micro-G_3	Normal-G_3	OK	253.106	220.76	-0.197261	-0.37783	0.59395	0.750909	no
SMU_1267c		NC_004350.2:1196511-1197476	Micro-G_3	Normal-G_3	OK	245.566	214.172	-0.19734	-0.249947	0.664	0.802125	no
SMU_434		NC_004350.2:404266-404665	Micro-G_3	Normal-G_3	OK	612.582	533.822	-0.198544	-0.768332	0.42165	0.606744	no
rs6		NC_004350.2:1756370-1756661	Micro-G_3	Normal-G_3	OK	6384.33	5559.77	-0.19951	-0.975332	0.43845	0.622483	no
fruB		NC_004350.2:81917-83477	Micro-G_3	Normal-G_3	OK	58.8923	51.2106	-0.201637	-0.498834	0.4392	0.622631	no
SMU_1393c		NC_004350.2:1320860-1321688	Micro-G_3	Normal-G_3	OK	248.738	216.026	-0.203421	-0.593519	0.4023	0.587602	no
SMU_651c		NC_004350.2:611950-612979	Micro-G_3	Normal-G_3	OK	20.2477	17.5339	-0.207605	-0.48514	0.4708	0.648822	no
folP		NC_004350.2:916628-917429	Micro-G_3	Normal-G_3	OK	438.543	379.195	-0.20978	-0.639701	0.3764	0.562122	no
trpB		NC_004350.2:500395-503939	Micro-G_3	Normal-G_3	OK	62.7381	54.1955	-0.211169	-0.232555	0.68975	0.823277	no
SMU_1903c		NC_004350.2:1787986-1788139	Micro-G_3	Normal-G_3	OK	54.5219	47.0788	-0.21176	-2.24561	0.7064	0.831973	no
SMU_1446c		NC_004350.2:1375344-1376969	Micro-G_3	Normal-G_3	OK	424.175	365.843	-0.213433	-0.380745	0.5062	0.682008	no
SMU_388		NC_004350.2:365959-367012	Micro-G_3	Normal-G_3	OK	513.269	442.561	-0.213839	-0.594092	0.4246	0.609099	no
SMU_2115		NC_004350.2:1985153-1985909	Micro-G_3	Normal-G_3	OK	32.0596	27.6286	-0.214594	-0.54227	0.45835	0.639581	no
trpD		NC_004350.2:500395-503939	Micro-G_3	Normal-G_3	OK	129.317	111.235	-0.217301	-0.3863	0.57135	0.729157	no
srtA		NC_004350.2:1053013-1053754	Micro-G_3	Normal-G_3	OK	500.024	429.803	-0.218322	-0.673154	0.3499	0.535666	no
SMU_864		NC_004350.2:813039-814284	Micro-G_3	Normal-G_3	OK	572.824	491.38	-0.221251	-0.589141	0.3683	0.553024	no
sygB		NC_004350.2:415693-417733	Micro-G_3	Normal-G_3	OK	426.702	365.821	-0.222091	-0.548074	0.36705	0.552007	no
SMU_1404c		NC_004350.2:1330075-1334979	Micro-G_3	Normal-G_3	OK	206.598	177.08	-0.222423	-0.269311	0.7059	0.831973	no
hisA		NC_004350.2:1195352-1196072	Micro-G_3	Normal-G_3	OK	243.377	208.568	-0.222675	-0.655046	0.3743	0.560288	no
aroE		NC_004350.2:728906-730443	Micro-G_3	Normal-G_3	OK	445.507	381.434	-0.224014	-0.396426	0.48885	0.665609	no
plsX		NC_004350.2:29686-30685	Micro-G_3	Normal-G_3	OK	467.004	399.774	-0.224252	-0.64826	0.33465	0.519907	no
purM		NC_004350.2:38959-40536	Micro-G_3	Normal-G_3	OK	524.345	448.179	-0.226442	-0.431551	0.52645	0.697214	no
SMU_1037c		NC_004350.2:985854-987425	Micro-G_3	Normal-G_3	OK	574.117	490.634	-0.226697	-0.470656	0.50585	0.682008	no
SMU_684		NC_004350.2:651152-652240	Micro-G_3	Normal-G_3	OK	127.497	108.852	-0.228092	-0.527267	0.482	0.659543	no
SMU_1781		NC_004350.2:1682244-1682778	Micro-G_3	Normal-G_3	OK	2259.69	1928.89	-0.228353	-0.724889	0.37215	0.557936	no
SMU_379		NC_004350.2:358919-359274	Micro-G_3	Normal-G_3	OK	53.1828	45.3684	-0.22927	-0.0947289	0.8541	0.919541	no
fabG		NC_004350.2:1646582-1647317	Micro-G_3	Normal-G_3	OK	876.936	747.243	-0.230894	-0.702112	0.33455	0.519907	no
ascB		NC_004350.2:1044250-1045687	Micro-G_3	Normal-G_3	OK	254.682	216.719	-0.232872	-0.63997	0.3202	0.504367	no
SMU_461		NC_004350.2:428817-430364	Micro-G_3	Normal-G_3	OK	676.443	574.608	-0.235392	-0.366783	0.5247	0.69701	no
SMU_303		NC_004350.2:291303-293110	Micro-G_3	Normal-G_3	OK	540.332	458.859	-0.235796	-0.456539	0.5246	0.69701	no
SMU_1856c		NC_004350.2:1754552-1755272	Micro-G_3	Normal-G_3	OK	222.559	188.956	-0.236137	-0.699229	0.3408	0.524391	no
SMU_229		NC_004350.2:216788-218821	Micro-G_3	Normal-G_3	OK	876.971	743.526	-0.238146	-0.474328	0.40195	0.587602	no
SMU_113		NC_004350.2:112822-113755	Micro-G_3	Normal-G_3	OK	14.372	12.175	-0.239336	-0.532384	0.4375	0.622483	no
SMU_573		NC_004350.2:535112-536797	Micro-G_3	Normal-G_3	OK	337.786	285.759	-0.241312	-0.365869	0.52555	0.69701	no
SMU_1107c		NC_004350.2:1048068-1048644	Micro-G_3	Normal-G_3	OK	164.945	139.477	-0.241956	-0.751369	0.33985	0.523347	no
pdp		NC_004350.2:1066245-1067523	Micro-G_3	Normal-G_3	OK	143.273	121.102	-0.24255	-0.647899	0.3243	0.509162	no
mtlA2		NC_004350.2:1122929-1123367	Micro-G_3	Normal-G_3	OK	131.531	111.153	-0.242858	-0.817449	0.36635	0.551384	no
mutX		NC_004350.2:1386766-1387371	Micro-G_3	Normal-G_3	OK	165.146	139.555	-0.242909	-0.533579	0.35025	0.535666	no
SMU_1642c		NC_004350.2:1564481-1565114	Micro-G_3	Normal-G_3	OK	71.8342	60.7007	-0.242958	-0.690194	0.36365	0.548426	no
SMU_49		NC_004350.2:52357-53539	Micro-G_3	Normal-G_3	OK	374.921	316.312	-0.245242	-0.644484	0.3287	0.512729	no
SMU_2061		NC_004350.2:1935353-1936007	Micro-G_3	Normal-G_3	OK	656.719	553.841	-0.245806	-0.779947	0.29975	0.481197	no
SMU_960		NC_004350.2:908540-908931	Micro-G_3	Normal-G_3	OK	3576.18	3013.12	-0.247159	-0.549149	0.33895	0.523215	no
SMU_428		NC_004350.2:400276-401104	Micro-G_3	Normal-G_3	OK	541.998	455.598	-0.250528	-0.755512	0.2847	0.46715	no
gbpB		NC_004350.2:25081-26377	Micro-G_3	Normal-G_3	OK	13865.8	11654.8	-0.250608	-0.499571	0.4382	0.622483	no
ahpC		NC_004350.2:712911-713472	Micro-G_3	Normal-G_3	OK	8534.47	7171.35	-0.251056	-0.669845	0.39715	0.583172	no
SMU_1405c		NC_004350.2:1330075-1334979	Micro-G_3	Normal-G_3	OK	148.183	124.348	-0.252992	-0.500874	0.37725	0.562594	no
ldh		NC_004350.2:1056408-1057395	Micro-G_3	Normal-G_3	OK	8942.62	7503.6	-0.253116	-0.559257	0.409	0.595583	no
SMU_793		NC_004350.2:742326-742716	Micro-G_3	Normal-G_3	OK	223.684	187.62	-0.253644	-0.938356	0.33695	0.522031	no
argR		NC_004350.2:1962925-1966249	Micro-G_3	Normal-G_3	OK	487.585	408.831	-0.25415	-0.153064	0.7901	0.887711	no
SMU_1554c		NC_004350.2:1478662-1478860	Micro-G_3	Normal-G_3	OK	6.93381	5.80885	-0.255395	-0.762719	0.7628	0.870739	no
SMU_93c		NC_004350.2:95979-96090	Micro-G_3	Normal-G_3	NOTEST	58.6558	49.1223	-0.255896	0	1	1	no
SMU_1800c		NC_004350.2:1701411-1701720	Micro-G_3	Normal-G_3	OK	289.349	242.245	-0.25634	-1.13792	0.3397	0.523347	no
dnaX		NC_004350.2:1510426-1512600	Micro-G_3	Normal-G_3	OK	1098.29	919.44	-0.256425	-0.550069	0.3773	0.562594	no
SMU_369c		NC_004350.2:351667-351898	Micro-G_3	Normal-G_3	OK	188.178	157.522	-0.256543	-1.52083	0.3885	0.574849	no
SMU_2060		NC_004350.2:1934409-1935285	Micro-G_3	Normal-G_3	OK	621.152	519.295	-0.258392	-0.757234	0.2807	0.461766	no
SMU_2107c		NC_004350.2:1978675-1978945	Micro-G_3	Normal-G_3	OK	245.881	205.169	-0.261145	-1.2854	0.351	0.536235	no
SMU_992		NC_004350.2:938638-939604	Micro-G_3	Normal-G_3	OK	314.542	262.392	-0.261528	-0.761768	0.2663	0.447625	no
SMU_1588c		NC_004350.2:1518481-1519816	Micro-G_3	Normal-G_3	OK	1327.25	1107.16	-0.261575	-0.620718	0.3371	0.522031	no
purK		NC_004350.2:53861-56093	Micro-G_3	Normal-G_3	OK	1020.37	850.559	-0.262615	-0.528858	0.43565	0.622354	no
SMU_423		NC_004350.2:396530-396761	Micro-G_3	Normal-G_3	OK	65.08	54.242	-0.262805	-1.2953	0.46885	0.64706	no
SMU_174c		NC_004350.2:171751-172543	Micro-G_3	Normal-G_3	OK	220.798	183.874	-0.264014	-0.758725	0.2922	0.472619	no
SMU_384		NC_004350.2:363266-363725	Micro-G_3	Normal-G_3	OK	165.071	137.392	-0.264783	-0.877288	0.3232	0.507848	no
SMU_354		NC_004350.2:330719-332952	Micro-G_3	Normal-G_3	OK	494.195	411.265	-0.265013	-0.507823	0.43805	0.622483	no
SMU_1112c		NC_004350.2:1052391-1052796	Micro-G_3	Normal-G_3	OK	265.962	221.318	-0.265097	-0.981184	0.30715	0.49022	no
SMU_1454c		NC_004350.2:1385528-1386698	Micro-G_3	Normal-G_3	OK	175.808	145.945	-0.268574	-0.734883	0.27145	0.453908	no
SMU_88c		NC_004350.2:92178-93036	Micro-G_3	Normal-G_3	OK	319.42	264.565	-0.271831	-0.788309	0.26225	0.442748	no
SMU_801		NC_004350.2:746129-747440	Micro-G_3	Normal-G_3	OK	441.69	365.351	-0.273753	-0.744211	0.2545	0.431553	no
gbpD		NC_004350.2:719788-721969	Micro-G_3	Normal-G_3	OK	205.781	170.073	-0.27496	-0.713669	0.2434	0.420029	no
SMU_587		NC_004350.2:546971-549235	Micro-G_3	Normal-G_3	OK	722.05	596.044	-0.276681	-0.456072	0.52105	0.695348	no
SMU_67		NC_004350.2:66778-68949	Micro-G_3	Normal-G_3	OK	775.942	640.486	-0.276781	-0.528739	0.35515	0.539157	no
SMU_2120c		NC_004350.2:1989825-1990404	Micro-G_3	Normal-G_3	OK	426.559	351.182	-0.280525	-0.907813	0.2508	0.427535	no
satE		NC_004350.2:1001195-1002598	Micro-G_3	Normal-G_3	OK	328.906	270.686	-0.281054	-0.459042	0.53175	0.700761	no
SMU_1105c		NC_004350.2:1045894-1046904	Micro-G_3	Normal-G_3	OK	288.34	237.282	-0.28117	-0.536273	0.35305	0.538087	no
SMU_815		NC_004350.2:759970-760786	Micro-G_3	Normal-G_3	OK	453.203	372.736	-0.282003	-0.852308	0.2302	0.403845	no
scrK		NC_004350.2:1738126-1739008	Micro-G_3	Normal-G_3	OK	798.182	655.609	-0.283883	-0.820007	0.23815	0.413652	no
SMU_807		NC_004350.2:754377-755295	Micro-G_3	Normal-G_3	OK	74.9424	61.538	-0.284304	-0.756199	0.27865	0.460459	no
phnA		NC_004350.2:1121258-1121591	Micro-G_3	Normal-G_3	OK	368.944	302.865	-0.284727	-1.1862	0.28265	0.464182	no
aroB		NC_004350.2:730456-731524	Micro-G_3	Normal-G_3	OK	484.264	397.443	-0.285046	-0.806735	0.2333	0.408257	no
hisB		NC_004350.2:1197482-1200625	Micro-G_3	Normal-G_3	OK	323.847	265.608	-0.286016	-0.45206	0.56415	0.723673	no
dexB		NC_004350.2:836363-837974	Micro-G_3	Normal-G_3	OK	683.889	560.719	-0.286485	-0.678362	0.28795	0.469288	no
SMU_497c		NC_004350.2:466415-467045	Micro-G_3	Normal-G_3	OK	97.8497	80.186	-0.287218	-0.823935	0.2873	0.469288	no
SMU_431		NC_004350.2:402053-402923	Micro-G_3	Normal-G_3	OK	63.4775	52.0069	-0.287543	-0.763274	0.28035	0.461766	no
SMU_1768c		NC_004350.2:1672215-1672696	Micro-G_3	Normal-G_3	OK	831.288	679.657	-0.290542	-0.561926	0.33595	0.521087	no
SMU_754		NC_004350.2:707086-708794	Micro-G_3	Normal-G_3	OK	2397.21	1958.65	-0.291498	-0.612107	0.38135	0.567317	no
SMU_261c		NC_004350.2:250988-251945	Micro-G_3	Normal-G_3	OK	34.2211	27.9247	-0.293344	-0.719695	0.28685	0.469288	no
SMU_46		NC_004350.2:49571-50815	Micro-G_3	Normal-G_3	OK	334.323	272.668	-0.294098	-0.646471	0.39575	0.581559	no
SMU_505		NC_004350.2:473629-476208	Micro-G_3	Normal-G_3	OK	176.118	143.555	-0.294941	-0.555076	0.4374	0.622483	no
bacA2		NC_004350.2:1264254-1272830	Micro-G_3	Normal-G_3	OK	104.095	84.8128	-0.295552	-0.456903	0.4217	0.606744	no
SMU_43		NC_004350.2:45780-47160	Micro-G_3	Normal-G_3	OK	174.701	142.311	-0.295839	-0.78361	0.22775	0.401271	no
SMU_607		NC_004350.2:564578-565262	Micro-G_3	Normal-G_3	OK	302.829	246.631	-0.29615	-0.895706	0.2295	0.402984	no
SMU_1177c		NC_004350.2:1118933-1119767	Micro-G_3	Normal-G_3	OK	463.033	376.19	-0.299655	-0.877151	0.2144	0.386411	no
SMU_513		NC_004350.2:481135-481369	Micro-G_3	Normal-G_3	OK	121.137	98.4	-0.299903	-1.59469	0.3621	0.547123	no
SMU_54		NC_004350.2:56330-57023	Micro-G_3	Normal-G_3	OK	435.941	354.035	-0.300239	-0.910079	0.2228	0.396637	no
SMU_2097		NC_004350.2:1968309-1968546	Micro-G_3	Normal-G_3	OK	798.512	648.289	-0.300677	-1.96224	0.2467	0.422789	no
SMU_1038c		NC_004350.2:985854-987425	Micro-G_3	Normal-G_3	OK	600.575	487.143	-0.301998	-0.442826	0.4441	0.629114	no
SMU_1716c		NC_004350.2:1621248-1626975	Micro-G_3	Normal-G_3	OK	1190.54	965.112	-0.302854	-0.286838	0.73945	0.853071	no
SMU_1908c		NC_004350.2:1790688-1790853	Micro-G_3	Normal-G_3	OK	225.514	182.17	-0.307928	-3.55434	0.42445	0.609099	no
pycB		NC_004350.2:975070-976462	Micro-G_3	Normal-G_3	OK	255.381	206.072	-0.3095	-0.837188	0.19335	0.361313	no
SMU_185		NC_004350.2:181478-182520	Micro-G_3	Normal-G_3	OK	36.518	29.4631	-0.309699	-0.053755	0.8542	0.919541	no
SMU_781		NC_004350.2:732755-733862	Micro-G_3	Normal-G_3	OK	723.267	583.469	-0.309872	-0.845644	0.20755	0.377506	no
SMU_1621c		NC_004350.2:1548483-1549205	Micro-G_3	Normal-G_3	OK	445.272	359.043	-0.31053	-1.30426	0.52305	0.69701	no
trpG		NC_004350.2:498453-500375	Micro-G_3	Normal-G_3	OK	55.1539	44.4711	-0.310594	-0.376267	0.5162	0.691134	no
SMU_196c		NC_004350.2:193952-195050	Micro-G_3	Normal-G_3	OK	87.0522	70.1609	-0.311213	-0.800938	0.2375	0.413267	no
SMU_1052		NC_004350.2:998417-998765	Micro-G_3	Normal-G_3	OK	734.162	591.439	-0.31187	-1.32448	0.20995	0.38026	no
SMU_223c		NC_004350.2:213754-213856	Micro-G_3	Normal-G_3	NOTEST	650.051	523.345	-0.312789	0	1	1	no
SMU_2130		NC_004350.2:1996872-1997817	Micro-G_3	Normal-G_3	OK	58.3015	46.9089	-0.313671	-0.81954	0.23475	0.409962	no
SMU_124		NC_004350.2:127504-127954	Micro-G_3	Normal-G_3	OK	2445.25	1967	-0.313986	-1.10396	0.21445	0.386411	no
mtlD		NC_004350.2:1121765-1122914	Micro-G_3	Normal-G_3	OK	133.467	107.288	-0.31499	-0.844461	0.19735	0.366915	no
bccP		NC_004350.2:1644391-1645272	Micro-G_3	Normal-G_3	OK	1519.75	1221.11	-0.31564	-0.494616	0.3914	0.577367	no
rs18		NC_004350.2:1755590-1755830	Micro-G_3	Normal-G_3	OK	5881.66	4718.27	-0.317965	-2.15757	0.1898	0.358057	no
rnpA		NC_004350.2:318878-320037	Micro-G_3	Normal-G_3	OK	828.179	664.288	-0.318133	-0.623338	0.5519	0.716031	no
SMU_1694c		NC_004350.2:1608843-1609938	Micro-G_3	Normal-G_3	OK	135.148	108.39	-0.318306	-0.851531	0.2036	0.373493	no
hisH		NC_004350.2:1196511-1197476	Micro-G_3	Normal-G_3	OK	271.403	217.434	-0.319857	-0.847929	0.2751	0.456841	no
SMU_138		NC_004350.2:142799-143744	Micro-G_3	Normal-G_3	OK	88.1083	70.5497	-0.320637	-0.830074	0.22635	0.40037	no
rnh		NC_004350.2:939800-941421	Micro-G_3	Normal-G_3	OK	363.634	290.48	-0.324048	-0.492143	0.3996	0.586092	no
recN		NC_004350.2:545091-546750	Micro-G_3	Normal-G_3	OK	450.036	359.18	-0.325331	-0.837457	0.19095	0.359172	no
SMU_966		NC_004350.2:913721-914588	Micro-G_3	Normal-G_3	OK	736.942	587.982	-0.325779	-0.948229	0.171	0.33068	no
pacL		NC_004350.2:1485020-1487813	Micro-G_3	Normal-G_3	OK	993.579	792.535	-0.326159	-0.671098	0.26625	0.447625	no
SMU_1155		NC_004350.2:1092615-1093263	Micro-G_3	Normal-G_3	OK	80.6405	64.3017	-0.326648	-0.666506	0.45945	0.639581	no
glnR		NC_004350.2:341142-341514	Micro-G_3	Normal-G_3	OK	6154.98	4898.69	-0.329359	-1.24542	0.21735	0.390084	no
SMU_528c		NC_004350.2:496256-496545	Micro-G_3	Normal-G_3	OK	428.272	340.855	-0.329369	-1.65755	0.21295	0.384787	no
SMU_1184c		NC_004350.2:1123368-1125321	Micro-G_3	Normal-G_3	OK	103.404	82.2868	-0.329563	-0.846807	0.1737	0.334225	no
SMU_1904c		NC_004350.2:1788211-1789234	Micro-G_3	Normal-G_3	OK	95.6673	76.1134	-0.329876	-0.866524	0.2054	0.375193	no
flaW		NC_004350.2:1220642-1221086	Micro-G_3	Normal-G_3	OK	404.503	321.079	-0.333222	-1.17626	0.19125	0.359386	no
SMU_588		NC_004350.2:546971-549235	Micro-G_3	Normal-G_3	OK	716.032	568.335	-0.333283	-0.344942	0.5488	0.713477	no
SMU_1344c		NC_004350.2:1284427-1285645	Micro-G_3	Normal-G_3	OK	26.0704	20.686	-0.333753	-0.687228	0.29675	0.478773	no
galR		NC_004350.2:838127-839132	Micro-G_3	Normal-G_3	OK	307.014	243.587	-0.333868	-0.940334	0.1637	0.322384	no
SMU_355		NC_004350.2:330719-332952	Micro-G_3	Normal-G_3	OK	502.386	398.531	-0.334104	-0.476513	0.4125	0.59887	no
SMU_1965c		NC_004350.2:1838981-1843246	Micro-G_3	Normal-G_3	OK	178.509	141.605	-0.334127	-0.471904	0.47395	0.650374	no
purH		NC_004350.2:41376-42939	Micro-G_3	Normal-G_3	OK	1148.75	910.433	-0.33544	-0.774393	0.2175	0.390084	no
era		NC_004350.2:1545242-1546142	Micro-G_3	Normal-G_3	OK	243.193	192.711	-0.335661	-0.962777	0.16465	0.322637	no
SMU_494		NC_004350.2:463267-463936	Micro-G_3	Normal-G_3	OK	241.829	191.535	-0.336376	-0.985511	0.19325	0.361313	no
SMU_560c		NC_004350.2:524198-524525	Micro-G_3	Normal-G_3	OK	1959.21	1551.57	-0.336543	-1.5373	0.1674	0.325678	no
SMU_243		NC_004350.2:231573-232851	Micro-G_3	Normal-G_3	OK	65.0062	51.4699	-0.336849	-0.858371	0.19245	0.360774	no
SMU_1484c		NC_004350.2:1407504-1410514	Micro-G_3	Normal-G_3	OK	264.627	209.347	-0.338065	-0.716418	0.27205	0.454517	no
SMU_2123		NC_004350.2:1990920-1991576	Micro-G_3	Normal-G_3	OK	147.367	116.522	-0.338811	-0.731348	0.20725	0.377506	no
SMU_660		NC_004350.2:618389-620422	Micro-G_3	Normal-G_3	OK	52.6389	41.5943	-0.339743	-0.650326	0.25785	0.43685	no
pfl2		NC_004350.2:460792-463249	Micro-G_3	Normal-G_3	OK	202.434	159.896	-0.340318	-0.860329	0.15805	0.31402	no
nadD		NC_004350.2:1700162-1701385	Micro-G_3	Normal-G_3	OK	579.58	456.412	-0.344671	-0.649383	0.2603	0.440613	no
rpiA		NC_004350.2:1172723-1173401	Micro-G_3	Normal-G_3	OK	246.584	193.982	-0.346153	-1.02693	0.17355	0.334225	no
SMU_75		NC_004350.2:74926-76370	Micro-G_3	Normal-G_3	OK	1744.7	1369.49	-0.349344	-0.388317	0.50095	0.677301	no
SMU_1579		NC_004350.2:1509216-1510324	Micro-G_3	Normal-G_3	OK	1160.19	910.549	-0.349551	-0.37534	0.52005	0.694842	no
SMU_29		NC_004350.2:31866-32574	Micro-G_3	Normal-G_3	OK	823.181	645.844	-0.350023	-1.01491	0.16765	0.325836	no
SMU_732		NC_004350.2:688658-690043	Micro-G_3	Normal-G_3	OK	55.7359	43.6892	-0.351328	-0.542039	0.35005	0.535666	no
SMU_1465c		NC_004350.2:1391888-1394050	Micro-G_3	Normal-G_3	OK	321.763	252.112	-0.351937	-0.658042	0.2493	0.425866	no
sygA		NC_004350.2:414773-415691	Micro-G_3	Normal-G_3	OK	362.998	284.398	-0.352054	-1.02877	0.1343	0.280636	no
cilB		NC_004350.2:971808-974529	Micro-G_3	Normal-G_3	OK	214.578	168.095	-0.352224	-0.568431	0.4204	0.606744	no
SMU_1039c		NC_004350.2:987557-988391	Micro-G_3	Normal-G_3	OK	637.039	498.633	-0.353403	-1.03189	0.1402	0.290234	no
SMU_1216c		NC_004350.2:1158239-1158893	Micro-G_3	Normal-G_3	OK	532.54	416.267	-0.35538	-1.14233	0.1339	0.280608	no
SMU_191c		NC_004350.2:192028-193192	Micro-G_3	Normal-G_3	OK	112.329	87.535	-0.359793	-0.930617	0.15915	0.315356	no
SMU_2124		NC_004350.2:1990920-1991576	Micro-G_3	Normal-G_3	OK	67.7479	52.7934	-0.35982	-0.156513	0.7882	0.88661	no
SMU_1307c		NC_004350.2:1229585-1233109	Micro-G_3	Normal-G_3	OK	268.258	208.813	-0.36141	-0.299613	0.61	0.762698	no
SMU_1226c		NC_004350.2:1167214-1167982	Micro-G_3	Normal-G_3	OK	669.774	521.331	-0.361476	-1.09138	0.1328	0.279213	no
SMU_599		NC_004350.2:557803-558853	Micro-G_3	Normal-G_3	OK	1012.97	788.218	-0.361929	-0.969585	0.149	0.301124	no
SMU_753		NC_004350.2:706589-706889	Micro-G_3	Normal-G_3	OK	1067.66	829.854	-0.363525	-1.77125	0.14895	0.301124	no
SMU_235		NC_004350.2:223799-224687	Micro-G_3	Normal-G_3	OK	1726.62	1341.53	-0.364076	-0.954842	0.1704	0.329851	no
SMU_1797c		NC_004350.2:1699808-1700162	Micro-G_3	Normal-G_3	OK	422.418	327.979	-0.365067	-1.50434	0.149	0.301124	no
pgk		NC_004350.2:338959-340156	Micro-G_3	Normal-G_3	OK	1983.89	1540.13	-0.365285	-0.848642	0.1997	0.369148	no
hisF		NC_004350.2:1194265-1195350	Micro-G_3	Normal-G_3	OK	297.846	230.533	-0.369593	-0.787776	0.16805	0.326284	no
SMU_1964c		NC_004350.2:1838981-1843246	Micro-G_3	Normal-G_3	OK	171.315	132.593	-0.369653	-0.389462	0.60385	0.758451	no
pgi		NC_004350.2:293666-295016	Micro-G_3	Normal-G_3	OK	1963.77	1519.61	-0.36993	-0.843011	0.192	0.360444	no
ilvB		NC_004350.2:218986-221165	Micro-G_3	Normal-G_3	OK	1576.18	1216.14	-0.37412	-0.734696	0.2461	0.422136	no
SMU_1487		NC_004350.2:1411475-1412621	Micro-G_3	Normal-G_3	OK	56.8827	43.6852	-0.380846	-0.972667	0.14645	0.299106	no
SMU_52		NC_004350.2:53861-56093	Micro-G_3	Normal-G_3	OK	580.306	444.758	-0.383791	-0.352098	0.5367	0.703917	no
SMU_66		NC_004350.2:66778-68949	Micro-G_3	Normal-G_3	OK	1283.48	983.664	-0.383827	-0.578468	0.56875	0.727638	no
purF		NC_004350.2:36976-38416	Micro-G_3	Normal-G_3	OK	497.859	381.522	-0.38397	-0.976632	0.12825	0.27262	no
SMU_214c		NC_004350.2:208354-208663	Micro-G_3	Normal-G_3	OK	12.5575	9.62063	-0.384342	-1.0292	0.38925	0.575076	no
SMU_2111c		NC_004350.2:1981647-1982064	Micro-G_3	Normal-G_3	OK	104.083	79.7309	-0.38453	-1.28617	0.16565	0.323545	no
acpP		NC_004350.2:30686-30935	Micro-G_3	Normal-G_3	OK	534.378	409.266	-0.384822	-2.2913	0.1471	0.29947	no
pbpX		NC_004350.2:843359-844418	Micro-G_3	Normal-G_3	OK	1158.69	887.219	-0.385126	-1.00708	0.13225	0.278969	no
SMU_802		NC_004350.2:747741-747924	Micro-G_3	Normal-G_3	OK	438.632	335.83	-0.38528	-3.92011	0.20485	0.374991	no
SMU_1616c		NC_004350.2:1544727-1545198	Micro-G_3	Normal-G_3	OK	283.703	217.06	-0.386287	-1.32064	0.1265	0.27069	no
SMU_2046c		NC_004350.2:1921340-1922162	Micro-G_3	Normal-G_3	OK	242.994	185.826	-0.386968	-1.12215	0.1176	0.253616	no
SMU_1483c		NC_004350.2:1406342-1407421	Micro-G_3	Normal-G_3	OK	282.793	216.202	-0.387367	-0.58024	0.31415	0.497684	no
gldA		NC_004350.2:463970-465065	Micro-G_3	Normal-G_3	OK	350.893	267.603	-0.390938	-1.07976	0.1062	0.237533	no
SMU_719c		NC_004350.2:678833-680138	Micro-G_3	Normal-G_3	OK	268.639	204.325	-0.394799	-1.06956	0.10435	0.233938	no
SMU_353		NC_004350.2:329428-330713	Micro-G_3	Normal-G_3	OK	549.789	418.065	-0.395151	-0.565595	0.3195	0.503676	no
SMU_1902c		NC_004350.2:1787776-1787920	Micro-G_3	Normal-G_3	OK	3368.69	2560.5	-0.395761	-11.5312	0.1475	0.299663	no
proC		NC_004350.2:1847440-1848211	Micro-G_3	Normal-G_3	OK	551.611	418.964	-0.396826	-1.21936	0.09125	0.20969	no
comF		NC_004350.2:467117-469081	Micro-G_3	Normal-G_3	OK	9.8612	7.47904	-0.398911	-0.728016	0.26615	0.447625	no
SMU_286		NC_004350.2:270627-272910	Micro-G_3	Normal-G_3	OK	1433.67	1086.21	-0.400405	-0.84513	0.17135	0.331025	no
SMU_1906c		NC_004350.2:1790071-1790284	Micro-G_3	Normal-G_3	OK	550.528	417.018	-0.400706	-2.87158	0.1627	0.321169	no
kguA		NC_004350.2:445885-446518	Micro-G_3	Normal-G_3	OK	4131.52	3128.73	-0.401094	-1.08486	0.15775	0.31402	no
mleS		NC_004350.2:141021-142644	Micro-G_3	Normal-G_3	OK	122.182	92.5194	-0.401201	-1.01632	0.1123	0.2466	no
SMU_862		NC_004350.2:810982-812317	Micro-G_3	Normal-G_3	OK	794.302	600.397	-0.403771	-1.0323	0.1142	0.248507	no
amyA		NC_004350.2:1520935-1522396	Micro-G_3	Normal-G_3	OK	361.367	272.906	-0.405059	-1.06881	0.09415	0.215583	no
aroK		NC_004350.2:734376-736950	Micro-G_3	Normal-G_3	OK	146.435	110.566	-0.405348	-0.654447	0.4576	0.639581	no
SMU_1747c		NC_004350.2:1652299-1652944	Micro-G_3	Normal-G_3	OK	222.248	167.68	-0.406461	-1.21492	0.11615	0.251332	no
SMU_1146c		NC_004350.2:1086159-1086849	Micro-G_3	Normal-G_3	OK	100.865	75.8252	-0.411679	-1.17036	0.1183	0.254556	no
hisI		NC_004350.2:1194265-1195350	Micro-G_3	Normal-G_3	OK	229.616	172.576	-0.411988	-0.78918	0.484	0.661341	no
SMU_1443c		NC_004350.2:1372154-1372946	Micro-G_3	Normal-G_3	OK	1641.05	1232.25	-0.413328	-1.14771	0.1088	0.241111	no
SMU_1670c		NC_004350.2:1586424-1586673	Micro-G_3	Normal-G_3	OK	272.822	204.834	-0.413508	-2.28152	0.14495	0.297302	no
SMU_2134		NC_004350.2:2000643-2001198	Micro-G_3	Normal-G_3	OK	67.4411	50.619	-0.41395	-1.15404	0.15195	0.306443	no
pknB		NC_004350.2:451621-454212	Micro-G_3	Normal-G_3	OK	2266.42	1699.83	-0.415023	-0.688288	0.22545	0.399144	no
SMU_735		NC_004350.2:690867-691317	Micro-G_3	Normal-G_3	OK	1531.5	1148.2	-0.415578	-1.55142	0.08215	0.195779	no
purN		NC_004350.2:38959-40536	Micro-G_3	Normal-G_3	OK	1041.49	780.297	-0.416547	-0.612197	0.2879	0.469288	no
nrdD		NC_004350.2:1948735-1950940	Micro-G_3	Normal-G_3	OK	1345	1005.76	-0.419318	-0.888138	0.1485	0.30106	no
SMU_1319c		NC_004350.2:1244137-1244842	Micro-G_3	Normal-G_3	OK	472	352.408	-0.42154	-1.30969	0.0785	0.189659	no
SMU_1679c		NC_004350.2:1596403-1596913	Micro-G_3	Normal-G_3	OK	1145.48	854.883	-0.422158	-1.4882	0.07395	0.181056	no
SMU_412c		NC_004350.2:386067-386777	Micro-G_3	Normal-G_3	OK	1063.76	792.096	-0.42543	-0.762863	0.1822	0.347116	no
grk		NC_004350.2:1187254-1188367	Micro-G_3	Normal-G_3	OK	190.973	142.178	-0.425666	-1.15291	0.08595	0.202334	no
SMU_580		NC_004350.2:541398-545075	Micro-G_3	Normal-G_3	OK	367.309	273.446	-0.425739	-0.675994	0.29835	0.47991	no
SMU_683		NC_004350.2:647735-651149	Micro-G_3	Normal-G_3	OK	106.699	79.3793	-0.426709	-1.08395	0.074	0.181056	no
SMU_1661c		NC_004350.2:1578256-1580260	Micro-G_3	Normal-G_3	OK	399.483	297.029	-0.427532	-0.772303	0.28185	0.463262	no
purB		NC_004350.2:59243-60542	Micro-G_3	Normal-G_3	OK	909.993	676.167	-0.428476	-1.05029	0.11025	0.243206	no
SMU_120		NC_004350.2:121102-121291	Micro-G_3	Normal-G_3	OK	7248.9	5379.62	-0.430259	-4.86144	0.0801	0.19256	no
budC		NC_004350.2:1246353-1247118	Micro-G_3	Normal-G_3	OK	690.623	512.446	-0.430499	-1.30816	0.07295	0.179627	no
pulA		NC_004350.2:1468030-1470262	Micro-G_3	Normal-G_3	OK	642.034	476.239	-0.430966	-0.989934	0.1057	0.236689	no
SMU_959c		NC_004350.2:908540-908931	Micro-G_3	Normal-G_3	OK	134.885	100.04	-0.431145	-0.314324	0.85315	0.919437	no
SMU_1470c		NC_004350.2:1396298-1396931	Micro-G_3	Normal-G_3	OK	143.222	106.183	-0.431701	-1.28286	0.09655	0.219452	no
trmD		NC_004350.2:815300-816531	Micro-G_3	Normal-G_3	OK	317.841	235.557	-0.432232	-0.820768	0.15505	0.310745	no
recM		NC_004350.2:556992-557592	Micro-G_3	Normal-G_3	OK	849.967	629.466	-0.433279	-1.44024	0.0645	0.164928	no
cilG		NC_004350.2:971808-974529	Micro-G_3	Normal-G_3	OK	264.484	195.757	-0.434115	-0.588958	0.6282	0.776573	no
birA		NC_004350.2:1509216-1510324	Micro-G_3	Normal-G_3	OK	299.631	221.702	-0.434565	-1.1395	0.09645	0.219452	no
SMU_1104c		NC_004350.2:1045894-1046904	Micro-G_3	Normal-G_3	OK	331.981	245.609	-0.434734	-1.04525	0.27545	0.457029	no
adcB		NC_004350.2:1868429-1869942	Micro-G_3	Normal-G_3	OK	246.258	181.785	-0.437941	-0.834885	0.23945	0.414676	no
SMU_2064c		NC_004350.2:1937247-1940046	Micro-G_3	Normal-G_3	OK	270.739	199.751	-0.438703	-1.08645	0.07455	0.18194	no
tagI		NC_004350.2:1959054-1959615	Micro-G_3	Normal-G_3	OK	351.909	258.695	-0.443951	-1.43628	0.0715	0.176733	no
tkt		NC_004350.2:277893-279870	Micro-G_3	Normal-G_3	OK	1138.08	835.759	-0.445441	-0.984268	0.111	0.244581	no
msmG		NC_004350.2:832691-833525	Micro-G_3	Normal-G_3	OK	430.105	315.545	-0.446845	-1.3099	0.06565	0.167204	no
clpC		NC_004350.2:1899202-1902105	Micro-G_3	Normal-G_3	OK	971.426	712.645	-0.446922	-0.922138	0.1289	0.2737	no
SMU_1972c		NC_004350.2:1845019-1846258	Micro-G_3	Normal-G_3	OK	643.457	471.023	-0.450045	-0.568747	0.3329	0.518861	no
xis		NC_004350.2:981072-981276	Micro-G_3	Normal-G_3	OK	17.662	12.9262	-0.450353	-1.86735	0.42095	0.606744	no
cilA		NC_004350.2:971808-974529	Micro-G_3	Normal-G_3	OK	219.933	160.871	-0.451163	-0.81935	0.1565	0.313	no
dacA		NC_004350.2:242289-243534	Micro-G_3	Normal-G_3	OK	362.988	265.031	-0.453761	-1.24634	0.05635	0.149572	no
SMU_1069c		NC_004350.2:1013422-1014386	Micro-G_3	Normal-G_3	OK	276.169	201.544	-0.454462	-0.812426	0.3624	0.547147	no
fpg		NC_004350.2:1541809-1544053	Micro-G_3	Normal-G_3	OK	399.272	291.152	-0.455599	-0.591496	0.31165	0.494933	no
SMU_659		NC_004350.2:618389-620422	Micro-G_3	Normal-G_3	OK	52.5665	38.2998	-0.456806	-0.719071	0.3521	0.537064	no
SMU_1160c		NC_004350.2:1098229-1099252	Micro-G_3	Normal-G_3	OK	205.253	149.47	-0.457544	-1.252	0.06585	0.167338	no
lacE		NC_004350.2:1415665-1417372	Micro-G_3	Normal-G_3	OK	38.1875	27.8031	-0.457855	-1.09551	0.0828	0.196841	no
SMU_73		NC_004350.2:73516-74854	Micro-G_3	Normal-G_3	OK	169.663	123.389	-0.459457	-1.1396	0.0809	0.193995	no
SMU_1159c		NC_004350.2:1098022-1098187	Micro-G_3	Normal-G_3	OK	157.696	114.658	-0.459806	-5.14808	0.2438	0.420029	no
SMU_1979c		NC_004350.2:1851491-1852445	Micro-G_3	Normal-G_3	OK	306.749	222.85	-0.460985	-1.32057	0.05525	0.147876	no
SMU_930c		NC_004350.2:883191-884103	Micro-G_3	Normal-G_3	OK	52.0258	37.7954	-0.461016	-1.17138	0.09025	0.207888	no
SMU_1807c		NC_004350.2:1706315-1707224	Micro-G_3	Normal-G_3	OK	184.269	133.736	-0.462427	-1.28932	0.0672	0.16892	no
rrf1		NC_004350.2:1550378-1550936	Micro-G_3	Normal-G_3	OK	679.061	492.69	-0.462863	-1.57335	0.05045	0.137773	no
SMU_1485c		NC_004350.2:1407504-1410514	Micro-G_3	Normal-G_3	OK	134.134	97.1756	-0.465005	-0.692985	0.22745	0.401271	no
groEL		NC_004350.2:1833203-1834832	Micro-G_3	Normal-G_3	OK	8839.96	6401.87	-0.465547	-0.892395	0.1579	0.31402	no
dapB		NC_004350.2:854991-856961	Micro-G_3	Normal-G_3	OK	377.725	273.061	-0.468111	-1.0526	0.148	0.300362	no
SMU_1925c		NC_004350.2:1804510-1805615	Micro-G_3	Normal-G_3	OK	246.322	177.809	-0.470213	-1.16411	0.1543	0.309563	no
purD		NC_004350.2:51038-52298	Micro-G_3	Normal-G_3	OK	569.632	410.453	-0.472811	-1.20603	0.0667	0.168321	no
SMU_1064c		NC_004350.2:1008566-1009199	Micro-G_3	Normal-G_3	OK	246.459	177.379	-0.474513	-1.43093	0.0659	0.167338	no
pdhA		NC_004350.2:1352262-1353336	Micro-G_3	Normal-G_3	OK	869.664	624.29	-0.478242	-1.11774	0.0963	0.219452	no
SMU_333		NC_004350.2:314436-315672	Micro-G_3	Normal-G_3	OK	1456.34	1043.19	-0.48134	-1.13037	0.0876	0.204457	no
SMU_2091c		NC_004350.2:1962925-1966249	Micro-G_3	Normal-G_3	OK	574.285	411.297	-0.481584	-0.957121	0.1165	0.251741	no
kthY		NC_004350.2:1580272-1580911	Micro-G_3	Normal-G_3	OK	373.599	267.308	-0.48299	-1.50796	0.04895	0.134056	no
SMU_325		NC_004350.2:307518-307965	Micro-G_3	Normal-G_3	OK	151.111	108.049	-0.483927	-1.60902	0.07045	0.174586	no
SMU_545		NC_004350.2:508089-508230	Micro-G_3	Normal-G_3	NOTEST	8.73026	6.23308	-0.486079	0	1	1	no
galT		NC_004350.2:840445-841921	Micro-G_3	Normal-G_3	OK	262.054	186.904	-0.487572	-1.31444	0.03985	0.117478	no
recF		NC_004350.2:2019399-2020491	Micro-G_3	Normal-G_3	OK	518.902	369.942	-0.488163	-1.34795	0.0423	0.122415	no
rmlB		NC_004350.2:1387540-1388587	Micro-G_3	Normal-G_3	OK	903.008	643.645	-0.488473	-1.33186	0.04645	0.129603	no
SMU_632		NC_004350.2:591477-591942	Micro-G_3	Normal-G_3	OK	903.258	643.705	-0.488738	-1.78591	0.04245	0.122481	no
SMU_770c		NC_004350.2:717332-718673	Micro-G_3	Normal-G_3	OK	569.883	406.087	-0.488878	-1.29152	0.04635	0.129511	no
SMU_1314		NC_004350.2:1240760-1241444	Micro-G_3	Normal-G_3	OK	714.395	508.571	-0.490273	-1.53839	0.0386	0.115024	no
SMU_1589c		NC_004350.2:1519817-1520816	Micro-G_3	Normal-G_3	OK	1712.41	1218.81	-0.49055	-1.25145	0.0653	0.166532	no
SMU_1406c		NC_004350.2:1335359-1336226	Micro-G_3	Normal-G_3	OK	227.946	162.239	-0.490568	-1.39863	0.0482	0.13352	no
SMU_758c		NC_004350.2:709770-710058	Micro-G_3	Normal-G_3	OK	2361.92	1677.74	-0.493442	-2.54683	0.0485	0.133752	no
SMU_60		NC_004350.2:60561-61248	Micro-G_3	Normal-G_3	OK	122.816	87.2361	-0.493496	-1.34494	0.0768	0.186722	no
lacG		NC_004350.2:1414247-1415654	Micro-G_3	Normal-G_3	OK	70.9287	50.3776	-0.493585	-1.22344	0.05585	0.148655	no
SMU_1360c		NC_004350.2:1295271-1295959	Micro-G_3	Normal-G_3	OK	1961.45	1390.87	-0.495929	-4.73971	0.7862	0.885393	no
SMU_618		NC_004350.2:578252-578552	Micro-G_3	Normal-G_3	OK	12766.4	9049.96	-0.496368	-2.19323	0.0694	0.172872	no
SMU_125		NC_004350.2:128032-128587	Micro-G_3	Normal-G_3	OK	2553.89	1807.78	-0.49848	-1.51386	0.0616	0.160276	no
SMU_796		NC_004350.2:743710-744544	Micro-G_3	Normal-G_3	OK	313.133	221.651	-0.498484	-1.46099	0.0389	0.11574	no
SMU_1660c		NC_004350.2:1578256-1580260	Micro-G_3	Normal-G_3	OK	472.965	334.71	-0.498825	-0.779462	0.4866	0.663483	no
SMU_1106c		NC_004350.2:1046915-1047512	Micro-G_3	Normal-G_3	OK	195.389	138.06	-0.501056	-1.53816	0.05205	0.141677	no
groES		NC_004350.2:1834943-1835231	Micro-G_3	Normal-G_3	OK	5203.77	3670.94	-0.503406	-2.4641	0.05755	0.151787	no
SMU_1643c		NC_004350.2:1565186-1565564	Micro-G_3	Normal-G_3	OK	78.1903	55.042	-0.506458	-1.71497	0.08975	0.207231	no
SMU_1087		NC_004350.2:1031283-1031469	Micro-G_3	Normal-G_3	OK	275.977	193.5	-0.512213	-4.6522	0.11455	0.248988	no
SMU_1526c		NC_004350.2:1452757-1452967	Micro-G_3	Normal-G_3	OK	136.675	95.8183	-0.512376	-3.22122	0.13835	0.287228	no
SMU_782		NC_004350.2:733872-734214	Micro-G_3	Normal-G_3	OK	1369.84	960.043	-0.51284	-2.30327	0.03365	0.103143	no
SMU_1345c		NC_004350.2:1285659-1287561	Micro-G_3	Normal-G_3	OK	28.3773	19.8868	-0.51293	-1.15441	0.0642	0.164507	no
SMU_1704		NC_004350.2:1615454-1617188	Micro-G_3	Normal-G_3	OK	195.105	136.623	-0.514054	-0.701618	0.5267	0.697214	no
bacD		NC_004350.2:1259789-1264157	Micro-G_3	Normal-G_3	OK	182.053	127.35	-0.515558	-1.02334	0.0865	0.202873	no
SMU_1757c		NC_004350.2:1663206-1664400	Micro-G_3	Normal-G_3	OK	116.611	81.4916	-0.516983	-1.19271	0.3599	0.544652	no
SMU_1913c		NC_004350.2:1793978-1794380	Micro-G_3	Normal-G_3	OK	201.294	140.634	-0.517359	-1.84759	0.05355	0.144803	no
SMU_711		NC_004350.2:667338-668236	Micro-G_3	Normal-G_3	OK	670.047	467.552	-0.519135	-0.753946	0.2007	0.370287	no
SMU_875c		NC_004350.2:825848-826466	Micro-G_3	Normal-G_3	OK	11.701	8.16216	-0.519605	-1.13055	0.15525	0.310822	no
SMU_1909c		NC_004350.2:1791627-1792032	Micro-G_3	Normal-G_3	OK	450.101	313.898	-0.519952	-1.89337	0.04865	0.133752	no
proA		NC_004350.2:419898-421149	Micro-G_3	Normal-G_3	OK	482.791	336.448	-0.521016	-1.42816	0.02875	0.091318	no
SMU_1760c		NC_004350.2:1664428-1665304	Micro-G_3	Normal-G_3	OK	75.3468	52.4761	-0.521887	-1.39241	0.04745	0.131631	no
malG		NC_004350.2:1494566-1496764	Micro-G_3	Normal-G_3	OK	254.64	177.219	-0.522928	-0.749389	0.19735	0.366915	no
SMU_488		NC_004350.2:457026-458812	Micro-G_3	Normal-G_3	OK	339.377	235.675	-0.526091	-1.24388	0.05385	0.14541	no
SMU_411c		NC_004350.2:386067-386777	Micro-G_3	Normal-G_3	OK	1240.67	861.28	-0.526567	-1.57046	0.22945	0.402984	no
SMU_1805		NC_004350.2:1704541-1706285	Micro-G_3	Normal-G_3	OK	63.5824	44.0765	-0.528616	-0.782699	0.3232	0.507848	no
copY		NC_004350.2:397151-399820	Micro-G_3	Normal-G_3	OK	874.066	605.342	-0.529992	-0.555438	0.53525	0.703911	no
nrdI		NC_004350.2:1679496-1679958	Micro-G_3	Normal-G_3	OK	191.555	132.655	-0.530086	-1.76111	0.04565	0.127926	no
SMU_834		NC_004350.2:782536-783475	Micro-G_3	Normal-G_3	OK	241.867	167.477	-0.530251	-1.50406	0.0296	0.0932497	no
SMU_958		NC_004350.2:907993-908534	Micro-G_3	Normal-G_3	OK	296.352	205.156	-0.530592	-0.256972	0.66975	0.807049	no
SMU_695		NC_004350.2:659290-659773	Micro-G_3	Normal-G_3	OK	846.184	584.892	-0.532801	-1.92795	0.02475	0.0815692	no
SMU_334		NC_004350.2:315868-317059	Micro-G_3	Normal-G_3	OK	475.305	328.504	-0.53294	-1.47176	0.02565	0.0835358	no
SMU_1746c		NC_004350.2:1651346-1652138	Micro-G_3	Normal-G_3	OK	1334.39	922.018	-0.533319	-1.52771	0.03555	0.107938	no
SMU_1966c		NC_004350.2:1838981-1843246	Micro-G_3	Normal-G_3	OK	219.55	151.676	-0.53356	-0.579459	0.3251	0.509409	no
lguL		NC_004350.2:1533896-1534289	Micro-G_3	Normal-G_3	OK	2199.72	1518.45	-0.534721	-2.12813	0.03005	0.094359	no
pepQ		NC_004350.2:1523707-1524787	Micro-G_3	Normal-G_3	OK	430.039	296.77	-0.535124	-1.51596	0.0264	0.0852583	no
SMU_1615c		NC_004350.2:1544103-1544628	Micro-G_3	Normal-G_3	OK	251.989	173.595	-0.537636	-1.73008	0.038	0.113914	no
SMU_1213c		NC_004350.2:1153985-1156100	Micro-G_3	Normal-G_3	OK	1559.06	1073.55	-0.538286	-1.13658	0.0666	0.168321	no
SMU_811		NC_004350.2:757850-758260	Micro-G_3	Normal-G_3	OK	491.536	338.201	-0.539414	-2.52878	0.04205	0.122097	no
citG2		NC_004350.2:974569-975058	Micro-G_3	Normal-G_3	OK	182.752	125.684	-0.540087	-1.74247	0.0437	0.124736	no
gtfA		NC_004350.2:833679-835125	Micro-G_3	Normal-G_3	OK	539.883	370.742	-0.54223	-1.36429	0.03685	0.111184	no
SMU_1391c		NC_004350.2:1319617-1320226	Micro-G_3	Normal-G_3	OK	1027.4	703.659	-0.546057	-1.69705	0.03025	0.0948325	no
SMU_1343c		NC_004350.2:1281068-1284383	Micro-G_3	Normal-G_3	OK	45.1843	30.9159	-0.547474	-1.20628	0.04515	0.126894	no
SMU_2146c		NC_004350.2:2010534-2011140	Micro-G_3	Normal-G_3	OK	871.13	594.543	-0.551108	-1.77086	0.02395	0.0799171	no
SMU_769		NC_004350.2:716930-717143	Micro-G_3	Normal-G_3	OK	670.232	456.402	-0.554356	-4.28469	0.04035	0.118409	no
SMU_1361c		NC_004350.2:1295271-1295959	Micro-G_3	Normal-G_3	OK	951.342	645.324	-0.55994	-1.29244	0.02355	0.0789642	no
trpA		NC_004350.2:503942-504725	Micro-G_3	Normal-G_3	OK	141.543	95.9148	-0.561416	-1.58812	0.0293	0.0927593	no
SMU_685		NC_004350.2:651152-652240	Micro-G_3	Normal-G_3	OK	171.602	116.135	-0.563266	-0.726439	0.21565	0.38821	no
aroC		NC_004350.2:731525-732692	Micro-G_3	Normal-G_3	OK	878.029	594.146	-0.563451	-1.49446	0.0246	0.0812137	no
SMU_1571		NC_004350.2:1496788-1497922	Micro-G_3	Normal-G_3	OK	456.336	307.654	-0.568788	-1.54431	0.0187	0.0670141	no
pyrC		NC_004350.2:1156285-1157554	Micro-G_3	Normal-G_3	OK	932.103	627.176	-0.571619	-1.46301	0.02625	0.0849161	no
SMU_1054		NC_004350.2:999725-1001165	Micro-G_3	Normal-G_3	OK	362.683	243.592	-0.574243	-1.54548	0.04035	0.118409	no
trxA		NC_004350.2:1761086-1761401	Micro-G_3	Normal-G_3	OK	8270.06	5553.83	-0.574415	-2.49866	0.0317	0.098418	no
SMU_2113c		NC_004350.2:1984089-1984635	Micro-G_3	Normal-G_3	OK	110.908	74.4484	-0.575054	-1.73898	0.03165	0.098418	no
SMU_1008		NC_004350.2:963168-964790	Micro-G_3	Normal-G_3	OK	496.23	333.045	-0.575292	-1.28782	0.0886	0.205808	no
SMU_1245c		NC_004350.2:1182664-1183222	Micro-G_3	Normal-G_3	OK	1334.23	895.076	-0.57592	-1.89906	0.0193	0.0685274	no
lacB		NC_004350.2:1419641-1420157	Micro-G_3	Normal-G_3	OK	19.2084	12.8658	-0.578196	-1.32841	0.1138	0.248306	no
SMU_1121c		NC_004350.2:1064049-1065099	Micro-G_3	Normal-G_3	OK	638.791	427.715	-0.578694	-1.62873	0.0168	0.0613455	no
SMU_1854		NC_004350.2:1753460-1754545	Micro-G_3	Normal-G_3	OK	313.253	209.289	-0.581831	-1.40573	0.14725	0.29947	no
SMU_1358		NC_004350.2:1294889-1294991	Micro-G_3	Normal-G_3	OK	2943.89	1965.57	-0.582776	-465.153	0.58785	0.745612	no
SMU_176		NC_004350.2:172925-173081	Micro-G_3	Normal-G_3	OK	16.6305	11.0988	-0.583433	-3.51993	0.5503	0.714945	no
SMU_1542c		NC_004350.2:1470360-1471404	Micro-G_3	Normal-G_3	OK	487.104	324.764	-0.584839	-1.64528	0.0164	0.0604574	no
pckA		NC_004350.2:1316937-1318578	Micro-G_3	Normal-G_3	OK	630.672	419.54	-0.588079	-1.46852	0.02075	0.0724746	no
holB		NC_004350.2:1578256-1580260	Micro-G_3	Normal-G_3	OK	443.643	294.171	-0.592744	-0.931608	0.1085	0.241055	no
SMU_1910c		NC_004350.2:1792178-1792598	Micro-G_3	Normal-G_3	OK	308.674	204.583	-0.5934	-2.09448	0.02515	0.0821851	no
purE		NC_004350.2:53861-56093	Micro-G_3	Normal-G_3	OK	519.403	344.067	-0.594167	-0.602313	0.491	0.667594	no
msmF		NC_004350.2:831804-832677	Micro-G_3	Normal-G_3	OK	340.187	225.178	-0.595262	-1.70655	0.01635	0.0603885	no
SMU_150		NC_004350.2:153812-154016	Micro-G_3	Normal-G_3	OK	75.3616	49.8624	-0.595878	-3.51729	0.13315	0.279644	no
SMU_1762c		NC_004350.2:1665307-1667989	Micro-G_3	Normal-G_3	OK	32.598	21.5376	-0.597922	-0.628934	0.4554	0.639472	no
manA		NC_004350.2:1737007-1737958	Micro-G_3	Normal-G_3	OK	1470.07	969.548	-0.600499	-1.58363	0.02145	0.0737982	no
dnlJ		NC_004350.2:1471416-1473375	Micro-G_3	Normal-G_3	OK	562.41	370.436	-0.602398	-1.46346	0.0212	0.0733817	no
ung		NC_004350.2:1157563-1158217	Micro-G_3	Normal-G_3	OK	1167.62	768.952	-0.602611	-1.88943	0.0144	0.0550857	no
SMU_1154c		NC_004350.2:1092615-1093263	Micro-G_3	Normal-G_3	OK	111.247	73.0002	-0.607792	-1.34259	0.28755	0.469288	no
SMU_483		NC_004350.2:451621-454212	Micro-G_3	Normal-G_3	OK	2107.83	1378.81	-0.612337	-0.70064	0.3538	0.538442	no
rpoE		NC_004350.2:97181-97670	Micro-G_3	Normal-G_3	OK	2710.38	1771	-0.613929	-2.03652	0.0182	0.065588	no
SMU_1089	hypothetical	NC_004350.2:1032510-1033113	Micro-G_3	Normal-G_3	OK	1077.85	704.143	-0.614218	-1.95938	0.01185	0.0466261	yes
SMU_1685c		NC_004350.2:1599614-1600265	Micro-G_3	Normal-G_3	OK	249.742	163.069	-0.614956	-1.86017	0.0175	0.0634211	no
SMU_197c		NC_004350.2:195071-200041	Micro-G_3	Normal-G_3	OK	105.651	68.9548	-0.615581	-1.01454	0.10105	0.227333	no
SMU_1577c		NC_004350.2:1505190-1508940	Micro-G_3	Normal-G_3	OK	244.609	159.647	-0.615587	-1.38778	0.02105	0.0729935	no
msmK		NC_004350.2:835139-836273	Micro-G_3	Normal-G_3	OK	652.787	425.926	-0.616008	-1.61228	0.0172	0.0625691	no
bacT		NC_004350.2:1287572-1290627	Micro-G_3	Normal-G_3	OK	49.5251	32.2383	-0.619381	-1.46781	0.0483	0.133605	no
SMU_2152c		NC_004350.2:2015361-2016339	Micro-G_3	Normal-G_3	OK	627.255	408.059	-0.620275	-1.74882	0.01085	0.0436718	yes
SMU_571		NC_004350.2:534840-534993	Micro-G_3	Normal-G_3	OK	606.041	394.075	-0.620944	-11.2808	0.063	0.162602	no
SMU_1725		NC_004350.2:1631107-1631386	Micro-G_3	Normal-G_3	OK	145.617	94.6823	-0.621009	-2.77808	0.041	0.119553	no
SMU_2071		NC_004350.2:1947351-1948474	Micro-G_3	Normal-G_3	OK	133.094	86.4661	-0.622238	-1.49329	0.05565	0.148606	no
dam		NC_004350.2:473629-476208	Micro-G_3	Normal-G_3	OK	146.275	95.0102	-0.622533	-0.994692	0.16905	0.327566	no
SMU_1546		NC_004350.2:1474219-1474678	Micro-G_3	Normal-G_3	OK	251.978	163.499	-0.624019	-2.11918	0.01725	0.0626328	no
SMU_1352		NC_004350.2:1292443-1293113	Micro-G_3	Normal-G_3	OK	203.182	131.669	-0.625864	-0.836763	0.14695	0.29947	no
SMU_631		NC_004350.2:590650-591409	Micro-G_3	Normal-G_3	OK	222.431	144.14	-0.625892	-1.82003	0.0139	0.0533849	no
SMU_1942c		NC_004350.2:1820898-1821702	Micro-G_3	Normal-G_3	OK	3278.36	2123.88	-0.626272	-1.53778	0.0317	0.098418	no
SMU_837		NC_004350.2:787378-788221	Micro-G_3	Normal-G_3	OK	283.76	183.771	-0.626761	-1.8205	0.01035	0.0422771	yes
SMU_1680c		NC_004350.2:1596938-1597559	Micro-G_3	Normal-G_3	OK	1269.71	821.757	-0.62772	-1.99747	0.00905	0.0376855	yes
lytS		NC_004350.2:538498-540956	Micro-G_3	Normal-G_3	OK	655.832	424.234	-0.628467	-1.02299	0.07375	0.180903	no
treR		NC_004350.2:1914421-1915135	Micro-G_3	Normal-G_3	OK	90.6002	58.5477	-0.629902	-1.74102	0.01935	0.0685787	no
SMU_2158c		NC_004350.2:2022291-2023314	Micro-G_3	Normal-G_3	OK	765.639	493.889	-0.632478	-1.74054	0.0122	0.0476146	yes
SMU_2069		NC_004350.2:1945716-1946511	Micro-G_3	Normal-G_3	OK	87.9504	56.7152	-0.632955	-1.72041	0.02085	0.072561	no
SMU_39		NC_004350.2:43831-44341	Micro-G_3	Normal-G_3	OK	107.921	69.5319	-0.634235	-1.91483	0.0225	0.076239	no
SMU_416		NC_004350.2:389454-390090	Micro-G_3	Normal-G_3	OK	674.733	434.366	-0.635405	-2.04352	0.00805	0.0344898	yes
SMU_471		NC_004350.2:439445-439784	Micro-G_3	Normal-G_3	OK	1793.89	1153.1	-0.637579	-2.89667	0.0084	0.0358301	yes
pfkB		NC_004350.2:817696-821366	Micro-G_3	Normal-G_3	OK	1132.26	727.305	-0.638569	-0.713977	0.30895	0.492277	no
SMU_1403c		NC_004350.2:1329734-1330064	Micro-G_3	Normal-G_3	OK	254.357	162.246	-0.648672	-2.68042	0.0162	0.0599493	no
SMU_104		NC_004350.2:102283-106500	Micro-G_3	Normal-G_3	OK	4923.68	3135.82	-0.650897	-0.935543	0.1077	0.239776	no
SMU_1351		NC_004350.2:1292443-1293113	Micro-G_3	Normal-G_3	OK	283.706	180.68	-0.650957	-2.0567	0.0443	0.125789	no
SMU_968		NC_004350.2:916040-916619	Micro-G_3	Normal-G_3	OK	611.286	389.263	-0.6511	-2.16467	0.0066	0.0295239	yes
feoB		NC_004350.2:532204-534828	Micro-G_3	Normal-G_3	OK	246.202	156.7	-0.651831	-1.47123	0.0111	0.0444	yes
dnaJ		NC_004350.2:88007-89141	Micro-G_3	Normal-G_3	OK	3092.51	1966.79	-0.65294	-1.42716	0.03415	0.104344	no
ptnC		NC_004350.2:1771357-1772176	Micro-G_3	Normal-G_3	OK	1850.47	1174.41	-0.655963	-1.73975	0.0136	0.0523369	no
SMU_224c		NC_004350.2:213905-214449	Micro-G_3	Normal-G_3	OK	701.902	445.409	-0.65614	-2.30574	0.01075	0.0433598	yes
SMU_799c		NC_004350.2:745260-745623	Micro-G_3	Normal-G_3	OK	429.654	272.38	-0.657557	-2.61646	0.01105	0.0442919	yes
phsG		NC_004350.2:1459785-1462182	Micro-G_3	Normal-G_3	OK	4024.76	2551.47	-0.657578	-1.23523	0.0446	0.126225	no
coaA		NC_004350.2:1068323-1069244	Micro-G_3	Normal-G_3	OK	214.586	135.991	-0.658045	-1.78015	0.01025	0.0419575	yes
SMU_1377c		NC_004350.2:1305800-1306586	Micro-G_3	Normal-G_3	OK	1389.37	880.079	-0.658728	-1.90494	0.00875	0.0369147	yes
SMU_795		NC_004350.2:743213-743621	Micro-G_3	Normal-G_3	OK	218.742	138.299	-0.661445	-2.36495	0.01205	0.0473165	yes
SMU_1257c		NC_004350.2:1189998-1190827	Micro-G_3	Normal-G_3	OK	239.698	151.355	-0.663278	-1.45643	0.0115	0.0456214	yes
fruA		NC_004350.2:77575-81847	Micro-G_3	Normal-G_3	OK	335.908	210.818	-0.672065	-1.44992	0.0162	0.0599493	no
proB		NC_004350.2:419085-419895	Micro-G_3	Normal-G_3	OK	432.479	271.226	-0.673133	-2.02843	0.00495	0.0239789	yes
SMU_1776c		NC_004350.2:1678997-1679243	Micro-G_3	Normal-G_3	OK	194.005	121.604	-0.673903	-3.59521	0.02745	0.0880592	no
oadB		NC_004350.2:970440-971562	Micro-G_3	Normal-G_3	OK	238.564	149.465	-0.674574	-1.8601	0.005	0.0241	yes
SMU_439		NC_004350.2:412320-412932	Micro-G_3	Normal-G_3	OK	46.0529	28.8411	-0.675164	-1.76362	0.0218	0.0739972	no
SMU_2114c		NC_004350.2:1984700-1985075	Micro-G_3	Normal-G_3	OK	170.957	106.897	-0.677411	-2.4501	0.01655	0.0608939	no
SMU_181		NC_004350.2:178653-179652	Micro-G_3	Normal-G_3	OK	853.29	533.153	-0.678486	-1.86826	0.0062	0.0281261	yes
SMU_1683c		NC_004350.2:1598633-1599557	Micro-G_3	Normal-G_3	OK	238.671	148.581	-0.683777	-1.92098	0.00585	0.0269828	yes
SMU_56		NC_004350.2:57407-57536	Micro-G_3	Normal-G_3	OK	210.317	130.689	-0.686426	-19.401	0.23535	0.410638	no
msmE		NC_004350.2:830529-831792	Micro-G_3	Normal-G_3	OK	330.925	205.261	-0.689047	-1.86874	0.00425	0.0211186	yes
pepX		NC_004350.2:370155-372432	Micro-G_3	Normal-G_3	OK	320.452	198.256	-0.692744	-1.74018	0.005	0.0241	yes
SMU_1647c		NC_004350.2:1567890-1568797	Micro-G_3	Normal-G_3	OK	1172.14	725.013	-0.693069	-0.757131	0.1852	0.351789	no
SMU_813		NC_004350.2:758450-759341	Micro-G_3	Normal-G_3	OK	327.204	202.358	-0.693285	-1.99211	0.0052	0.0247546	yes
SMU_1681c		NC_004350.2:1597559-1597934	Micro-G_3	Normal-G_3	OK	1413.86	874.179	-0.693642	-2.91208	0.00395	0.0199361	yes
glgP		NC_004350.2:1488084-1491862	Micro-G_3	Normal-G_3	OK	742.487	458.957	-0.694008	-1.21032	0.0471	0.130848	no
SMU_1040c		NC_004350.2:988406-989162	Micro-G_3	Normal-G_3	OK	1274.84	786.04	-0.697637	-2.03388	0.00535	0.0253435	yes
satC	part of ylxM-ffh operon	NC_004350.2:1002694-1003222	Micro-G_3	Normal-G_3	OK	540.914	332.408	-0.702445	-2.33033	0.0055	0.0256755	yes
SMU_818		NC_004350.2:763221-763398	Micro-G_3	Normal-G_3	OK	11442.9	7030.18	-0.702822	-10.0071	0.00325	0.0170272	yes
malF		NC_004350.2:1494566-1496764	Micro-G_3	Normal-G_3	OK	248.258	152.269	-0.705223	-1.4645	0.02715	0.0873876	no
SMU_1754c	hypothetical	NC_004350.2:1662735-1663131	Micro-G_3	Normal-G_3	OK	137.721	84.4597	-0.70541	-2.45905	0.0109	0.0437817	yes
opuCd		NC_004350.2:1989086-1989743	Micro-G_3	Normal-G_3	OK	1364.08	833.972	-0.709862	-2.20599	0.004	0.0201358	yes
SMU_193c		NC_004350.2:193198-193384	Micro-G_3	Normal-G_3	OK	182.276	111.415	-0.710186	-5.97705	0.04495	0.126516	no
SMU_1289c		NC_004350.2:1215167-1216388	Micro-G_3	Normal-G_3	OK	560.557	342.154	-0.712216	-1.93254	0.00355	0.0183496	yes
adcC		NC_004350.2:1868429-1869942	Micro-G_3	Normal-G_3	OK	461.308	281.246	-0.7139	-1.31267	0.0243	0.0806375	no
ackA		NC_004350.2:1850233-1851433	Micro-G_3	Normal-G_3	OK	1678.91	1023.52	-0.713979	-1.7079	0.0105	0.0425294	yes
SMU_1813		NC_004350.2:1712140-1712251	Micro-G_3	Normal-G_3	NOTEST	117.168	71.3629	-0.715336	0	1	1	no
SMU_458		NC_004350.2:426389-427733	Micro-G_3	Normal-G_3	OK	804.4	489.079	-0.717847	-1.83016	0.0055	0.0256755	yes
lacR		NC_004350.2:1420917-1421673	Micro-G_3	Normal-G_3	OK	74.675	45.3902	-0.718244	-1.92223	0.0091	0.0378121	yes
SMU_589		NC_004350.2:549331-549607	Micro-G_3	Normal-G_3	OK	21910.7	13305	-0.719663	-3.39797	0.0123	0.0479079	yes
SMU_1609c		NC_004350.2:1540087-1540324	Micro-G_3	Normal-G_3	OK	2753.47	1669.45	-0.721879	-4.97574	0.00385	0.0194824	yes
murF		NC_004350.2:560965-562324	Micro-G_3	Normal-G_3	OK	454.028	275.278	-0.721892	-1.95782	0.00315	0.0165934	yes
lytR		NC_004350.2:538498-540956	Micro-G_3	Normal-G_3	OK	951.6	576.945	-0.721923	-1.06575	0.1532	0.307677	no
SMU_2106c		NC_004350.2:1978396-1978654	Micro-G_3	Normal-G_3	OK	254.139	153.957	-0.723085	-3.68099	0.01405	0.0538537	no
galK		NC_004350.2:839268-840441	Micro-G_3	Normal-G_3	OK	161.462	97.5688	-0.7267	-1.91236	0.00485	0.023733	yes
SMU_1486c		NC_004350.2:1410520-1411255	Micro-G_3	Normal-G_3	OK	106.952	64.5089	-0.729393	-2.04411	0.0049	0.023917	yes
aroH		NC_004350.2:1733259-1734291	Micro-G_3	Normal-G_3	OK	101.139	60.9336	-0.731029	-1.93177	0.0052	0.0247546	yes
SMU_1414c		NC_004350.2:1344249-1345672	Micro-G_3	Normal-G_3	OK	494.879	298.134	-0.731113	-1.59772	0.03965	0.117068	no
SMU_1889c		NC_004350.2:1781126-1781393	Micro-G_3	Normal-G_3	OK	374.859	225.537	-0.732984	-3.75438	0.00765	0.03307	yes
SMU_342		NC_004350.2:323331-323967	Micro-G_3	Normal-G_3	OK	592.965	355.958	-0.736239	-2.36911	0.00215	0.0121918	yes
SMU_1879		NC_004350.2:1772190-1773117	Micro-G_3	Normal-G_3	OK	2655.27	1589.36	-0.740409	-1.81396	0.00885	0.0371739	yes
SMU_1883		NC_004350.2:1776961-1777330	Micro-G_3	Normal-G_3	OK	1100.8	658.774	-0.740695	-3.05152	0.00365	0.018816	yes
SMU_804		NC_004350.2:749790-751005	Micro-G_3	Normal-G_3	OK	401.716	240.046	-0.742865	-1.86177	0.0055	0.0256755	yes
SMU_72		NC_004350.2:73218-73497	Micro-G_3	Normal-G_3	OK	109.997	65.6009	-0.745672	-3.12209	0.02155	0.0737982	no
SMU_715		NC_004350.2:674359-675118	Micro-G_3	Normal-G_3	OK	7303.78	4352.49	-0.746801	-1.8183	0.0122	0.0476146	yes
gyrA		NC_004350.2:1053760-1056238	Micro-G_3	Normal-G_3	OK	819.205	487.975	-0.747416	-1.65672	0.00755	0.0327847	yes
bacA1		NC_004350.2:1272848-1281023	Micro-G_3	Normal-G_3	OK	82.1424	48.9278	-0.747472	-1.45876	0.01465	0.0557105	no
bglB2		NC_004350.2:927459-928017	Micro-G_3	Normal-G_3	OK	46.4999	27.6718	-0.748812	-2.00894	0.015	0.0565949	no
gbpA		NC_004350.2:1982238-1983936	Micro-G_3	Normal-G_3	OK	1010.78	601.42	-0.74902	-1.76912	0.00605	0.0277064	yes
SMU_675		NC_004350.2:637711-639445	Micro-G_3	Normal-G_3	OK	9320.37	5537.25	-0.751217	-1.48478	0.01895	0.0676585	no
SMU_1363c		NC_004350.2:1296599-1296881	Micro-G_3	Normal-G_3	OK	236.795	140.497	-0.753101	-3.50961	0.00825	0.0352683	yes
SMU_1988c		NC_004350.2:1856295-1856679	Micro-G_3	Normal-G_3	OK	7427.15	4403.29	-0.754228	-2.63078	0.00735	0.0323534	yes
agaL		NC_004350.2:828354-830517	Micro-G_3	Normal-G_3	OK	331.063	196.178	-0.754941	-1.87177	0.00215	0.0121918	yes
rimM		NC_004350.2:815300-816531	Micro-G_3	Normal-G_3	OK	339.876	200.948	-0.758184	-1.61081	0.0565	0.149632	no
SMU_1892c		NC_004350.2:1781566-1781879	Micro-G_3	Normal-G_3	OK	53.9449	31.8855	-0.758589	-0.632957	0.27755	0.459722	no
SMU_290		NC_004350.2:276428-277520	Micro-G_3	Normal-G_3	OK	134.664	79.32	-0.763611	-2.03962	0.0029	0.0155744	yes
clp		NC_004350.2:905493-907599	Micro-G_3	Normal-G_3	OK	6234.22	3668.97	-0.764835	-1.37871	0.0291	0.0922776	no
SMU_1871c		NC_004350.2:1763874-1764722	Micro-G_3	Normal-G_3	OK	1106.12	650.602	-0.765662	-1.72356	0.0367	0.110905	no
SMU_1758c		NC_004350.2:1663206-1664400	Micro-G_3	Normal-G_3	OK	87.6525	51.5303	-0.766375	-1.29089	0.0262	0.0848968	no
SMU_499		NC_004350.2:467117-469081	Micro-G_3	Normal-G_3	OK	11.798	6.93486	-0.7666	-0.818126	0.15815	0.31402	no
SMU_1775c		NC_004350.2:1678587-1678767	Micro-G_3	Normal-G_3	OK	286.826	168.309	-0.769064	-7.42314	0.024	0.0799171	no
SMU_1427c		NC_004350.2:1359102-1360906	Micro-G_3	Normal-G_3	OK	942.188	551.746	-0.77201	-1.45589	0.03555	0.107938	no
SMU_520		NC_004350.2:486755-490250	Micro-G_3	Normal-G_3	OK	394.064	230.533	-0.773459	-1.22074	0.06605	0.167338	no
SMU_1255c		NC_004350.2:1188891-1189788	Micro-G_3	Normal-G_3	OK	589.235	344.393	-0.77479	-0.73994	0.2449	0.420826	no
adcA		NC_004350.2:1226075-1227596	Micro-G_3	Normal-G_3	OK	272.478	158.977	-0.777323	-2.06466	0.00155	0.00936803	yes
bglA	beta-glucosidase	NC_004350.2:929970-931410	Micro-G_3	Normal-G_3	OK	525.419	305.953	-0.780156	-2.06206	0.0015	0.0091519	yes
SMU_1705		NC_004350.2:1615454-1617188	Micro-G_3	Normal-G_3	OK	177.75	103.149	-0.785128	-1.05456	0.16735	0.325678	no
SMU_1763c		NC_004350.2:1665307-1667989	Micro-G_3	Normal-G_3	OK	56.8061	32.864	-0.789539	-0.830299	0.1531	0.307677	no
SMU_1593c		NC_004350.2:1524877-1525444	Micro-G_3	Normal-G_3	OK	1503.28	867.793	-0.792694	-2.59455	0.00115	0.00744027	yes
SMU_2048		NC_004350.2:1924839-1924992	Micro-G_3	Normal-G_3	OK	741.163	427.553	-0.793688	-14.5889	0.0154	0.0575411	no
SMU_963c		NC_004350.2:911428-912328	Micro-G_3	Normal-G_3	OK	1752.67	1010.91	-0.793899	-2.08908	0.0031	0.0164198	yes
SMU_1896c		NC_004350.2:1783661-1783964	Micro-G_3	Normal-G_3	OK	530.45	305.938	-0.793977	-3.47052	0.00485	0.023733	yes
SMU_1582c		NC_004350.2:1510426-1512600	Micro-G_3	Normal-G_3	OK	617.264	355.064	-0.797809	-0.489615	0.4039	0.589492	no
SMU_489		NC_004350.2:457026-458812	Micro-G_3	Normal-G_3	OK	556.43	319.054	-0.802398	-0.86698	0.14175	0.29292	no
SMU_1370c		NC_004350.2:1302180-1302798	Micro-G_3	Normal-G_3	OK	16.1885	9.28012	-0.80275	-1.80405	0.024	0.0799171	no
SMU_2128		NC_004350.2:1994474-1996190	Micro-G_3	Normal-G_3	OK	2865.63	1642.44	-0.80301	-1.67816	0.0089	0.0372217	yes
SMU_1261c		NC_004350.2:1192546-1192732	Micro-G_3	Normal-G_3	OK	652.601	372.99	-0.807064	-8.16661	0.0062	0.0281261	yes
SMU_218		NC_004350.2:210659-211013	Micro-G_3	Normal-G_3	OK	392.278	223.995	-0.808412	-3.21628	0.00235	0.0130571	yes
SMU_103		NC_004350.2:102283-106500	Micro-G_3	Normal-G_3	OK	4198.32	2396.89	-0.808647	-0.599571	0.5366	0.703917	no
SMU_1090	hypothetical	NC_004350.2:1033132-1034392	Micro-G_3	Normal-G_3	OK	1579.19	901.212	-0.809245	-1.93372	0.0037	0.018922	yes
scrA		NC_004350.2:1739207-1741202	Micro-G_3	Normal-G_3	OK	467.632	266.131	-0.813235	-2.0124	0.0019	0.0109349	yes
SMU_1211		NC_004350.2:1153160-1153799	Micro-G_3	Normal-G_3	OK	540.887	305.535	-0.823988	-2.52752	0.00105	0.00693288	yes
SMU_1341c		NC_004350.2:1264254-1272830	Micro-G_3	Normal-G_3	OK	103.022	58.1321	-0.825548	-0.989671	0.09675	0.219452	no
SMU_840c		NC_004350.2:791321-791768	Micro-G_3	Normal-G_3	OK	4891	2744.83	-0.83341	-2.7628	0.0025	0.0137714	yes
ppaC		NC_004350.2:1600471-1601404	Micro-G_3	Normal-G_3	OK	4324.31	2424	-0.835081	-1.96646	0.00515	0.0246995	yes
SMU_1161c		NC_004350.2:1099324-1100071	Micro-G_3	Normal-G_3	OK	250.424	140.353	-0.835315	-2.40424	0.0013	0.00824474	yes
SMU_194c		NC_004350.2:193387-193639	Micro-G_3	Normal-G_3	OK	155.968	87.4005	-0.835535	-4.13064	0.00865	0.0366532	yes
SMU_289		NC_004350.2:274182-275850	Micro-G_3	Normal-G_3	OK	277.295	155.234	-0.836974	-2.18325	0.00075	0.00539552	yes
SMU_227c		NC_004350.2:215840-216404	Micro-G_3	Normal-G_3	OK	1657.71	927.76	-0.837367	-2.57416	0.00205	0.0116935	yes
treA		NC_004350.2:1910626-1912255	Micro-G_3	Normal-G_3	OK	132.669	74.119	-0.839913	-2.15224	0.0007	0.00507368	yes
SMU_564		NC_004350.2:528708-528939	Micro-G_3	Normal-G_3	OK	2690.63	1500.9	-0.84212	-6.09286	0.00085	0.00587384	yes
sloR		NC_004350.2:182583-183237	Micro-G_3	Normal-G_3	OK	385.891	214.673	-0.846053	-2.54446	0.00115	0.00744027	yes
SMU_1761c		NC_004350.2:1665307-1667989	Micro-G_3	Normal-G_3	OK	65.5484	36.4451	-0.846835	-1.66708	0.00985	0.0406655	yes
SMU_794		NC_004350.2:742802-743180	Micro-G_3	Normal-G_3	OK	374.789	208.078	-0.848954	-3.25801	0.0012	0.00768638	yes
lacF		NC_004350.2:1417378-1417693	Micro-G_3	Normal-G_3	OK	48.7622	27.0176	-0.851864	-2.68335	0.0251	0.0821609	no
SMU_2155		NC_004350.2:2019031-2019397	Micro-G_3	Normal-G_3	OK	1062.62	588.336	-0.852916	-3.53605	0.0008	0.00564982	yes
mutT		NC_004350.2:759398-759863	Micro-G_3	Normal-G_3	OK	599.833	331.481	-0.855636	-3.04148	0.0004	0.00322678	yes
SMU_1260c		NC_004350.2:1192354-1192534	Micro-G_3	Normal-G_3	OK	1781.33	984.071	-0.856119	-10.1387	0.00175	0.0101934	yes
SMU_870		NC_004350.2:817696-821366	Micro-G_3	Normal-G_3	OK	1138.46	628.319	-0.857514	-0.85652	0.2519	0.428444	no
SMU_38c		NC_004350.2:43121-43664	Micro-G_3	Normal-G_3	OK	78.7012	43.379	-0.859388	-2.48726	0.00265	0.0145561	yes
SMU_351		NC_004350.2:328548-329421	Micro-G_3	Normal-G_3	OK	733.667	404.181	-0.860126	-2.45258	0.0008	0.00564982	yes
SMU_212c		NC_004350.2:207864-208113	Micro-G_3	Normal-G_3	OK	20.3975	11.2015	-0.864706	-2.88116	0.07245	0.178624	no
malQ		NC_004350.2:1488084-1491862	Micro-G_3	Normal-G_3	OK	631.598	345.297	-0.871168	-1.01553	0.08465	0.199517	no
SMU_105		NC_004350.2:106500-107499	Micro-G_3	Normal-G_3	OK	8279.46	4510.71	-0.876182	-1.90717	0.0066	0.0295239	yes
SMU_1719c		NC_004350.2:1627027-1627276	Micro-G_3	Normal-G_3	OK	6008.91	3268.64	-0.878414	-5.54908	0.0005	0.0038254	yes
SMU_1042		NC_004350.2:989322-991673	Micro-G_3	Normal-G_3	OK	851.451	463.137	-0.878484	-1.42762	0.0155	0.0578027	no
aldR		NC_004350.2:1233239-1233617	Micro-G_3	Normal-G_3	OK	291.462	158.203	-0.881526	-3.35133	0.00065	0.00480153	yes
SMU_74		NC_004350.2:74926-76370	Micro-G_3	Normal-G_3	OK	4346.24	2355.67	-0.88363	-1.79434	0.0152	0.0571259	no
SMU_694c		NC_004350.2:658573-659245	Micro-G_3	Normal-G_3	OK	1571.87	851.828	-0.883847	-0.931496	0.1154	0.24999	no
bgl		NC_004350.2:1531429-1532863	Micro-G_3	Normal-G_3	OK	80.507	43.5649	-0.885949	-2.22455	0.0007	0.00507368	yes
SMU_1723c		NC_004350.2:1629796-1630300	Micro-G_3	Normal-G_3	OK	6881.94	3706.61	-0.892716	-2.61654	0.00235	0.0130571	yes
SMU_1253c		NC_004350.2:1188377-1188803	Micro-G_3	Normal-G_3	OK	172.383	92.643	-0.89586	-3.05615	0.001	0.00667128	yes
scrR		NC_004350.2:1742839-1743802	Micro-G_3	Normal-G_3	OK	674.284	362.331	-0.89605	-2.53575	0.0004	0.00322678	yes
SMU_899		NC_004350.2:854134-854980	Micro-G_3	Normal-G_3	OK	593.243	318.201	-0.898686	-2.62754	0.00025	0.00220091	yes
SMU_1070c	autolysin response regulator	NC_004350.2:1013422-1014386	Micro-G_3	Normal-G_3	OK	744.715	399.418	-0.898789	-1.81002	0.00175	0.0101934	yes
SMU_1108c		NC_004350.2:1048775-1049588	Micro-G_3	Normal-G_3	OK	397.601	213.017	-0.900351	-2.6671	0.0004	0.00322678	yes
uvrB		NC_004350.2:755491-757483	Micro-G_3	Normal-G_3	OK	361.289	193.417	-0.901438	-2.28633	0.0002	0.00182749	yes
SMU_394c		NC_004350.2:369597-369897	Micro-G_3	Normal-G_3	OK	924.872	494.749	-0.902558	-4.38637	0.0004	0.00322678	yes
SMU_216c		NC_004350.2:208951-209266	Micro-G_3	Normal-G_3	OK	21.7799	11.629	-0.905273	-2.58606	0.03195	0.0987173	no
SMU_2159		NC_004350.2:2023746-2025366	Micro-G_3	Normal-G_3	OK	830.283	441.726	-0.910452	-2.17718	0.0009	0.00606713	yes
SMU_991		NC_004350.2:937985-938354	Micro-G_3	Normal-G_3	OK	6404.41	3399.4	-0.913785	-3.43886	0.00085	0.00587384	yes
SMU_299c		NC_004350.2:287451-287670	Micro-G_3	Normal-G_3	OK	829.525	439.996	-0.914793	-6.70071	0.00075	0.00539552	yes
SMU_442		NC_004350.2:413048-414323	Micro-G_3	Normal-G_3	OK	2140	1128.87	-0.922733	-1.45425	0.01185	0.0466261	yes
SMU_1659c		NC_004350.2:1577384-1578251	Micro-G_3	Normal-G_3	OK	597.591	314.144	-0.927733	-2.64333	0.0003	0.00257067	yes
cysK		NC_004350.2:465398-466325	Micro-G_3	Normal-G_3	OK	4301.87	2253.01	-0.933114	-2.06359	0.00315	0.0165934	yes
SMU_682		NC_004350.2:645161-647720	Micro-G_3	Normal-G_3	OK	138.072	72.1629	-0.936096	-2.26807	0.00025	0.00220091	yes
SMU_89c	nitrite transporter	NC_004350.2:93253-94063	Micro-G_3	Normal-G_3	OK	278.139	145.23	-0.937467	-2.66359	0.0002	0.00182749	yes
SMU_897		NC_004350.2:850493-853541	Micro-G_3	Normal-G_3	OK	240.797	125.177	-0.943844	-2.30982	0.0002	0.00182749	yes
SMU_217c		NC_004350.2:209385-209913	Micro-G_3	Normal-G_3	OK	93.4978	48.4412	-0.948698	-2.78348	0.0008	0.00564982	yes
SMU_440		NC_004350.2:413048-414323	Micro-G_3	Normal-G_3	OK	628.424	325.484	-0.949153	-1.32978	0.165	0.322637	no
SMU_1014		NC_004350.2:969626-970007	Micro-G_3	Normal-G_3	OK	232.074	120.077	-0.950628	-3.50406	0.0004	0.00322678	yes
SMU_1278c		NC_004350.2:1205636-1208173	Micro-G_3	Normal-G_3	OK	1448.11	748.471	-0.952149	-0.945351	0.1148	0.24925	no
SMU_1914c	mutacin (putative), nlmC	NC_004350.2:1794510-1794741	Micro-G_3	Normal-G_3	OK	217.226	112.232	-0.952708	-4.99585	0.00525	0.024931	yes
prs		NC_004350.2:26501-27470	Micro-G_3	Normal-G_3	OK	1851.65	955.722	-0.954148	-2.40308	0.0009	0.00606713	yes
SMU_844		NC_004350.2:795715-796246	Micro-G_3	Normal-G_3	OK	553.441	284.947	-0.957738	-3.18867	0.0002	0.00182749	yes
SMU_1025		NC_004350.2:976837-977263	Micro-G_3	Normal-G_3	OK	33.9866	17.4623	-0.960728	-2.59719	0.0064	0.0288974	yes
recU		NC_004350.2:438145-438739	Micro-G_3	Normal-G_3	OK	2456.3	1259.95	-0.963119	-2.84272	0.0007	0.00507368	yes
SMU_208c		NC_004350.2:204698-206423	Micro-G_3	Normal-G_3	OK	51.574	26.4022	-0.965985	-2.32949	0.00045	0.00352683	yes
SMU_149		NC_004350.2:152998-153301	Micro-G_3	Normal-G_3	OK	192.017	98.2491	-0.966721	-3.99409	0.0014	0.0087071	yes
feoA		NC_004350.2:532204-534828	Micro-G_3	Normal-G_3	OK	193.664	99.0824	-0.966859	-1.07046	0.22235	0.396202	no
SMU_18		NC_004350.2:16623-16761	Micro-G_3	Normal-G_3	OK	47.3061	24.1557	-0.969659	-10.5579	0.28585	0.468322	no
msmR		NC_004350.2:827410-828247	Micro-G_3	Normal-G_3	OK	229.82	117.263	-0.970753	-2.71094	0.00015	0.001446	yes
SMU_1349		NC_004350.2:1291685-1292261	Micro-G_3	Normal-G_3	OK	897.5	457.707	-0.971486	-2.94095	0.0005	0.0038254	yes
SMU_1862		NC_004350.2:1757366-1757570	Micro-G_3	Normal-G_3	OK	4166.89	2118.41	-0.975993	-8.64003	0.00035	0.00292121	yes
SMU_205c		NC_004350.2:202492-202765	Micro-G_3	Normal-G_3	OK	272.932	138.324	-0.980488	-4.74343	0.00065	0.00480153	yes
SMU_1722c		NC_004350.2:1629087-1629777	Micro-G_3	Normal-G_3	OK	4763.65	2405.74	-0.985589	-2.56076	0.00085	0.00587384	yes
SMU_1442c		NC_004350.2:1371532-1372084	Micro-G_3	Normal-G_3	OK	4150.39	2092.57	-0.987973	-2.91888	0.0005	0.0038254	yes
dnaE		NC_004350.2:1133432-1136537	Micro-G_3	Normal-G_3	OK	798.692	402.353	-0.989179	-2.10395	0.00095	0.00638188	yes
SMU_2090c		NC_004350.2:1962739-1962892	Micro-G_3	Normal-G_3	OK	522.439	262.702	-0.991837	-17.0743	0.00615	0.0280312	yes
SMU_1619c		NC_004350.2:1546162-1547048	Micro-G_3	Normal-G_3	OK	996.947	501.243	-0.992007	-2.04998	0.00045	0.00352683	yes
SMU_1290c	putative permease, chloride channel	NC_004350.2:1216473-1217956	Micro-G_3	Normal-G_3	OK	414.158	206.798	-1.00196	-2.35983	0.0006	0.00446641	yes
SMU_502	conserved hypothetical	NC_004350.2:470945-472646	Micro-G_3	Normal-G_3	OK	1385.67	691.021	-1.00379	-2.19825	0.00085	0.00587384	yes
SMU_1899		NC_004350.2:1784880-1786489	Micro-G_3	Normal-G_3	OK	24.9537	12.4379	-1.00451	-0.146997	0.63635	0.781454	no
dnaK	heat shock protein, DnaK (HSP-70)	NC_004350.2:85641-87480	Micro-G_3	Normal-G_3	OK	7407.93	3688.75	-1.00594	-1.8584	0.0031	0.0164198	yes
SMU_662	conserved hypothetical protein; possible membrane protein	NC_004350.2:621117-621807	Micro-G_3	Normal-G_3	OK	472.003	233.925	-1.01275	-3.07196	5e-05	0.000538547	yes
SMU_151		NC_004350.2:154024-154261	Micro-G_3	Normal-G_3	OK	39.2768	19.4397	-1.01467	-4.01807	0.02055	0.0720371	no
SMU_2050c	putative methyltransferase	NC_004350.2:1926024-1926978	Micro-G_3	Normal-G_3	OK	508.388	251.074	-1.01782	-2.90873	0.0001	0.00100942	yes
SMU_102		NC_004350.2:102283-106500	Micro-G_3	Normal-G_3	OK	4379.05	2161.19	-1.01879	-0.915993	0.20945	0.380159	no
SMU_2049c	conserved hypothetical	NC_004350.2:1925280-1926024	Micro-G_3	Normal-G_3	OK	497.569	245.42	-1.01964	-3.09076	5e-05	0.000538547	yes
SMU_134	putative transcriptional regulator (TetR/AcrR family	NC_004350.2:138552-139206	Micro-G_3	Normal-G_3	OK	113.393	55.901	-1.02039	-2.79138	0.00015	0.001446	yes
SMU_661	putative transcriptional regulator	NC_004350.2:620727-620973	Micro-G_3	Normal-G_3	OK	547.712	268.082	-1.03075	-6.0708	0.00035	0.00292121	yes
SMU_2094c	conserved hypothetical	NC_004350.2:1966671-1967169	Micro-G_3	Normal-G_3	OK	116.744	57.0202	-1.0338	-3.0204	0.00055	0.0041748	yes
hrcA	transcriptional regulator; repressor (HrcA) of class I heat shock genes	NC_004350.2:83651-84686	Micro-G_3	Normal-G_3	OK	3498.1	1703.84	-1.03778	-2.27425	0.0011	0.00718915	yes
SMU_198c	putative conjugative transposon protein	NC_004350.2:195071-200041	Micro-G_3	Normal-G_3	OK	139.054	67.71	-1.0382	-1.77818	0.00225	0.0126842	yes
SMU_2161c	conserved hypothetical	NC_004350.2:2028770-2029433	Micro-G_3	Normal-G_3	OK	368.58	179.339	-1.03928	-2.95482	0.0004	0.00322678	yes
SMU_1765c	hypothetical	NC_004350.2:1670736-1671711	Micro-G_3	Normal-G_3	OK	290.413	141.135	-1.04103	-2.86158	5e-05	0.000538547	yes
glgA		NC_004350.2:1462212-1465908	Micro-G_3	Normal-G_3	OK	3092.21	1492.98	-1.05044	-1.47174	0.02605	0.0845529	no
dpr	peroxide resistance protein	NC_004350.2:505718-506246	Micro-G_3	Normal-G_3	OK	82363.2	39749.5	-1.05106	-2.48183	0.0038	0.0193309	yes
SMU_101		NC_004350.2:102283-106500	Micro-G_3	Normal-G_3	OK	1975.98	951.84	-1.05378	-0.626893	0.41155	0.597942	no
SMU_413	putative ABC transporter, ATP-binding protein	NC_004350.2:386841-387567	Micro-G_3	Normal-G_3	OK	450.209	216.134	-1.05867	-3.2017	0.0001	0.00100942	yes
SMU_352	putative ribulose-phosphate-3-epimerase	NC_004350.2:329428-330713	Micro-G_3	Normal-G_3	OK	946.487	454.295	-1.05895	-2.46929	0.00105	0.00693288	yes
SMU_1029	hypothetical; transposon	NC_004350.2:980039-980396	Micro-G_3	Normal-G_3	OK	30.3887	14.5855	-1.059	-2.91264	0.009	0.0375584	yes
bglP	beta-glucoside-specific EII permease (PTS system)	NC_004350.2:924427-926362	Micro-G_3	Normal-G_3	OK	100.665	48.2881	-1.05982	-2.66935	5e-05	0.000538547	yes
SMU_1597c	conserved hypothetical	NC_004350.2:1527995-1528514	Micro-G_3	Normal-G_3	OK	30.0394	14.3902	-1.06177	-2.31798	0.00665	0.0296787	yes
SMU_2052c	hypothetical	NC_004350.2:1927205-1927503	Micro-G_3	Normal-G_3	OK	436.933	208.535	-1.06712	-2.13419	0.00025	0.00220091	yes
SMU_1041	putative ABC transporter, ATP-binding protein	NC_004350.2:989322-991673	Micro-G_3	Normal-G_3	OK	1067.87	508.902	-1.06927	-1.47858	0.0429	0.123266	no
SMU_1287	putative transcriptional regulator	NC_004350.2:1214102-1214453	Micro-G_3	Normal-G_3	OK	1034.79	492.937	-1.06986	-4.47456	0.0001	0.00100942	yes
rmlA	putative glucose-1-phosphate thymidyltransferase	NC_004350.2:1389824-1390694	Micro-G_3	Normal-G_3	OK	1539.7	731.71	-1.0733	-2.92216	5e-05	0.000538547	yes
SMU_1447c	conserved hypothetical	NC_004350.2:1377079-1378081	Micro-G_3	Normal-G_3	OK	635.25	300.906	-1.07801	-3.0382	5e-05	0.000538547	yes
cdd		NC_004350.2:1065188-1066227	Micro-G_3	Normal-G_3	OK	835.38	394.346	-1.08297	-1.87522	0.05855	0.153584	no
SMU_154	30S ribosomal protein S15	NC_004350.2:156211-156481	Micro-G_3	Normal-G_3	OK	8797.54	4148.2	-1.08462	-5.92067	5e-05	0.000538547	yes
SMU_1293c	conserved hypothetical protein	NC_004350.2:1219100-1220483	Micro-G_3	Normal-G_3	OK	1619.56	757.459	-1.09637	-2.55321	0.0001	0.00100942	yes
SMU_845	conserved hypothetical protein	NC_004350.2:796273-796861	Micro-G_3	Normal-G_3	OK	427.443	199.374	-1.10026	-3.46396	5e-05	0.000538547	yes
SMU_391c	conserved hypothetical protein	NC_004350.2:367066-367558	Micro-G_3	Normal-G_3	OK	3593.59	1674.92	-1.10133	-3.40437	0.00025	0.00220091	yes
scrB	sucrose-6-phosphate hydrolase	NC_004350.2:1741397-1742837	Micro-G_3	Normal-G_3	OK	591.642	274.563	-1.10759	-2.81203	5e-05	0.000538547	yes
mleR	putative transcriptional regulator (malolactic fermentation system)	NC_004350.2:139470-140364	Micro-G_3	Normal-G_3	OK	472.904	219.163	-1.10954	-3.10636	5e-05	0.000538547	yes
bcc	putative acetyl-CoA carboxylase, biotin carboxyl carrier subunit	NC_004350.2:970025-970418	Micro-G_3	Normal-G_3	OK	368.357	170.514	-1.11121	-4.11704	5e-05	0.000538547	yes
SMU_1764c	conserved hypothetical protein	NC_004350.2:1668083-1670492	Micro-G_3	Normal-G_3	OK	59.7297	27.5799	-1.11483	-2.70814	5e-05	0.000538547	yes
SMU_2096c	contains similarity to AAA-type ATPase gene_id:MYH19.21	NC_004350.2:1967643-1967868	Micro-G_3	Normal-G_3	OK	85.8476	39.6344	-1.11503	-5.68245	0.00495	0.0239789	yes
dagK		NC_004350.2:1546162-1547048	Micro-G_3	Normal-G_3	OK	376.169	173.135	-1.11948	-1.95897	0.03945	0.116835	no
SMU_1750c		NC_004350.2:1661569-1661680	Micro-G_3	Normal-G_3	OK	243.11	111.816	-1.12048	-78.9938	0.37635	0.562122	no
SMU_211c	hypothetical protein	NC_004350.2:207418-207862	Micro-G_3	Normal-G_3	OK	11.7405	5.39021	-1.12308	-2.45168	0.0104	0.0423915	yes
SMU_1644c	phosphate acetyltransferase (putative)	NC_004350.2:1565938-1566742	Micro-G_3	Normal-G_3	OK	804.309	368.893	-1.12455	-3.233	5e-05	0.000538547	yes
SMU_529		NC_004350.2:496256-496545	Micro-G_3	Normal-G_3	OK	304.451	139.397	-1.12701	-0.170221	0.7254	0.843021	no
SMU_1753c	hypothetical	NC_004350.2:1662431-1662725	Micro-G_3	Normal-G_3	OK	239.541	109.479	-1.12962	-4.99597	5e-05	0.000538547	yes
SMU_24	aromatic amino acid aminotransferase	NC_004350.2:27558-29479	Micro-G_3	Normal-G_3	OK	660.564	301.388	-1.13208	-2.67169	0.0001	0.00100942	yes
ccpA	catabolite control protein A	NC_004350.2:1522543-1523545	Micro-G_3	Normal-G_3	OK	2546.41	1159.85	-1.13453	-2.75109	0.0001	0.00100942	yes
SMU_491	putative DeoR-type transcriptional regulator	NC_004350.2:459797-460544	Micro-G_3	Normal-G_3	OK	228.457	103.765	-1.1386	-3.24441	5e-05	0.000538547	yes
upp	uracil phosphoribosyltransferase	NC_004350.2:1588357-1588987	Micro-G_3	Normal-G_3	OK	1309.16	593.099	-1.1423	-3.50895	5e-05	0.000538547	yes
lacD	tagatose-1,6-bisphosphate aldolase	NC_004350.2:1417708-1418686	Micro-G_3	Normal-G_3	OK	39.0965	17.6259	-1.14934	-2.6541	0.00025	0.00220091	yes
SMU_1028	putative hydrolase or acyltransferase	NC_004350.2:978481-979516	Micro-G_3	Normal-G_3	OK	264.353	118.789	-1.15406	-3.1184	5e-05	0.000538547	yes
SMU_1409c	two-component response regulator	NC_004350.2:1337784-1338651	Micro-G_3	Normal-G_3	OK	172.278	77.2819	-1.15653	-3.12995	5e-05	0.000538547	yes
SMU_393	conserved hypothetical	NC_004350.2:368962-369478	Micro-G_3	Normal-G_3	OK	813.219	363.339	-1.16233	-3.885	5e-05	0.000538547	yes
SMU_2127	putative succinate semialdehyde dehydrogenase	NC_004350.2:1992886-1994263	Micro-G_3	Normal-G_3	OK	3450.68	1540.9	-1.1631	-2.44052	0.0002	0.00182749	yes
SMU_180	putative oxidoreductase; possible fumarate reductase	NC_004350.2:176036-178448	Micro-G_3	Normal-G_3	OK	2400.77	1069.3	-1.16683	-2.30559	0.00035	0.00292121	yes
glgD		NC_004350.2:1462212-1465908	Micro-G_3	Normal-G_3	OK	1952.41	867.14	-1.17092	-1.15864	0.0911	0.209595	no
SMU_106c	putative transposase fragment	NC_004350.2:107733-107970	Micro-G_3	Normal-G_3	OK	4965.23	2193.15	-1.17886	-8.19257	5e-05	0.000538547	yes
SMU_209c	putative transposon protein/hypothetical	NC_004350.2:206438-206864	Micro-G_3	Normal-G_3	OK	90.1418	39.7478	-1.18132	-3.67349	5e-05	0.000538547	yes
SMU_1321c	conserved hypothetical	NC_004350.2:1245031-1246210	Micro-G_3	Normal-G_3	OK	739.136	325.68	-1.18239	-3.14171	5e-05	0.000538547	yes
SMU_1043c	putative phosphotransacetylase	NC_004350.2:991773-992769	Micro-G_3	Normal-G_3	OK	2335.52	1029.07	-1.18239	-2.89412	5e-05	0.000538547	yes
ptsG	putative PTS system, glucose-specific IIABC component	NC_004350.2:1922252-1924442	Micro-G_3	Normal-G_3	OK	2098.75	923.506	-1.18434	-2.4764	5e-05	0.000538547	yes
SMU_1907		NC_004350.2:1790363-1790495	Micro-G_3	Normal-G_3	OK	437.677	191.517	-1.19239	-35.9064	0.0162	0.0599493	no
SMU_435	putative N-acetylglucosamine-6-phosphate deacetylase	NC_004350.2:404986-406165	Micro-G_3	Normal-G_3	OK	488.189	212.909	-1.1972	-3.28658	5e-05	0.000538547	yes
pflA	pyruvate-formate lyase activating enzyme	NC_004350.2:1606604-1607396	Micro-G_3	Normal-G_3	OK	7529.69	3283.56	-1.19733	-2.70209	0.00045	0.00352683	yes
SMU_1426c	putative phospho-sugar mutase	NC_004350.2:1357702-1359052	Micro-G_3	Normal-G_3	OK	2223.9	966.134	-1.2028	-2.7641	5e-05	0.000538547	yes
SMU_1300c		NC_004350.2:1224442-1225106	Micro-G_3	Normal-G_3	OK	554.359	240.66	-1.20383	-1.43731	0.01465	0.0557105	no
SMU_1428c	conserved hypothetical protein	NC_004350.2:1359102-1360906	Micro-G_3	Normal-G_3	OK	1043.98	452.072	-1.20747	-1.73322	0.0032	0.0168109	yes
SMU_1827	putative biotin biosynthesis protein	NC_004350.2:1724182-1724719	Micro-G_3	Normal-G_3	OK	92.7727	40.0807	-1.21079	-3.4359	5e-05	0.000538547	yes
SMU_789	conserved hypothetical protein	NC_004350.2:740429-741065	Micro-G_3	Normal-G_3	OK	1036.2	447.423	-1.2116	-3.88593	5e-05	0.000538547	yes
fbaA	fructose-1,6-biphosphate aldolase	NC_004350.2:100573-101455	Micro-G_3	Normal-G_3	OK	17536.9	7552.9	-1.21529	-2.72492	0.0001	0.00100942	yes
SMU_1646c	conserved hypothetical protein, possible hemolysis inducing protein	NC_004350.2:1567890-1568797	Micro-G_3	Normal-G_3	OK	1163.5	501.044	-1.21546	-3.32718	5e-05	0.000538547	yes
SMU_501	hypothetical	NC_004350.2:469831-470926	Micro-G_3	Normal-G_3	OK	1160.53	496.225	-1.22572	-3.039	0.00015	0.001446	yes
SMU_236c	putative transcriptional regulator	NC_004350.2:224809-225451	Micro-G_3	Normal-G_3	OK	1168.02	499.216	-1.22633	-3.67496	5e-05	0.000538547	yes
SMU_1628	conserved hypothetical protein	NC_004350.2:1553597-1553951	Micro-G_3	Normal-G_3	OK	729.241	310.806	-1.23038	-5.11754	5e-05	0.000538547	yes
mtlA1	PTS system, mannitol-specific enzyme IIBC component	NC_004350.2:1125350-1127060	Micro-G_3	Normal-G_3	OK	51.9085	22.0619	-1.23442	-2.97362	5e-05	0.000538547	yes
SMU_206c		NC_004350.2:202867-204464	Micro-G_3	Normal-G_3	OK	58.3674	24.8061	-1.23447	-2.04552	0.0403	0.118409	no
SMU_1804c	hypothetical	NC_004350.2:1704148-1704304	Micro-G_3	Normal-G_3	OK	752.279	318.941	-1.23798	-17.7908	0.00165	0.00978831	yes
lacC	tagatose-6-phosphate kinase	NC_004350.2:1418690-1419623	Micro-G_3	Normal-G_3	OK	37.3803	15.843	-1.23843	-2.78597	0.0002	0.00182749	yes
SMU_1353		NC_004350.2:1293137-1293293	Micro-G_3	Normal-G_3	OK	20.3357	8.49799	-1.25882	-6.35349	0.18495	0.35166	no
SMU_865	30S ribosomal protein S16	NC_004350.2:814686-814962	Micro-G_3	Normal-G_3	OK	6143.74	2565.24	-1.26002	-6.88109	5e-05	0.000538547	yes
clpB	putative Clp proteinase, ATP-binding subunit	NC_004350.2:1354927-1357510	Micro-G_3	Normal-G_3	OK	899.123	375.146	-1.26107	-2.52415	0.0001	0.00100942	yes
SMU_441	putative transcriptional regulator	NC_004350.2:413048-414323	Micro-G_3	Normal-G_3	OK	1087.96	453.146	-1.26357	-2.26569	0.01275	0.0495605	yes
SMU_1755c		NC_004350.2:1663206-1664400	Micro-G_3	Normal-G_3	OK	118.581	49.0832	-1.27258	-2.60717	0.04225	0.122415	no
adhE	putative alcohol-acetaldehyde dehydrogenase	NC_004350.2:150119-152789	Micro-G_3	Normal-G_3	OK	1302.44	536.392	-1.27986	-2.43717	0.0001	0.00100942	yes
SMU_1895c		NC_004350.2:1783455-1783617	Micro-G_3	Normal-G_3	OK	67.5096	27.7969	-1.28017	-10.4079	0.0328	0.101005	no
pdhD	putative dihydrolipoamide dehydrogenase	NC_004350.2:1353361-1354699	Micro-G_3	Normal-G_3	OK	934.813	383.629	-1.28497	-2.95482	5e-05	0.000538547	yes
SMU_1034c	putative integrase/recombinase; XerC-like	NC_004350.2:982972-984043	Micro-G_3	Normal-G_3	OK	623.369	255.652	-1.2859	-3.53424	5e-05	0.000538547	yes
pgm	phosphoglucomutase	NC_004350.2:1019801-1021517	Micro-G_3	Normal-G_3	OK	4850.83	1985.59	-1.28866	-2.61574	0.0001	0.00100942	yes
glgC		NC_004350.2:1462212-1465908	Micro-G_3	Normal-G_3	OK	2294.32	938.892	-1.28903	-1.13661	0.0466	0.129785	no
SMU_1165c	transcription regulator, TetR family	NC_004350.2:1103869-1104481	Micro-G_3	Normal-G_3	OK	167.904	68.4758	-1.29397	-3.76653	5e-05	0.000538547	yes
SMU_1706	conserved hypothetical protein	NC_004350.2:1615454-1617188	Micro-G_3	Normal-G_3	OK	444.667	180.709	-1.29906	-2.44342	5e-05	0.000538547	yes
SMU_1027	transcription regulator, TetR family	NC_004350.2:977807-978446	Micro-G_3	Normal-G_3	OK	73.5228	29.8744	-1.29928	-3.42745	5e-05	0.000538547	yes
lacA	galactose-6-phosphate isomerase, subunit	NC_004350.2:1420182-1420611	Micro-G_3	Normal-G_3	OK	15.8956	6.44634	-1.30207	-2.77814	0.00565	0.0261856	yes
SMU_1357	putative transposase fragment	NC_004350.2:1294642-1294879	Micro-G_3	Normal-G_3	OK	1141.17	460.318	-1.30981	-8.52329	5e-05	0.000538547	yes
SMU_199c	hypothetical	NC_004350.2:200060-200441	Micro-G_3	Normal-G_3	OK	80.3667	32.4037	-1.31044	-4.13902	0.00015	0.001446	yes
SMU_1872c	conserved hypothetical protein	NC_004350.2:1763874-1764722	Micro-G_3	Normal-G_3	OK	2813.22	1132.56	-1.31264	-1.90399	0.0015	0.0091519	yes
pttB	putative PTS system, trehalose-specific IIABC component	NC_004350.2:1912280-1914248	Micro-G_3	Normal-G_3	OK	138.892	55.5683	-1.32163	-3.3615	5e-05	0.000538547	yes
SMU_1876	conserved hypothetical protein	NC_004350.2:1768983-1769454	Micro-G_3	Normal-G_3	OK	1593.01	636.259	-1.32407	-4.50869	5e-05	0.000538547	yes
SMU_1912c	hypothetical	NC_004350.2:1793412-1793568	Micro-G_3	Normal-G_3	OK	343.022	136.858	-1.32562	-19.3072	0.0009	0.00606713	yes
oppA	putative oligopeptide ABC transporter substrate-binding protein	NC_004350.2:243821-245471	Micro-G_3	Normal-G_3	OK	3361.79	1339.97	-1.32702	-2.73665	5e-05	0.000538547	yes
SMU_898	disease resistance protein Prf - tomato	NC_004350.2:853754-854129	Micro-G_3	Normal-G_3	OK	902.045	358.463	-1.33137	-5.35877	5e-05	0.000538547	yes
SMU_1641c	conserved hypothetical protein	NC_004350.2:1564208-1564409	Micro-G_3	Normal-G_3	OK	57036	22554	-1.33849	-11.1863	5e-05	0.000538547	yes
SMU_1604c	conserved hypothetical protein	NC_004350.2:1534622-1535135	Micro-G_3	Normal-G_3	OK	178.271	69.5526	-1.3579	-4.09154	5e-05	0.000538547	yes
SMU_1848	potassium channel protein cdrK - rat	NC_004350.2:1745548-1746253	Micro-G_3	Normal-G_3	OK	637.21	248.592	-1.35799	-4.07016	5e-05	0.000538547	yes
SMU_1256c		NC_004350.2:1189998-1190827	Micro-G_3	Normal-G_3	OK	529.642	206.522	-1.35872	-5.95719	0.18645	0.353467	no
SMU_207c	transposon-related protein homolog ydcR - Bacillus subtilis	NC_004350.2:202867-204464	Micro-G_3	Normal-G_3	OK	46.8226	18.2386	-1.36021	-2.53111	5e-05	0.000538547	yes
SMU_2162c	conserved hypothetical protein	NC_004350.2:2029775-2030255	Micro-G_3	Normal-G_3	OK	644.551	248.037	-1.37774	-4.61113	5e-05	0.000538547	yes
bglB1	putative BglB fragment	NC_004350.2:926534-927422	Micro-G_3	Normal-G_3	OK	80.331	30.6177	-1.39159	-3.53461	5e-05	0.000538547	yes
sgaT	putative PTS system, membrane component;possible ribulose-monophosphate PTS pathway enzyme IIC	NC_004350.2:261354-262812	Micro-G_3	Normal-G_3	OK	89.7692	34.1573	-1.39403	-3.39274	5e-05	0.000538547	yes
acp	acyl carrier protein	NC_004350.2:1649322-1649547	Micro-G_3	Normal-G_3	OK	7034.91	2658.1	-1.40414	-10.5367	5e-05	0.000538547	yes
pgsA	putative phosphotidylglycerophosphate synthase	NC_004350.2:2014807-2015350	Micro-G_3	Normal-G_3	OK	914.458	344.203	-1.40966	-4.61048	5e-05	0.000538547	yes
SMU_1957	putative PTS system, mannose-specific IID component	NC_004350.2:1835672-1836509	Micro-G_3	Normal-G_3	OK	9415.68	3507.72	-1.42453	-3.09246	5e-05	0.000538547	yes
SMU_215c	hypothetical	NC_004350.2:208671-208872	Micro-G_3	Normal-G_3	OK	43.194	16.0057	-1.43224	-7.06104	0.00775	0.0334273	yes
SMU_1030	putative polyribonucleotide nucleotidyltransferase; Tn916 ORF8-like	NC_004350.2:980475-980706	Micro-G_3	Normal-G_3	OK	41.1797	15.1701	-1.4407	-5.6361	0.0038	0.0193309	yes
SMU_1299c	putative acetate kinase	NC_004350.2:1224442-1225106	Micro-G_3	Normal-G_3	OK	1594.89	587.47	-1.44087	-5.50793	5e-05	0.000538547	yes
SMU_1291c	putative chorismate mutase	NC_004350.2:1216473-1217956	Micro-G_3	Normal-G_3	OK	1450.96	529.326	-1.45478	-1.65969	0.00605	0.0277064	yes
SMU_1000		NC_004350.2:945463-945845	Micro-G_3	Normal-G_3	OK	48.0861	17.5372	-1.4552	-0.206363	0.6446	0.789574	no
deoC	putative deoxyribose-phosphate aldolase	NC_004350.2:1065188-1066227	Micro-G_3	Normal-G_3	OK	1505.82	549.073	-1.45548	-2.90422	5e-05	0.000538547	yes
SMU_866	conserved hypothetical protein	NC_004350.2:814972-815212	Micro-G_3	Normal-G_3	OK	16042.1	5793.26	-1.46942	-8.94898	5e-05	0.000538547	yes
grpE	heat shock protein GrpE (HSP-70 cofactor	NC_004350.2:84728-85268	Micro-G_3	Normal-G_3	OK	3594.17	1294.15	-1.47366	-4.27087	5e-05	0.000538547	yes
SMU_843	pXO2-56 [Bacillus anthracis] (conserved hypothetical protein)	NC_004350.2:794503-795685	Micro-G_3	Normal-G_3	OK	1157.15	413.852	-1.48339	-3.85862	5e-05	0.000538547	yes
ptnA	putative PTS system, mannose-specific component+D1992 IIAB	NC_004350.2:1770330-1771323	Micro-G_3	Normal-G_3	OK	1758.18	627.264	-1.48694	-3.87051	5e-05	0.000538547	yes
malX	putative maltose/maltodextrin ABC transporter, sugar-binding protein	NC_004350.2:1493242-1494490	Micro-G_3	Normal-G_3	OK	1333.32	475.493	-1.48752	-3.55817	5e-05	0.000538547	yes
SMU_1053	rex homolog	NC_004350.2:999060-999702	Micro-G_3	Normal-G_3	OK	975.21	346.248	-1.49391	-4.62312	5e-05	0.000538547	yes
SMU_204c		NC_004350.2:202301-202430	Micro-G_3	Normal-G_3	OK	269.875	95.4472	-1.49952	-41.411	0.02085	0.072561	no
SMU_1995c	putative transcriptional regulator (AdcR S. pneumoniae)	NC_004350.2:1869944-1870391	Micro-G_3	Normal-G_3	OK	517.229	182.831	-1.50029	-5.24444	5e-05	0.000538547	yes
SMU_2054c	DNA-dependent RNA polymerase beta subunit /hypothetical	NC_004350.2:1927515-1927986	Micro-G_3	Normal-G_3	OK	527.08	185.124	-1.50953	-5.19119	5e-05	0.000538547	yes
2003a	50S ribosomal protein L36	NC_004350.2:1795007-1795148	Micro-G_3	Normal-G_3	OK	79.6167	27.4315	-1.53724	-19.416	0.0559	0.148655	no
SMU_1956c	hypothetical	NC_004350.2:1835352-1835649	Micro-G_3	Normal-G_3	OK	13926.5	4769.34	-1.54597	-6.47085	5e-05	0.000538547	yes
SMU_201c	transposon protein	NC_004350.2:200709-201690	Micro-G_3	Normal-G_3	OK	143.572	49.1098	-1.54769	-4.01834	5e-05	0.000538547	yes
SMU_1958c	putative PTS system, mannose-specific IIC component	NC_004350.2:1836510-1837362	Micro-G_3	Normal-G_3	OK	8044.34	2748.34	-1.54941	-3.41163	5e-05	0.000538547	yes
SMU_226c	putative transposase	NC_004350.2:214543-215092	Micro-G_3	Normal-G_3	OK	15709.2	5341.35	-1.55634	-4.16984	5e-05	0.000538547	yes
pepT	putative tripeptidase (peptidase T)	NC_004350.2:657297-658518	Micro-G_3	Normal-G_3	OK	827.175	279.668	-1.56448	-4.17025	5e-05	0.000538547	yes
ptcC	putative PTS system, cellobiose-specific IIC component	NC_004350.2:1526621-1527980	Micro-G_3	Normal-G_3	OK	129.501	43.7192	-1.56662	-3.82466	5e-05	0.000538547	yes
SMU_202c	hypothetical	NC_004350.2:201705-202179	Micro-G_3	Normal-G_3	OK	191.992	64.5924	-1.57161	-4.96207	5e-05	0.000538547	yes
SMU_1026	hypothetical	NC_004350.2:977309-977690	Micro-G_3	Normal-G_3	OK	63.6271	20.8534	-1.60936	-4.72477	5e-05	0.000538547	yes
SMU_457		NC_004350.2:426102-426270	Micro-G_3	Normal-G_3	OK	17.8578	5.85128	-1.60973	-6.07682	0.096	0.219299	no
SMU_896	conserved hypothetical protein (predicted RelE)	NC_004350.2:849953-850491	Micro-G_3	Normal-G_3	OK	491.394	159.195	-1.62608	-2.73316	5e-05	0.000538547	yes
SMU_195c	phage protein	NC_004350.2:193674-193935	Micro-G_3	Normal-G_3	OK	304.088	98.3604	-1.62834	-8.13794	5e-05	0.000538547	yes
SMU_213c		NC_004350.2:208135-208327	Micro-G_3	Normal-G_3	OK	24.6712	7.76236	-1.66826	-7.00652	0.0244	0.0806916	no
SMU_r13		NC_004350.2:1873196-1873316	Micro-G_3	Normal-G_3	NOTEST	33.08	10.3425	-1.67738	0	1	1	no
SMU_179	hypothetical	NC_004350.2:175432-176035	Micro-G_3	Normal-G_3	OK	1860.05	573.631	-1.69715	-5.1882	5e-05	0.000538547	yes
apbE	thiamine biosynthesis lipoprotein	NC_004350.2:1031550-1032486	Micro-G_3	Normal-G_3	OK	2216.43	681.202	-1.70208	-4.18068	5e-05	0.000538547	yes
SMU_168		NC_004350.2:168252-169405	Micro-G_3	Normal-G_3	OK	2342.08	717.275	-1.70719	-1.21251	0.04265	0.12273	no
SMU_1399	hypothetical	NC_004350.2:1327998-1328319	Micro-G_3	Normal-G_3	OK	2927.31	889.991	-1.71771	-7.97115	5e-05	0.000538547	yes
SMU_167	hypothetical	NC_004350.2:168252-169405	Micro-G_3	Normal-G_3	OK	1161.93	350.561	-1.72878	-3.35314	0.0004	0.00322678	yes
ptsH	phosphoenolpyruvate:sugar phosphotransferase system HPr	NC_004350.2:637443-637707	Micro-G_3	Normal-G_3	OK	36255.9	10714.6	-1.75864	-8.50612	5e-05	0.000538547	yes
SMU_136c	putative transcriptional regulator	NC_004350.2:140553-140907	Micro-G_3	Normal-G_3	OK	499.492	147.142	-1.76325	-6.84716	5e-05	0.000538547	yes
SMU_2035	immunity to bacteriotoxins homolog	NC_004350.2:1907121-1908078	Micro-G_3	Normal-G_3	OK	689.162	202.845	-1.76447	-4.95504	5e-05	0.000538547	yes
glgB	putative 1,4-alpha-glucan branching enzyme	NC_004350.2:1465927-1467814	Micro-G_3	Normal-G_3	OK	1354.14	394.183	-1.78044	-3.87926	5e-05	0.000538547	yes
SMU_210c	hypothetical protein	NC_004350.2:206887-207199	Micro-G_3	Normal-G_3	OK	207.963	60.3733	-1.78435	-7.05626	5e-05	0.000538547	yes
SMU_1828	conserved hypothetical protein	NC_004350.2:1724816-1725266	Micro-G_3	Normal-G_3	OK	9293.89	2669.79	-1.79956	-5.74488	5e-05	0.000538547	yes
SMU_609	40K cell wall protein precursor	NC_004350.2:567243-569079	Micro-G_3	Normal-G_3	OK	5371.87	1526.51	-1.81519	-3.45429	5e-05	0.000538547	yes
SMU_1803c		NC_004350.2:1703515-1704133	Micro-G_3	Normal-G_3	OK	976.525	276.913	-1.81823	-5.36981	5e-05	0.000538547	yes
SMU_1018	hypothetical	NC_004350.2:971595-971724	Micro-G_3	Normal-G_3	OK	166.262	46.25	-1.84593	-36.9307	0.04065	0.118927	no
SMU_1977c	putative transcriptional regulator	NC_004350.2:1849010-1849665	Micro-G_3	Normal-G_3	OK	3236.56	889.583	-1.86326	-2.19644	0.0011	0.00718915	yes
SMU_895	DNA-damage-inducible protein (RelB)	NC_004350.2:849953-850491	Micro-G_3	Normal-G_3	OK	392.098	104.81	-1.90344	-6.29575	5e-05	0.000538547	yes
SMU_574c	lrgB	NC_004350.2:537122-537854	Micro-G_3	Normal-G_3	OK	6123.02	1628.15	-1.91101	-4.10561	5e-05	0.000538547	yes
SMU_1397c	hypothetical	NC_004350.2:1326283-1326523	Micro-G_3	Normal-G_3	OK	2522.44	629.153	-2.00334	-13.1426	5e-05	0.000538547	yes
[truncated: 29 more rows]
